# Supplementary material for: Comparative analysis of long noncoding RNAs in angiosperms and characterization of long noncoding RNAs in response to heat stress in Chinese cabbage
Source: Hortic Res. 2021 Mar 1;8:48. doi: 10.1038/s41438-021-00484-4 (PMC7917108; doi:10.1038/s41438-021-00484-4)
Supplement: Supplementary file 2 — Supplementary tables 1-27 [file 41438_2021_484_MOESM2_ESM.xlsx]

## Sheet: Table S1
Table S1. The summary of lncRNAs characteristics in 37 species.
Species	LncRNA number	Mean length	Median length	Mean exon number	Mean FPKM	Meidan FPKM
Amborella_trichopoda	5511	5331.38	1844	2.07349	2.19303	0.409156
Ananas_comosus	10404	7027.36	2258	3.13552	4.27064	0.450151
Arabidopsis_lyrata	7593	3062.96	918	2.14079	1.61088	0.294998
Arabidopsis_thaliana	4373	1270.22	583	1.82941	1.17878	0.142202
Brachypodium_distachyon	4945	3277.21	1870	2.69141	3.19695	0.332857
Brassica_napus	12010	1793.14	986	2.43972	1.23892	0.170303
Brassica_oleracea	7338	1808.84	989	2.37721	1.82332	0.452438
Brassica_rapa	18253	550.834	371	2.46557	1.69156	0.084143
Chenopodium_quinoa	17526	4409.68	2171	2.72475	3.04574	0.286914
Chlamydomonas_reinhardtii	3425	1391.96	784	2.00672	3.1392	0.754934
Corchorus_capsularis	6459	2185.71	1390	2.69732	2.52969	0.170119
Cucumis_sativus	7348	3373.88	1405	2.39031	4.83769	0.150526
Glycine_max	3096	3785.03	1043	2.1741	1.09832	0.182818
Hordeum_vulgare	7970	4919.57	1322	2.29925	2.13462	0.275392
Leersia_perrieri	6402	1782.32	993	2.08732	3.46579	0.230557
Malus_domestica	10924	4578.62	1460	2.84255	3.60933	0.339272
Manihot_esculenta	9504	12053.5	1811	2.55598	9.62482	0.252766
Medicago_truncatula	3590	3053.45	1389	2.17214	2.49731	0.170584
Musa_acuminata	3001	4700.99	1387	2.09997	2.71212	0.522202
Oryza_barthii	7062	1948.84	888	1.96998	6.54927	0.20686
Oryza_brachyantha	6004	1812.26	954	2.02798	3.86964	0.283715
Oryza_nivara	8955	1937.19	937	2.05472	1.40243	0.107549
Oryza_punctata	3459	2039.5	1089	2.18184	8.04036	0.368354
Oryza_rufipogon	10261	2332.67	863	2.02748	3.1312	0.160163
Oryza_sativa	2788	2283.03	987	1.98565	4.78755	0.238772
Physcomitrella_patens	1498	2241.64	1280	2.04606	1.77223	0.402023
Populus_trichocarpa	4322	3882.06	1096	2.03355	1.43226	0.205585
Prunus_persica	2902	3621.57	1608	2.40489	2.56324	0.575671
Selaginella_moellendorffii	2267	3066.58	771	2.74151	12.6511	1.69352
Setaria_italica	4208	2764.58	1104	2.19677	1.91195	0.160106
Solanum_lycopersicum	4716	5569.61	2053	2.18299	1.3034	0.179767
Solanum_tuberosum	5790	7610.12	1960	2.30242	1.98376	0.475917
Sorghum_bicolor	2600	3872.27	1842	2.73192	3.98299	0.659643
Theobroma_cacao	5256	7034.09	1930	2.46594	0.995883	0.289614
Trifolium_pratense	10179	2557.26	1075	2.05993	5.37126	0.238321
Vitis_vinifera	4542	8679.74	1455	2.01585	2.84177	0.190899
Zea_mays	10761	3494.5	1047	2.0473	1.19529	0.225372
Total/Average	247,242/6,682	3705.52	1294.95	2.28866	3.28876	0.333356

## Sheet: Table S2
Table S2. The number and percentage of homologous lncRNAs in Chinese cabbage comparing with 36 other species using Blastn (E-value <1e-5).
Species	Number	Percentage (%)
B. napus	2811	15.4002
B. oleracea	1712	9.37928
A. thaliana	257	1.40799
A. lyrata	292	1.59974
G. max	17	0.0931354
M. truncatula	30	0.164357
T. pratense	27	0.147921
T. cacao	6	0.0328713
C. capsularis	18	0.0986139
P. trichocarpa	17	0.0931354
M. esculenta	29	0.158878
M. domestica	38	0.208185
P. persica	10	0.0547855
S. lycopersicum	6	0.0328713
S. tuberosum	14	0.0766997
C. sativus	69	0.37802
V. vinifera	37	0.202706
C. quinoa	46	0.252013
O. nivara	12	0.0657426
O. rufipogon	26	0.142442
O. sativa	14	0.0766997
O. brachyantha	6	0.0328713
O. punctata	13	0.0712212
O. barthii	30	0.164357
H. vulgare	46	0.252013
S. italica	20	0.109571
S. bicolor	19	0.104092
Z. mays	29	0.158878
B. distachyon	9	0.049307
L. perrieri	20	0.109571
A. comosus	12	0.0657426
M. acuminata	17	0.0931354
A. trichopoda	24	0.131485
S. moellendorffii	4	0.0219142

## Sheet: Table S3
Table S3. The homologous lncRNAs in Chinese cabbage comparing with 36 other species using Blastn (E-value <1e-5).
Brassica_napus	Brassica_oleracea	Arabidopsis_thaliana	Arabidopsis_lyrata	Glycine_max	Medicago_truncatula	Trifolium_pratense	Theobroma_cacao	Corchorus_capsularis	Populus_trichocarpa	Manihot_esculenta	Malus_domestica	Prunus_persica	Solanum_lycopersicum	Solanum_tuberosum	Cucumis_sativus	Vitis_vinifera	Chenopodium_quinoa	Oryza_nivara	Oryza_rufipogon	Oryza_sativa	Oryza_brachyantha	Oryza_punctata	Oryza_barthii	Hordeum_vulgare	Setaria_italica	Sorghum_bicolor	Zea_mays	Brachypodium_distachyon	Leersia_perrieri	Ananas_comosus	Musa_acuminata	Amborella_trichopoda	Selaginella_moellendorffii
LNC_000004	LNC_000004	LNC_000037	LNC_000079	LNC_000790	LNC_000790	LNC_000790	LNC_004021	LNC_000348	LNC_000348	LNC_000790	LNC_000637	LNC_011138	LNC_006207	LNC_000790	LNC_000348	LNC_000790	LNC_000348	LNC_001147	LNC_000606	LNC_006207	LNC_006572	LNC_001329	LNC_001329	LNC_000336	LNC_001329	LNC_001329	LNC_000626	LNC_003224	LNC_000606	LNC_001691	LNC_001329	LNC_001329	LNC_010575
LNC_000012	LNC_000017	LNC_000039	LNC_000085	LNC_003493	LNC_001329	LNC_001207	LNC_004721	LNC_004021	LNC_000790	LNC_004021	LNC_001251	LNC_013086	LNC_008378	LNC_001767	LNC_000378	LNC_001329	LNC_000790	LNC_007706	LNC_000626	LNC_009954	LNC_009954	LNC_003063	LNC_003063	LNC_000348	LNC_003063	LNC_003063	LNC_001329	LNC_004134	LNC_000626	LNC_004021	LNC_003063	LNC_002338	LNC_010576
LNC_000017	LNC_000039	LNC_000140	LNC_000147	LNC_003630	LNC_002959	LNC_001369	LNC_005222	LNC_004721	LNC_001205	LNC_004721	LNC_001329	LNC_013087	LNC_013870	LNC_004160	LNC_000738	LNC_003063	LNC_001306	LNC_007707	LNC_001329	LNC_013377	LNC_009964	LNC_006809	LNC_004021	LNC_000606	LNC_004094	LNC_004021	LNC_001554	LNC_007883	LNC_000637	LNC_004207	LNC_004828	LNC_003062	LNC_013870
LNC_000039	LNC_000041	LNC_000249	LNC_000188	LNC_005437	LNC_003063	LNC_001370	LNC_010575	LNC_005299	LNC_004021	LNC_004765	LNC_001498	LNC_013088	LNC_017241	LNC_006017	LNC_000790	LNC_003618	LNC_001329	LNC_009303	LNC_003063	LNC_017205	LNC_012848	LNC_006810	LNC_004721	LNC_001329	LNC_006809	LNC_004721	LNC_003063	LNC_008003	LNC_002338	LNC_004721	LNC_005660	LNC_003063	LNC_017691
LNC_000041	LNC_000082	LNC_000272	LNC_000209	LNC_006017	LNC_003618	LNC_001399	LNC_010576	LNC_005660	LNC_004721	LNC_006039	LNC_002658	LNC_013089	LNC_017300	LNC_006525	LNC_001329	LNC_005437	LNC_001369	LNC_009954	LNC_004828	LNC_017234	LNC_012849	LNC_007646	LNC_004828	LNC_002953	LNC_006810	LNC_005660	LNC_004021	LNC_008158	LNC_003063	LNC_005660	LNC_006723	LNC_006711
LNC_000084	LNC_000083	LNC_000282	LNC_000268	LNC_008083	LNC_006017	LNC_001877	LNC_013088	LNC_005690	LNC_004976	LNC_007883	LNC_002659	LNC_013875	LNC_017691	LNC_007883	LNC_003063	LNC_006008	LNC_001370	LNC_010561	LNC_006809	LNC_017237	LNC_017241	LNC_007647	LNC_006039	LNC_002954	LNC_007518	LNC_006809	LNC_004555	LNC_009408	LNC_004021	LNC_006039	LNC_006809	LNC_006712
LNC_000086	LNC_000086	LNC_000283	LNC_000272	LNC_009973	LNC_006809	LNC_002441		LNC_006017	LNC_005690	LNC_008083	LNC_002719	LNC_015055		LNC_008811	LNC_003133	LNC_006017	LNC_002393	LNC_010575	LNC_006810	LNC_017269		LNC_007883	LNC_006207	LNC_002955	LNC_007646	LNC_006810	LNC_004721	LNC_013870	LNC_004721	LNC_007883	LNC_006810	LNC_006809
LNC_000090	LNC_000133	LNC_000420	LNC_000282	LNC_009990	LNC_006810	LNC_004993		LNC_006253	LNC_006017	LNC_008348	LNC_002847	LNC_015203		LNC_013870	LNC_004094	LNC_006207	LNC_003062	LNC_010576	LNC_007646	LNC_017270		LNC_008463	LNC_006809	LNC_002956	LNC_007647	LNC_007646	LNC_005641	LNC_017241	LNC_006809	LNC_008214	LNC_007646	LNC_006810
LNC_000096	LNC_000134	LNC_000421	LNC_000612	LNC_010575	LNC_007204	LNC_005660		LNC_007277	LNC_007277	LNC_008378	LNC_003063	LNC_017743		LNC_017241	LNC_005295	LNC_006809	LNC_003063	LNC_017215	LNC_007647	LNC_017300		LNC_009954	LNC_006810	LNC_003063	LNC_008083	LNC_007647	LNC_005660	LNC_018042	LNC_006810	LNC_008484	LNC_007647	LNC_007646
LNC_000097	LNC_000151	LNC_000525	LNC_000637	LNC_010576	LNC_007646	LNC_006017		LNC_007724	LNC_008373	LNC_010575	LNC_003618	LNC_017744		LNC_017485	LNC_005437	LNC_006810	LNC_005660	LNC_017300	LNC_009301	LNC_017984		LNC_015238	LNC_007646	LNC_004094	LNC_009264	LNC_010575	LNC_006809		LNC_007646	LNC_010575	LNC_010575	LNC_007647
LNC_000109	LNC_000155	LNC_000540	LNC_000686	LNC_010812	LNC_007647	LNC_008083		LNC_008373	LNC_010575	LNC_010576	LNC_004207			LNC_017519	LNC_005690	LNC_007646	LNC_005690	LNC_018115	LNC_013870	LNC_017985		LNC_017485	LNC_007647	LNC_005690	LNC_010575	LNC_010576	LNC_006810		LNC_007647	LNC_010576	LNC_010576	LNC_009330
LNC_000110	LNC_000166	LNC_000589	LNC_000779	LNC_011138	LNC_008378	LNC_008555		LNC_011681	LNC_010576	LNC_012392	LNC_005471			LNC_017691	LNC_005699	LNC_007647	LNC_006017	LNC_018156	LNC_015238	LNC_017986		LNC_017519	LNC_008373	LNC_006389	LNC_010576	LNC_013870	LNC_007646		LNC_008158	LNC_012563	LNC_013870	LNC_013870
LNC_000119	LNC_000167	LNC_000668	LNC_000790	LNC_012517	LNC_008463	LNC_009303		LNC_013088	LNC_013070	LNC_012394	LNC_006207			LNC_017880	LNC_005914	LNC_008368	LNC_006039		LNC_017205	LNC_018129		LNC_017880	LNC_008730	LNC_006809	LNC_012335	LNC_015238	LNC_007647		LNC_008378		LNC_015238	LNC_014464
LNC_000120	LNC_000179	LNC_000669	LNC_000986	LNC_014503	LNC_009303	LNC_009883		LNC_014547	LNC_016311	LNC_012395	LNC_006389			LNC_017943	LNC_005994	LNC_008378	LNC_006711		LNC_017215	LNC_018231			LNC_009408	LNC_006810	LNC_014872	LNC_017241	LNC_007706		LNC_010200		LNC_017485	LNC_015238
LNC_000123	LNC_000209	LNC_000670	LNC_001510	LNC_015257	LNC_010671	LNC_010390		LNC_017235	LNC_017701	LNC_012639	LNC_006809				LNC_006809	LNC_009282	LNC_006712		LNC_017237				LNC_009743	LNC_007277	LNC_015238	LNC_017485	LNC_007707		LNC_014464		LNC_017519	LNC_015683
LNC_000129	LNC_000213	LNC_000671	LNC_001596	LNC_015839	LNC_011138	LNC_010692		LNC_017241	LNC_017884	LNC_013086	LNC_006810				LNC_006810	LNC_009368	LNC_006809		LNC_017300				LNC_013870	LNC_007646	LNC_017485	LNC_017519	LNC_008463		LNC_015683		LNC_017691	LNC_017241
LNC_000130	LNC_000292	LNC_000672	LNC_001609	LNC_017300	LNC_013870	LNC_011138		LNC_017300	LNC_018229	LNC_013087	LNC_007204				LNC_007204	LNC_009408	LNC_006810		LNC_017485				LNC_015238	LNC_007647	LNC_017519	LNC_017555	LNC_010575		LNC_017240		LNC_017880	LNC_017300
LNC_000133	LNC_000310	LNC_000750	LNC_001679		LNC_014464	LNC_012606		LNC_017701		LNC_013088	LNC_007646				LNC_007277	LNC_010561	LNC_007277		LNC_017519				LNC_017205	LNC_007706	LNC_017555	LNC_017691	LNC_010576		LNC_017555			LNC_017313
LNC_000149	LNC_000313	LNC_000790	LNC_001739		LNC_015001	LNC_013318				LNC_013089	LNC_007647				LNC_007646	LNC_012317	LNC_007630		LNC_017555				LNC_017241	LNC_007707	LNC_017691	LNC_017880	LNC_013047		LNC_017943			LNC_017314
LNC_000152	LNC_000314	LNC_000851	LNC_001815		LNC_015238	LNC_014464				LNC_014125	LNC_009303				LNC_007647	LNC_012318	LNC_007646		LNC_017691				LNC_017300	LNC_008158	LNC_017880		LNC_013870		LNC_018129			LNC_017485
LNC_000155	LNC_000315	LNC_000935	LNC_001868		LNC_015683	LNC_015683				LNC_014317	LNC_009445				LNC_008368	LNC_012691	LNC_007647		LNC_017880				LNC_017485	LNC_008368			LNC_015130					LNC_017519
LNC_000162	LNC_000340	LNC_000953	LNC_001940		LNC_017205	LNC_016403				LNC_014781	LNC_010575				LNC_008373	LNC_012956	LNC_007883		LNC_017904				LNC_017519	LNC_008378			LNC_015238					LNC_017691
LNC_000163	LNC_000348	LNC_000985	LNC_001948		LNC_017241	LNC_016738				LNC_015199	LNC_010576				LNC_008378	LNC_013870	LNC_008365		LNC_017917				LNC_017555	LNC_009264			LNC_016248					LNC_017880
LNC_000176	LNC_000349	LNC_001054	LNC_002015		LNC_017485	LNC_017300				LNC_017205	LNC_010671				LNC_009264	LNC_014030	LNC_008373		LNC_018007				LNC_017691	LNC_009275			LNC_017241					LNC_018129
LNC_000177	LNC_000351	LNC_001105	LNC_002034		LNC_017519	LNC_018086				LNC_017310	LNC_011138				LNC_009278	LNC_015238	LNC_008463		LNC_018152				LNC_017880	LNC_009282			LNC_017485
LNC_000182	LNC_000353	LNC_001113	LNC_002063		LNC_017555	LNC_018201				LNC_017632	LNC_012713				LNC_009282	LNC_015240	LNC_009330		LNC_018211				LNC_017904	LNC_009954			LNC_017519
LNC_000188	LNC_000354	LNC_001306	LNC_002272		LNC_017691	LNC_018202				LNC_017841	LNC_012714				LNC_010671	LNC_017215	LNC_010604						LNC_017942	LNC_010575			LNC_017555
LNC_000192	LNC_000358	LNC_001500	LNC_002336		LNC_017880					LNC_018064	LNC_013088				LNC_011069	LNC_017485	LNC_013870						LNC_017943	LNC_010576			LNC_017691
LNC_000202	LNC_000359	LNC_001593	LNC_002337		LNC_018065					LNC_018129	LNC_014980				LNC_011264	LNC_017519	LNC_014015						LNC_018115	LNC_012335			LNC_017880
LNC_000207	LNC_000379	LNC_001707	LNC_002438		LNC_018129						LNC_015238				LNC_011298	LNC_017555	LNC_015199						LNC_018154	LNC_012848
LNC_000209	LNC_000384	LNC_001708	LNC_002565								LNC_016161				LNC_011299	LNC_017567	LNC_015238							LNC_012849
LNC_000213	LNC_000407	LNC_001839	LNC_002584								LNC_017254				LNC_012335	LNC_017568	LNC_016854							LNC_014030
LNC_000214	LNC_000408	LNC_001840	LNC_002650								LNC_017291				LNC_013086	LNC_017612	LNC_017241							LNC_015238
LNC_000219	LNC_000410	LNC_001841	LNC_002816								LNC_017292				LNC_013087	LNC_017691	LNC_017300							LNC_015240
LNC_000236	LNC_000425	LNC_001877	LNC_002833								LNC_017300				LNC_013088	LNC_017731	LNC_017473							LNC_017485
LNC_000257	LNC_000431	LNC_001908	LNC_002855								LNC_017555				LNC_013089	LNC_017880	LNC_017485							LNC_017519
LNC_000272	LNC_000437	LNC_001952	LNC_002875								LNC_018086				LNC_013737	LNC_018152	LNC_017519							LNC_017555
LNC_000276	LNC_000450	LNC_002020	LNC_002890								LNC_018129				LNC_013870		LNC_017555							LNC_017567
LNC_000282	LNC_000456	LNC_002026	LNC_002899												LNC_013983		LNC_017691							LNC_017568
LNC_000308	LNC_000459	LNC_002252	LNC_002913												LNC_014026		LNC_017701							LNC_017611
LNC_000310	LNC_000470	LNC_002269	LNC_002987												LNC_014030		LNC_017841							LNC_017612
LNC_000315	LNC_000490	LNC_002270	LNC_003012												LNC_014283		LNC_017880							LNC_017691
LNC_000329	LNC_000491	LNC_002272	LNC_003101												LNC_014464		LNC_017885							LNC_017701
LNC_000335	LNC_000493	LNC_002302	LNC_003133												LNC_014484		LNC_018033							LNC_017731
LNC_000340	LNC_000502	LNC_002313	LNC_003189												LNC_015202		LNC_018064							LNC_017880
LNC_000346	LNC_000509	LNC_002336	LNC_003209												LNC_015238		LNC_018197							LNC_018129
LNC_000348	LNC_000521	LNC_002337	LNC_003215												LNC_015240
LNC_000349	LNC_000524	LNC_002438	LNC_003306												LNC_015683
LNC_000351	LNC_000528	LNC_002564	LNC_003322												LNC_017186
LNC_000354	LNC_000539	LNC_002582	LNC_003324												LNC_017241
LNC_000359	LNC_000542	LNC_002588	LNC_003334												LNC_017242
LNC_000365	LNC_000543	LNC_002589	LNC_003448												LNC_017283
LNC_000369	LNC_000549	LNC_002683	LNC_003449												LNC_017309
LNC_000379	LNC_000603	LNC_002691	LNC_003479												LNC_017485
LNC_000384	LNC_000632	LNC_002692	LNC_003539												LNC_017519
LNC_000388	LNC_000638	LNC_002706	LNC_003575												LNC_017555
LNC_000393	LNC_000640	LNC_002816	LNC_003656												LNC_017567
LNC_000405	LNC_000666	LNC_002885	LNC_003657												LNC_017568
LNC_000407	LNC_000684	LNC_002899	LNC_003658												LNC_017611
LNC_000408	LNC_000689	LNC_002979	LNC_003704												LNC_017612
LNC_000412	LNC_000701	LNC_003002	LNC_003758												LNC_017691
LNC_000419	LNC_000702	LNC_003010	LNC_003759												LNC_017701
LNC_000420	LNC_000703	LNC_003189	LNC_003764												LNC_017706
LNC_000421	LNC_000712	LNC_003228	LNC_003908												LNC_017731
LNC_000431	LNC_000719	LNC_003429	LNC_003937												LNC_017880
LNC_000434	LNC_000752	LNC_003482	LNC_003938												LNC_018080
LNC_000439	LNC_000778	LNC_003492	LNC_003942												LNC_018081
LNC_000451	LNC_000790	LNC_003493	LNC_003960												LNC_018110
LNC_000453	LNC_000802	LNC_003608	LNC_004116												LNC_018129
LNC_000456	LNC_000822	LNC_003708	LNC_004222
LNC_000457	LNC_000829	LNC_003709	LNC_004323
LNC_000459	LNC_000883	LNC_003719	LNC_004328
LNC_000465	LNC_000899	LNC_003824	LNC_004332
LNC_000467	LNC_000927	LNC_003869	LNC_004468
LNC_000470	LNC_000929	LNC_003937	LNC_004479
LNC_000471	LNC_000944	LNC_003944	LNC_004563
LNC_000490	LNC_000976	LNC_003975	LNC_004664
LNC_000491	LNC_000981	LNC_004116	LNC_004668
LNC_000492	LNC_000982	LNC_004324	LNC_004669
LNC_000499	LNC_000984	LNC_004325	LNC_004670
LNC_000500	LNC_001008	LNC_004514	LNC_004792
LNC_000502	LNC_001009	LNC_004521	LNC_004811
LNC_000511	LNC_001021	LNC_004524	LNC_004848
LNC_000518	LNC_001026	LNC_004583	LNC_004957
LNC_000521	LNC_001044	LNC_004599	LNC_005134
LNC_000524	LNC_001052	LNC_004677	LNC_005135
LNC_000530	LNC_001054	LNC_004774	LNC_005137
LNC_000539	LNC_001075	LNC_004776	LNC_005146
LNC_000542	LNC_001113	LNC_004792	LNC_005156
LNC_000543	LNC_001118	LNC_004810	LNC_005157
LNC_000549	LNC_001134	LNC_004898	LNC_005159
LNC_000550	LNC_001157	LNC_004930	LNC_005171
LNC_000551	LNC_001167	LNC_004957	LNC_005289
LNC_000552	LNC_001183	LNC_004990	LNC_005327
LNC_000557	LNC_001196	LNC_004993	LNC_005353
LNC_000565	LNC_001197	LNC_005124	LNC_005381
LNC_000566	LNC_001198	LNC_005165	LNC_005448
LNC_000582	LNC_001209	LNC_005274	LNC_005463
LNC_000583	LNC_001212	LNC_005437	LNC_005556
LNC_000590	LNC_001233	LNC_005496	LNC_005557
LNC_000601	LNC_001246	LNC_005583	LNC_005584
LNC_000611	LNC_001311	LNC_005641	LNC_005772
LNC_000632	LNC_001313	LNC_005893	LNC_005790
LNC_000638	LNC_001315	LNC_005941	LNC_005827
LNC_000641	LNC_001334	LNC_006017	LNC_005902
LNC_000649	LNC_001340	LNC_006051	LNC_005928
LNC_000666	LNC_001362	LNC_006256	LNC_005959
LNC_000674	LNC_001367	LNC_006257	LNC_005974
LNC_000684	LNC_001382	LNC_006563	LNC_006017
LNC_000689	LNC_001393	LNC_006569	LNC_006208
LNC_000701	LNC_001405	LNC_006573	LNC_006253
LNC_000702	LNC_001410	LNC_006614	LNC_006290
LNC_000703	LNC_001412	LNC_006652	LNC_006357
LNC_000707	LNC_001415	LNC_006653	LNC_006480
LNC_000711	LNC_001441	LNC_006654	LNC_006497
LNC_000712	LNC_001443	LNC_006676	LNC_006573
LNC_000713	LNC_001448	LNC_006677	LNC_006576
LNC_000719	LNC_001456	LNC_006678	LNC_006676
LNC_000740	LNC_001466	LNC_006791	LNC_006677
LNC_000742	LNC_001467	LNC_006940	LNC_006678
LNC_000750	LNC_001471	LNC_006941	LNC_006702
LNC_000752	LNC_001472	LNC_006942	LNC_006707
LNC_000775	LNC_001473	LNC_006958	LNC_006805
LNC_000778	LNC_001476	LNC_007176	LNC_007171
LNC_000790	LNC_001500	LNC_007204	LNC_007204
LNC_000827	LNC_001509	LNC_007220	LNC_007414
LNC_000842	LNC_001543	LNC_007266	LNC_007437
LNC_000858	LNC_001564	LNC_007338	LNC_007438
LNC_000881	LNC_001572	LNC_007339	LNC_007469
LNC_000883	LNC_001573	LNC_007598	LNC_007524
LNC_000912	LNC_001583	LNC_007599	LNC_007643
LNC_000914	LNC_001602	LNC_007600	LNC_007644
LNC_000917	LNC_001635	LNC_007627	LNC_007657
LNC_000929	LNC_001651	LNC_007632	LNC_007658
LNC_000944	LNC_001671	LNC_007709	LNC_007720
LNC_000953	LNC_001697	LNC_007720	LNC_007783
LNC_000955	LNC_001699	LNC_007724	LNC_007830
LNC_000956	LNC_001700	LNC_007775	LNC_007856
LNC_000974	LNC_001724	LNC_007884	LNC_007943
LNC_000981	LNC_001746	LNC_007934	LNC_008169
LNC_000999	LNC_001784	LNC_008078	LNC_008241
LNC_001004	LNC_001808	LNC_008158	LNC_008339
LNC_001005	LNC_001823	LNC_008243	LNC_008351
LNC_001008	LNC_001841	LNC_008379	LNC_008379
LNC_001009	LNC_001865	LNC_008380	LNC_008380
LNC_001021	LNC_001896	LNC_008752	LNC_008467
LNC_001026	LNC_001898	LNC_008893	LNC_008538
LNC_001044	LNC_001899	LNC_009030	LNC_008555
LNC_001052	LNC_001901	LNC_009148	LNC_008586
LNC_001054	LNC_001954	LNC_009270	LNC_008770
LNC_001060	LNC_001955	LNC_009354	LNC_008934
LNC_001061	LNC_001957	LNC_009525	LNC_008958
LNC_001063	LNC_001966	LNC_009683	LNC_009025
LNC_001069	LNC_001976	LNC_009685	LNC_009093
LNC_001073	LNC_001981	LNC_009778	LNC_009206
LNC_001075	LNC_001982	LNC_009812	LNC_009246
LNC_001105	LNC_001993	LNC_009816	LNC_009259
LNC_001107	LNC_002007	LNC_009938	LNC_009401
LNC_001112	LNC_002011	LNC_010081	LNC_009455
LNC_001117	LNC_002015	LNC_010134	LNC_009479
LNC_001123	LNC_002053	LNC_010141	LNC_009628
LNC_001128	LNC_002054	LNC_010143	LNC_009906
LNC_001130	LNC_002055	LNC_010164	LNC_009926
LNC_001134	LNC_002056	LNC_010267	LNC_009927
LNC_001157	LNC_002057	LNC_010419	LNC_009954
LNC_001167	LNC_002073	LNC_010420	LNC_009959
LNC_001183	LNC_002076	LNC_010421	LNC_009973
LNC_001196	LNC_002082	LNC_010506	LNC_010141
LNC_001197	LNC_002090	LNC_010515	LNC_010147
LNC_001198	LNC_002091	LNC_010549	LNC_010271
LNC_001201	LNC_002126	LNC_010671	LNC_010318
LNC_001203	LNC_002127	LNC_010689	LNC_010481
LNC_001209	LNC_002129	LNC_010692	LNC_010506
LNC_001212	LNC_002130	LNC_010711	LNC_010584
LNC_001222	LNC_002136	LNC_010757	LNC_010671
LNC_001233	LNC_002153	LNC_011031	LNC_010692
LNC_001244	LNC_002174	LNC_011041	LNC_010716
LNC_001258	LNC_002180	LNC_011069	LNC_010773
LNC_001265	LNC_002203	LNC_011138	LNC_010849
LNC_001269	LNC_002204	LNC_011283	LNC_010936
LNC_001279	LNC_002210	LNC_011368	LNC_010987
LNC_001284	LNC_002219	LNC_011388	LNC_011010
LNC_001289	LNC_002230	LNC_011407	LNC_011112
LNC_001290	LNC_002231	LNC_011477	LNC_011203
LNC_001295	LNC_002254	LNC_011561	LNC_011322
LNC_001311	LNC_002256	LNC_011598	LNC_011353
LNC_001315	LNC_002276	LNC_011709	LNC_011396
LNC_001329	LNC_002277	LNC_011780	LNC_011491
LNC_001333	LNC_002288	LNC_011818	LNC_011512
LNC_001334	LNC_002308	LNC_011861	LNC_011580
LNC_001336	LNC_002325	LNC_012010	LNC_011590
LNC_001337	LNC_002338	LNC_012132	LNC_011591
LNC_001340	LNC_002339	LNC_012224	LNC_011684
LNC_001342	LNC_002343	LNC_012232	LNC_011726
LNC_001351	LNC_002357	LNC_012246	LNC_011783
LNC_001362	LNC_002360	LNC_012363	LNC_011820
LNC_001363	LNC_002364	LNC_012465	LNC_012017
LNC_001364	LNC_002370	LNC_012466	LNC_012201
LNC_001367	LNC_002371	LNC_012467	LNC_012218
LNC_001382	LNC_002381	LNC_012484	LNC_012263
LNC_001383	LNC_002382	LNC_012576	LNC_012279
LNC_001384	LNC_002383	LNC_012648	LNC_012313
LNC_001385	LNC_002384	LNC_012691	LNC_012389
LNC_001397	LNC_002406	LNC_012840	LNC_012472
LNC_001400	LNC_002411	LNC_013015	LNC_012488
LNC_001405	LNC_002475	LNC_013066	LNC_012489
LNC_001411	LNC_002494	LNC_013086	LNC_012547
LNC_001412	LNC_002509	LNC_013087	LNC_012557
LNC_001415	LNC_002519	LNC_013088	LNC_012584
LNC_001421	LNC_002543	LNC_013089	LNC_012691
LNC_001439	LNC_002551	LNC_013169	LNC_012805
LNC_001443	LNC_002612	LNC_013202	LNC_012895
LNC_001444	LNC_002616	LNC_013203	LNC_013069
LNC_001448	LNC_002658	LNC_013256	LNC_013124
LNC_001455	LNC_002659	LNC_013299	LNC_013197
LNC_001466	LNC_002665	LNC_013325	LNC_013198
LNC_001467	LNC_002689	LNC_013326	LNC_013202
LNC_001471	LNC_002707	LNC_013327	LNC_013203
LNC_001475	LNC_002711	LNC_013358	LNC_013253
LNC_001476	LNC_002726	LNC_013405	LNC_013353
LNC_001483	LNC_002735	LNC_013503	LNC_013413
LNC_001493	LNC_002743	LNC_013517	LNC_013455
LNC_001494	LNC_002774	LNC_013528	LNC_013481
LNC_001500	LNC_002775	LNC_013896	LNC_013588
LNC_001520	LNC_002776	LNC_014039	LNC_013603
LNC_001523	LNC_002797	LNC_014331	LNC_013651
LNC_001527	LNC_002800	LNC_014372	LNC_013714
LNC_001535	LNC_002809	LNC_014380	LNC_013784
LNC_001544	LNC_002815	LNC_014504	LNC_013951
LNC_001560	LNC_002831	LNC_014505	LNC_013979
LNC_001562	LNC_002839	LNC_014719	LNC_014069
LNC_001566	LNC_002843	LNC_014765	LNC_014158
LNC_001572	LNC_002863	LNC_015090	LNC_014168
LNC_001573	LNC_002883	LNC_015108	LNC_014202
LNC_001581	LNC_002900	LNC_015489	LNC_014259
LNC_001585	LNC_002924	LNC_015612	LNC_014283
LNC_001613	LNC_002925	LNC_015753	LNC_014289
LNC_001616	LNC_002927	LNC_015756	LNC_014296
LNC_001617	LNC_002931	LNC_015778	LNC_014379
LNC_001627	LNC_002932	LNC_015900	LNC_014601
LNC_001632	LNC_002933	LNC_015912	LNC_014602
LNC_001633	LNC_002934	LNC_016064	LNC_014765
LNC_001634	LNC_002935	LNC_016103	LNC_014790
LNC_001636	LNC_002936	LNC_016123	LNC_014855
LNC_001637	LNC_002937	LNC_016197	LNC_014939
LNC_001640	LNC_002941	LNC_016207	LNC_014950
LNC_001645	LNC_002957	LNC_016208	LNC_015037
LNC_001651	LNC_002993	LNC_016258	LNC_015090
LNC_001671	LNC_002995	LNC_016282	LNC_015115
LNC_001681	LNC_002998	LNC_016514	LNC_015182
LNC_001697	LNC_003032	LNC_016543	LNC_015282
LNC_001699	LNC_003034	LNC_016699	LNC_015321
LNC_001700	LNC_003054	LNC_016757	LNC_015492
LNC_001711	LNC_003057	LNC_016758	LNC_015640
LNC_001725	LNC_003059	LNC_017313	LNC_015641
LNC_001729	LNC_003070	LNC_017314	LNC_015642
LNC_001746	LNC_003091	LNC_017442	LNC_015739
LNC_001756	LNC_003100		LNC_015758
LNC_001769	LNC_003113		LNC_015767
LNC_001784	LNC_003117		LNC_016055
LNC_001785	LNC_003130		LNC_016056
LNC_001808	LNC_003131		LNC_016064
LNC_001829	LNC_003136		LNC_016132
LNC_001838	LNC_003137		LNC_016171
LNC_001848	LNC_003138		LNC_016178
LNC_001854	LNC_003157		LNC_016194
LNC_001865	LNC_003159		LNC_016233
LNC_001905	LNC_003172		LNC_016279
LNC_001914	LNC_003183		LNC_016332
LNC_001915	LNC_003202		LNC_016343
LNC_001918	LNC_003205		LNC_016459
LNC_001919	LNC_003212		LNC_016515
LNC_001924	LNC_003214		LNC_016682
LNC_001945	LNC_003215		LNC_016757
LNC_001946	LNC_003228		LNC_016758
LNC_001957	LNC_003256		LNC_016759
LNC_001966	LNC_003278		LNC_016805
LNC_001969	LNC_003305		LNC_016980
LNC_001973	LNC_003323		LNC_017043
LNC_001974	LNC_003328		LNC_017228
LNC_001976	LNC_003329		LNC_017236
LNC_001981	LNC_003336		LNC_017237
LNC_001991	LNC_003349		LNC_017315
LNC_001998	LNC_003361		LNC_017374
LNC_002000	LNC_003366		LNC_017392
LNC_002001	LNC_003367		LNC_017431
LNC_002002	LNC_003375		LNC_017661
LNC_002007	LNC_003377		LNC_017738
LNC_002021	LNC_003403		LNC_017746
LNC_002022	LNC_003426		LNC_017929
LNC_002023	LNC_003431		LNC_017976
LNC_002024	LNC_003470		LNC_018091
LNC_002025	LNC_003492
LNC_002034	LNC_003510
LNC_002037	LNC_003511
LNC_002054	LNC_003525
LNC_002055	LNC_003528
LNC_002056	LNC_003535
LNC_002057	LNC_003557
LNC_002063	LNC_003578
LNC_002073	LNC_003597
LNC_002078	LNC_003606
LNC_002079	LNC_003610
LNC_002080	LNC_003613
LNC_002082	LNC_003696
LNC_002085	LNC_003720
LNC_002090	LNC_003725
LNC_002091	LNC_003741
LNC_002113	LNC_003742
LNC_002114	LNC_003758
LNC_002117	LNC_003759
LNC_002120	LNC_003812
LNC_002130	LNC_003813
LNC_002148	LNC_003826
LNC_002155	LNC_003835
LNC_002168	LNC_003858
LNC_002174	LNC_003859
LNC_002178	LNC_003860
LNC_002179	LNC_003937
LNC_002188	LNC_003938
LNC_002200	LNC_003951
LNC_002201	LNC_003977
LNC_002203	LNC_003978
LNC_002204	LNC_003988
LNC_002207	LNC_004009
LNC_002213	LNC_004021
LNC_002218	LNC_004031
LNC_002223	LNC_004032
LNC_002230	LNC_004044
LNC_002231	LNC_004046
LNC_002236	LNC_004051
LNC_002239	LNC_004057
LNC_002241	LNC_004058
LNC_002254	LNC_004082
LNC_002256	LNC_004085
LNC_002272	LNC_004101
LNC_002274	LNC_004141
LNC_002275	LNC_004156
LNC_002276	LNC_004159
LNC_002277	LNC_004160
LNC_002288	LNC_004163
LNC_002289	LNC_004167
LNC_002290	LNC_004191
LNC_002291	LNC_004222
LNC_002292	LNC_004245
LNC_002293	LNC_004260
LNC_002294	LNC_004297
LNC_002295	LNC_004310
LNC_002296	LNC_004323
LNC_002297	LNC_004327
LNC_002298	LNC_004328
LNC_002325	LNC_004367
LNC_002338	LNC_004370
LNC_002339	LNC_004381
LNC_002350	LNC_004391
LNC_002358	LNC_004392
LNC_002360	LNC_004483
LNC_002375	LNC_004484
LNC_002381	LNC_004489
LNC_002382	LNC_004490
LNC_002383	LNC_004500
LNC_002384	LNC_004504
LNC_002406	LNC_004505
LNC_002415	LNC_004506
LNC_002428	LNC_004529
LNC_002429	LNC_004543
LNC_002431	LNC_004583
LNC_002470	LNC_004595
LNC_002475	LNC_004606
LNC_002494	LNC_004631
LNC_002514	LNC_004638
LNC_002515	LNC_004642
LNC_002519	LNC_004676
LNC_002552	LNC_004677
LNC_002556	LNC_004702
LNC_002572	LNC_004709
LNC_002573	LNC_004712
LNC_002582	LNC_004713
LNC_002589	LNC_004717
LNC_002602	LNC_004721
LNC_002608	LNC_004733
LNC_002609	LNC_004765
LNC_002616	LNC_004777
LNC_002630	LNC_004778
LNC_002631	LNC_004779
LNC_002634	LNC_004780
LNC_002661	LNC_004781
LNC_002679	LNC_004785
LNC_002697	LNC_004826
LNC_002698	LNC_004848
LNC_002702	LNC_004918
LNC_002707	LNC_004923
LNC_002717	LNC_004954
LNC_002725	LNC_004955
LNC_002726	LNC_004957
LNC_002735	LNC_004968
LNC_002743	LNC_004980
LNC_002769	LNC_004997
LNC_002779	LNC_004998
LNC_002780	LNC_005010
LNC_002782	LNC_005015
LNC_002789	LNC_005023
LNC_002790	LNC_005033
LNC_002791	LNC_005057
LNC_002793	LNC_005065
LNC_002794	LNC_005066
LNC_002798	LNC_005076
LNC_002802	LNC_005080
LNC_002803	LNC_005124
LNC_002809	LNC_005126
LNC_002815	LNC_005134
LNC_002823	LNC_005135
LNC_002831	LNC_005137
LNC_002832	LNC_005146
LNC_002833	LNC_005153
LNC_002837	LNC_005154
LNC_002855	LNC_005155
LNC_002863	LNC_005156
LNC_002864	LNC_005157
LNC_002873	LNC_005189
LNC_002883	LNC_005217
LNC_002886	LNC_005218
LNC_002896	LNC_005221
LNC_002897	LNC_005237
LNC_002899	LNC_005240
LNC_002908	LNC_005271
LNC_002909	LNC_005277
LNC_002912	LNC_005298
LNC_002925	LNC_005320
LNC_002927	LNC_005321
LNC_002932	LNC_005327
LNC_002933	LNC_005334
LNC_002935	LNC_005338
LNC_002936	LNC_005357
LNC_002937	LNC_005370
LNC_002941	LNC_005395
LNC_002944	LNC_005410
LNC_002949	LNC_005422
LNC_002962	LNC_005430
LNC_002968	LNC_005446
LNC_002972	LNC_005447
LNC_002982	LNC_005463
LNC_002987	LNC_005469
LNC_002995	LNC_005500
LNC_002998	LNC_005501
LNC_003002	LNC_005512
LNC_003012	LNC_005523
LNC_003023	LNC_005530
LNC_003024	LNC_005547
LNC_003054	LNC_005582
LNC_003057	LNC_005587
LNC_003059	LNC_005601
LNC_003060	LNC_005603
LNC_003062	LNC_005609
LNC_003063	LNC_005612
LNC_003091	LNC_005613
LNC_003100	LNC_005614
LNC_003101	LNC_005615
LNC_003104	LNC_005616
LNC_003110	LNC_005637
LNC_003112	LNC_005638
LNC_003117	LNC_005646
LNC_003130	LNC_005657
LNC_003131	LNC_005660
LNC_003136	LNC_005675
LNC_003138	LNC_005682
LNC_003141	LNC_005686
LNC_003142	LNC_005687
LNC_003143	LNC_005691
LNC_003144	LNC_005700
LNC_003145	LNC_005706
LNC_003148	LNC_005749
LNC_003154	LNC_005750
LNC_003156	LNC_005756
LNC_003168	LNC_005771
LNC_003173	LNC_005788
LNC_003183	LNC_005832
LNC_003188	LNC_005844
LNC_003189	LNC_005860
LNC_003190	LNC_005861
LNC_003191	LNC_005906
LNC_003200	LNC_005926
LNC_003201	LNC_005939
LNC_003202	LNC_005945
LNC_003212	LNC_005961
LNC_003215	LNC_005967
LNC_003234	LNC_006003
LNC_003238	LNC_006013
LNC_003239	LNC_006017
LNC_003241	LNC_006045
LNC_003242	LNC_006063
LNC_003270	LNC_006064
LNC_003271	LNC_006065
LNC_003278	LNC_006066
LNC_003287	LNC_006068
LNC_003301	LNC_006105
LNC_003305	LNC_006107
LNC_003322	LNC_006108
LNC_003328	LNC_006111
LNC_003329	LNC_006117
LNC_003336	LNC_006139
LNC_003355	LNC_006153
LNC_003366	LNC_006154
LNC_003367	LNC_006181
LNC_003375	LNC_006182
LNC_003382	LNC_006185
LNC_003386	LNC_006202
LNC_003426	LNC_006203
LNC_003446	LNC_006204
LNC_003462	LNC_006205
LNC_003470	LNC_006214
LNC_003474	LNC_006222
LNC_003489	LNC_006223
LNC_003492	LNC_006224
LNC_003493	LNC_006228
LNC_003496	LNC_006232
LNC_003499	LNC_006261
LNC_003519	LNC_006265
LNC_003525	LNC_006284
LNC_003528	LNC_006285
LNC_003535	LNC_006294
LNC_003536	LNC_006301
LNC_003538	LNC_006302
LNC_003547	LNC_006319
LNC_003553	LNC_006326
LNC_003555	LNC_006351
LNC_003576	LNC_006352
LNC_003578	LNC_006353
LNC_003589	LNC_006354
LNC_003590	LNC_006355
LNC_003593	LNC_006396
LNC_003606	LNC_006402
LNC_003607	LNC_006405
LNC_003610	LNC_006436
LNC_003613	LNC_006442
LNC_003630	LNC_006453
LNC_003631	LNC_006462
LNC_003632	LNC_006463
LNC_003636	LNC_006476
LNC_003637	LNC_006522
LNC_003642	LNC_006544
LNC_003648	LNC_006553
LNC_003650	LNC_006557
LNC_003671	LNC_006567
LNC_003674	LNC_006569
LNC_003675	LNC_006583
LNC_003696	LNC_006594
LNC_003705	LNC_006609
LNC_003710	LNC_006656
LNC_003758	LNC_006670
LNC_003759	LNC_006676
LNC_003794	LNC_006677
LNC_003798	LNC_006678
LNC_003810	LNC_006701
LNC_003813	LNC_006706
LNC_003826	LNC_006721
LNC_003829	LNC_006724
LNC_003830	LNC_006740
LNC_003847	LNC_006744
LNC_003858	LNC_006766
LNC_003859	LNC_006785
LNC_003860	LNC_006789
LNC_003872	LNC_006815
LNC_003877	LNC_006816
LNC_003883	LNC_006862
LNC_003904	LNC_006864
LNC_003908	LNC_006867
LNC_003910	LNC_006870
LNC_003937	LNC_006871
LNC_003938	LNC_006889
LNC_003944	LNC_006895
LNC_003958	LNC_006912
LNC_003972	LNC_006926
LNC_003976	LNC_006929
LNC_003977	LNC_006932
LNC_003978	LNC_006955
LNC_004009	LNC_006960
LNC_004010	LNC_006969
LNC_004011	LNC_006978
LNC_004012	LNC_006988
LNC_004019	LNC_006997
LNC_004028	LNC_006999
LNC_004029	LNC_007018
LNC_004030	LNC_007019
LNC_004031	LNC_007029
LNC_004032	LNC_007032
LNC_004034	LNC_007034
LNC_004040	LNC_007048
LNC_004044	LNC_007049
LNC_004046	LNC_007050
LNC_004057	LNC_007054
LNC_004058	LNC_007059
LNC_004073	LNC_007065
LNC_004082	LNC_007066
LNC_004085	LNC_007081
LNC_004091	LNC_007083
LNC_004092	LNC_007086
LNC_004130	LNC_007095
LNC_004131	LNC_007096
LNC_004132	LNC_007106
LNC_004134	LNC_007107
LNC_004142	LNC_007133
LNC_004145	LNC_007151
LNC_004146	LNC_007156
LNC_004156	LNC_007157
LNC_004159	LNC_007161
LNC_004163	LNC_007164
LNC_004165	LNC_007165
LNC_004167	LNC_007175
LNC_004191	LNC_007182
LNC_004207	LNC_007183
LNC_004224	LNC_007189
LNC_004232	LNC_007195
LNC_004235	LNC_007196
LNC_004245	LNC_007204
LNC_004251	LNC_007218
LNC_004253	LNC_007220
LNC_004261	LNC_007234
LNC_004265	LNC_007277
LNC_004275	LNC_007294
LNC_004277	LNC_007315
LNC_004305	LNC_007371
LNC_004310	LNC_007377
LNC_004323	LNC_007416
LNC_004344	LNC_007417
LNC_004345	LNC_007420
LNC_004347	LNC_007445
LNC_004348	LNC_007469
LNC_004349	LNC_007504
LNC_004350	LNC_007520
LNC_004355	LNC_007521
LNC_004374	LNC_007529
LNC_004381	LNC_007543
LNC_004385	LNC_007587
LNC_004391	LNC_007596
LNC_004392	LNC_007603
LNC_004394	LNC_007605
LNC_004397	LNC_007624
LNC_004431	LNC_007625
LNC_004432	LNC_007651
LNC_004436	LNC_007674
LNC_004437	LNC_007702
LNC_004438	LNC_007703
LNC_004459	LNC_007705
LNC_004460	LNC_007706
LNC_004483	LNC_007707
LNC_004495	LNC_007709
LNC_004499	LNC_007720
LNC_004500	LNC_007723
LNC_004504	LNC_007742
LNC_004505	LNC_007772
LNC_004506	LNC_007773
LNC_004510	LNC_007780
LNC_004521	LNC_007792
LNC_004528	LNC_007794
LNC_004529	LNC_007815
LNC_004530	LNC_007816
LNC_004539	LNC_007817
LNC_004540	LNC_007822
LNC_004543	LNC_007827
LNC_004546	LNC_007828
LNC_004552	LNC_007829
LNC_004573	LNC_007882
LNC_004583	LNC_007888
LNC_004590	LNC_007890
LNC_004595	LNC_007891
LNC_004598	LNC_007898
LNC_004607	LNC_007912
LNC_004638	LNC_007915
LNC_004642	LNC_007928
LNC_004658	LNC_007929
LNC_004659	LNC_007936
LNC_004660	LNC_007937
LNC_004663	LNC_007940
LNC_004676	LNC_007943
LNC_004677	LNC_007944
LNC_004678	LNC_007945
LNC_004682	LNC_007947
LNC_004684	LNC_007948
LNC_004689	LNC_007950
LNC_004695	LNC_007967
LNC_004697	LNC_007973
LNC_004699	LNC_007974
LNC_004702	LNC_007985
LNC_004707	LNC_007998
LNC_004708	LNC_008001
LNC_004709	LNC_008017
LNC_004712	LNC_008019
LNC_004713	LNC_008032
LNC_004733	LNC_008033
LNC_004742	LNC_008036
LNC_004747	LNC_008037
LNC_004749	LNC_008055
LNC_004765	LNC_008069
LNC_004774	LNC_008076
LNC_004777	LNC_008093
LNC_004778	LNC_008098
LNC_004779	LNC_008104
LNC_004780	LNC_008113
LNC_004781	LNC_008115
LNC_004794	LNC_008143
LNC_004799	LNC_008158
LNC_004801	LNC_008194
LNC_004842	LNC_008205
LNC_004848	LNC_008214
LNC_004860	LNC_008219
LNC_004862	LNC_008227
LNC_004906	LNC_008228
LNC_004909	LNC_008235
LNC_004910	LNC_008273
LNC_004918	LNC_008276
LNC_004919	LNC_008283
LNC_004926	LNC_008354
LNC_004938	LNC_008355
LNC_004946	LNC_008359
LNC_004953	LNC_008365
LNC_004954	LNC_008368
LNC_004955	LNC_008373
LNC_004960	LNC_008383
LNC_004991	LNC_008384
LNC_004997	LNC_008388
LNC_004998	LNC_008416
LNC_005004	LNC_008417
LNC_005034	LNC_008418
LNC_005035	LNC_008419
LNC_005055	LNC_008420
LNC_005056	LNC_008441
LNC_005065	LNC_008447
LNC_005067	LNC_008448
LNC_005068	LNC_008457
LNC_005076	LNC_008459
LNC_005077	LNC_008465
LNC_005080	LNC_008466
LNC_005085	LNC_008467
LNC_005095	LNC_008483
LNC_005099	LNC_008491
LNC_005124	LNC_008505
LNC_005126	LNC_008512
LNC_005134	LNC_008513
LNC_005135	LNC_008514
LNC_005137	LNC_008515
LNC_005140	LNC_008516
LNC_005146	LNC_008542
LNC_005147	LNC_008559
LNC_005148	LNC_008560
LNC_005149	LNC_008574
LNC_005150	LNC_008575
LNC_005151	LNC_008596
LNC_005152	LNC_008644
LNC_005153	LNC_008649
LNC_005154	LNC_008650
LNC_005155	LNC_008652
LNC_005156	LNC_008655
LNC_005157	LNC_008662
LNC_005158	LNC_008669
LNC_005159	LNC_008701
LNC_005160	LNC_008702
LNC_005180	LNC_008705
LNC_005181	LNC_008721
LNC_005182	LNC_008724
LNC_005183	LNC_008728
LNC_005189	LNC_008737
LNC_005201	LNC_008738
LNC_005202	LNC_008740
LNC_005205	LNC_008741
LNC_005212	LNC_008757
LNC_005217	LNC_008779
LNC_005223	LNC_008788
LNC_005224	LNC_008805
LNC_005237	LNC_008806
LNC_005266	LNC_008812
LNC_005268	LNC_008836
LNC_005292	LNC_008840
LNC_005316	LNC_008842
LNC_005320	LNC_008849
LNC_005321	LNC_008852
LNC_005336	LNC_008853
LNC_005338	LNC_008875
LNC_005343	LNC_008876
LNC_005346	LNC_008877
LNC_005347	LNC_008881
LNC_005348	LNC_008892
LNC_005349	LNC_008907
LNC_005350	LNC_008911
LNC_005351	LNC_008919
LNC_005353	LNC_008931
LNC_005362	LNC_008939
LNC_005373	LNC_008943
LNC_005391	LNC_008953
LNC_005395	LNC_008954
LNC_005406	LNC_008955
LNC_005416	LNC_008956
LNC_005430	LNC_009016
LNC_005435	LNC_009038
LNC_005437	LNC_009040
LNC_005439	LNC_009092
LNC_005440	LNC_009129
LNC_005448	LNC_009136
LNC_005455	LNC_009147
LNC_005469	LNC_009179
LNC_005474	LNC_009188
LNC_005498	LNC_009204
LNC_005500	LNC_009223
LNC_005501	LNC_009231
LNC_005512	LNC_009232
LNC_005513	LNC_009282
LNC_005519	LNC_009293
LNC_005520	LNC_009296
LNC_005527	LNC_009326
LNC_005530	LNC_009332
LNC_005538	LNC_009347
LNC_005539	LNC_009357
LNC_005542	LNC_009361
LNC_005543	LNC_009365
LNC_005545	LNC_009388
LNC_005546	LNC_009392
LNC_005547	LNC_009398
LNC_005570	LNC_009422
LNC_005582	LNC_009431
LNC_005595	LNC_009432
LNC_005598	LNC_009433
LNC_005599	LNC_009442
LNC_005603	LNC_009488
LNC_005609	LNC_009500
LNC_005638	LNC_009506
LNC_005646	LNC_009533
LNC_005654	LNC_009568
LNC_005670	LNC_009606
LNC_005672	LNC_009622
LNC_005673	LNC_009652
LNC_005675	LNC_009662
LNC_005682	LNC_009684
LNC_005687	LNC_009691
LNC_005690	LNC_009692
LNC_005691	LNC_009703
LNC_005704	LNC_009704
LNC_005705	LNC_009718
LNC_005707	LNC_009728
LNC_005708	LNC_009738
LNC_005710	LNC_009756
LNC_005723	LNC_009758
LNC_005738	LNC_009788
LNC_005749	LNC_009817
LNC_005750	LNC_009826
LNC_005756	LNC_009828
LNC_005761	LNC_009829
LNC_005781	LNC_009830
LNC_005788	LNC_009837
LNC_005790	LNC_009894
LNC_005809	LNC_009895
LNC_005810	LNC_009915
LNC_005815	LNC_009947
LNC_005818	LNC_009951
LNC_005826	LNC_009961
LNC_005832	LNC_009962
LNC_005833	LNC_009964
LNC_005838	LNC_009968
LNC_005844	LNC_009969
LNC_005860	LNC_009972
LNC_005861	LNC_009979
LNC_005870	LNC_009990
LNC_005871	LNC_009993
LNC_005872	LNC_010042
LNC_005876	LNC_010059
LNC_005887	LNC_010082
LNC_005891	LNC_010094
LNC_005901	LNC_010139
LNC_005904	LNC_010142
LNC_005909	LNC_010168
LNC_005918	LNC_010188
LNC_005921	LNC_010189
LNC_005925	LNC_010200
LNC_005926	LNC_010240
LNC_005936	LNC_010241
LNC_005939	LNC_010242
LNC_005944	LNC_010243
LNC_005945	LNC_010244
LNC_005964	LNC_010245
LNC_005967	LNC_010246
LNC_005971	LNC_010247
LNC_005974	LNC_010248
LNC_005988	LNC_010249
LNC_005994	LNC_010267
LNC_006003	LNC_010271
LNC_006013	LNC_010278
LNC_006014	LNC_010280
LNC_006017	LNC_010284
LNC_006040	LNC_010304
LNC_006045	LNC_010305
LNC_006054	LNC_010310
LNC_006055	LNC_010318
LNC_006058	LNC_010329
LNC_006063	LNC_010336
LNC_006064	LNC_010341
LNC_006066	LNC_010345
LNC_006102	LNC_010347
LNC_006107	LNC_010372
LNC_006108	LNC_010373
LNC_006111	LNC_010375
LNC_006113	LNC_010376
LNC_006131	LNC_010377
LNC_006138	LNC_010378
LNC_006139	LNC_010379
LNC_006142	LNC_010380
LNC_006153	LNC_010381
LNC_006154	LNC_010382
LNC_006162	LNC_010383
LNC_006164	LNC_010385
LNC_006165	LNC_010393
LNC_006167	LNC_010394
LNC_006171	LNC_010395
LNC_006179	LNC_010398
LNC_006180	LNC_010403
LNC_006181	LNC_010404
LNC_006185	LNC_010413
LNC_006202	LNC_010416
LNC_006203	LNC_010423
LNC_006204	LNC_010424
LNC_006205	LNC_010425
LNC_006207	LNC_010426
LNC_006214	LNC_010427
LNC_006228	LNC_010428
LNC_006249	LNC_010429
LNC_006250	LNC_010430
LNC_006253	LNC_010431
LNC_006258	LNC_010432
LNC_006261	LNC_010433
LNC_006265	LNC_010459
LNC_006301	LNC_010471
LNC_006302	LNC_010482
LNC_006319	LNC_010493
LNC_006333	LNC_010496
LNC_006351	LNC_010504
LNC_006352	LNC_010514
LNC_006353	LNC_010524
LNC_006354	LNC_010527
LNC_006355	LNC_010532
LNC_006365	LNC_010537
LNC_006366	LNC_010538
LNC_006396	LNC_010559
LNC_006397	LNC_010560
LNC_006402	LNC_010568
LNC_006405	LNC_010569
LNC_006409	LNC_010570
LNC_006412	LNC_010571
LNC_006413	LNC_010572
LNC_006422	LNC_010575
LNC_006423	LNC_010576
LNC_006426	LNC_010577
LNC_006442	LNC_010581
LNC_006448	LNC_010584
LNC_006453	LNC_010602
LNC_006458	LNC_010604
LNC_006462	LNC_010612
LNC_006465	LNC_010615
LNC_006492	LNC_010623
LNC_006500	LNC_010632
LNC_006502	LNC_010633
LNC_006504	LNC_010645
LNC_006527	LNC_010658
LNC_006544	LNC_010671
LNC_006552	LNC_010680
LNC_006578	LNC_010682
LNC_006583	LNC_010683
LNC_006594	LNC_010692
LNC_006609	LNC_010711
LNC_006625	LNC_010713
LNC_006629	LNC_010726
LNC_006650	LNC_010738
LNC_006656	LNC_010758
LNC_006661	LNC_010759
LNC_006670	LNC_010760
LNC_006676	LNC_010761
LNC_006677	LNC_010762
LNC_006678	LNC_010763
LNC_006680	LNC_010764
LNC_006687	LNC_010765
LNC_006692	LNC_010784
LNC_006698	LNC_010802
LNC_006701	LNC_010814
LNC_006706	LNC_010816
LNC_006710	LNC_010905
LNC_006711	LNC_011047
LNC_006712	LNC_011055
LNC_006713	LNC_011060
LNC_006719	LNC_011085
LNC_006721	LNC_011109
LNC_006724	LNC_011114
LNC_006734	LNC_011115
LNC_006740	LNC_011116
LNC_006745	LNC_011117
LNC_006760	LNC_011123
LNC_006787	LNC_011134
LNC_006788	LNC_011140
LNC_006809	LNC_011150
LNC_006810	LNC_011151
LNC_006811	LNC_011159
LNC_006826	LNC_011161
LNC_006829	LNC_011194
LNC_006830	LNC_011200
LNC_006833	LNC_011213
LNC_006860	LNC_011227
LNC_006862	LNC_011229
LNC_006865	LNC_011256
LNC_006867	LNC_011269
LNC_006870	LNC_011273
LNC_006871	LNC_011282
LNC_006879	LNC_011290
LNC_006914	LNC_011298
LNC_006918	LNC_011299
LNC_006919	LNC_011300
LNC_006929	LNC_011301
LNC_006932	LNC_011307
LNC_006956	LNC_011321
LNC_006957	LNC_011323
LNC_006966	LNC_011338
LNC_006968	LNC_011339
LNC_006979	LNC_011342
LNC_006980	LNC_011351
LNC_006981	LNC_011370
LNC_006988	LNC_011372
LNC_006997	LNC_011378
LNC_006999	LNC_011379
LNC_007005	LNC_011393
LNC_007006	LNC_011394
LNC_007010	LNC_011430
LNC_007015	LNC_011463
LNC_007018	LNC_011477
LNC_007019	LNC_011512
LNC_007020	LNC_011525
LNC_007026	LNC_011577
LNC_007028	LNC_011579
LNC_007032	LNC_011581
LNC_007041	LNC_011597
LNC_007044	LNC_011610
LNC_007048	LNC_011621
LNC_007049	LNC_011674
LNC_007054	LNC_011682
LNC_007057	LNC_011736
LNC_007059	LNC_011774
LNC_007060	LNC_011778
LNC_007065	LNC_011796
LNC_007066	LNC_011797
LNC_007069	LNC_011847
LNC_007070	LNC_011853
LNC_007071	LNC_011881
LNC_007072	LNC_011882
LNC_007076	LNC_011912
LNC_007081	LNC_011913
LNC_007083	LNC_011914
LNC_007086	LNC_011928
LNC_007095	LNC_011929
LNC_007096	LNC_011930
LNC_007105	LNC_011931
LNC_007124	LNC_011932
LNC_007133	LNC_011933
LNC_007140	LNC_011934
LNC_007152	LNC_011935
LNC_007160	LNC_011936
LNC_007164	LNC_011937
LNC_007166	LNC_011938
LNC_007175	LNC_011939
LNC_007182	LNC_011940
LNC_007183	LNC_011941
LNC_007190	LNC_011947
LNC_007193	LNC_011948
LNC_007195	LNC_011953
LNC_007204	LNC_011975
LNC_007220	LNC_011978
LNC_007222	LNC_011982
LNC_007224	LNC_011983
LNC_007243	LNC_011993
LNC_007277	LNC_011995
LNC_007289	LNC_011996
LNC_007294	LNC_012005
LNC_007298	LNC_012047
LNC_007299	LNC_012054
LNC_007300	LNC_012060
LNC_007301	LNC_012061
LNC_007302	LNC_012062
LNC_007344	LNC_012063
LNC_007371	LNC_012079
LNC_007389	LNC_012094
LNC_007400	LNC_012095
LNC_007401	LNC_012096
LNC_007402	LNC_012097
LNC_007405	LNC_012098
LNC_007408	LNC_012099
LNC_007416	LNC_012100
LNC_007417	LNC_012101
LNC_007419	LNC_012102
LNC_007420	LNC_012129
LNC_007452	LNC_012130
LNC_007454	LNC_012138
LNC_007463	LNC_012141
LNC_007471	LNC_012152
LNC_007477	LNC_012158
LNC_007480	LNC_012170
LNC_007488	LNC_012177
LNC_007503	LNC_012194
LNC_007504	LNC_012204
LNC_007517	LNC_012220
LNC_007529	LNC_012243
LNC_007530	LNC_012249
LNC_007534	LNC_012251
LNC_007539	LNC_012269
LNC_007540	LNC_012272
LNC_007548	LNC_012296
LNC_007578	LNC_012308
LNC_007587	LNC_012309
LNC_007589	LNC_012315
LNC_007591	LNC_012319
LNC_007596	LNC_012341
LNC_007598	LNC_012351
LNC_007599	LNC_012374
LNC_007603	LNC_012391
LNC_007605	LNC_012392
LNC_007613	LNC_012393
LNC_007616	LNC_012394
LNC_007617	LNC_012395
LNC_007625	LNC_012396
LNC_007632	LNC_012397
LNC_007639	LNC_012422
LNC_007641	LNC_012425
LNC_007645	LNC_012427
LNC_007646	LNC_012435
LNC_007647	LNC_012478
LNC_007668	LNC_012489
LNC_007669	LNC_012512
LNC_007706	LNC_012535
LNC_007707	LNC_012546
LNC_007716	LNC_012590
LNC_007734	LNC_012591
LNC_007735	LNC_012613
LNC_007737	LNC_012614
LNC_007779	LNC_012616
LNC_007780	LNC_012644
LNC_007792	LNC_012681
LNC_007794	LNC_012692
LNC_007795	LNC_012693
LNC_007815	LNC_012706
LNC_007816	LNC_012728
LNC_007817	LNC_012747
LNC_007822	LNC_012752
LNC_007823	LNC_012755
LNC_007824	LNC_012758
LNC_007825	LNC_012767
LNC_007827	LNC_012782
LNC_007828	LNC_012784
LNC_007829	LNC_012801
LNC_007836	LNC_012802
LNC_007844	LNC_012803
LNC_007847	LNC_012806
LNC_007870	LNC_012823
LNC_007872	LNC_012825
LNC_007885	LNC_012826
LNC_007888	LNC_012827
LNC_007889	LNC_012859
LNC_007891	LNC_012860
LNC_007893	LNC_012865
LNC_007895	LNC_012866
LNC_007898	LNC_012874
LNC_007911	LNC_012884
LNC_007915	LNC_012893
LNC_007922	LNC_012894
LNC_007926	LNC_012940
LNC_007928	LNC_012943
LNC_007929	LNC_012948
LNC_007931	LNC_012949
LNC_007932	LNC_012950
LNC_007933	LNC_012951
LNC_007936	LNC_012963
LNC_007937	LNC_012984
LNC_007942	LNC_013001
LNC_007943	LNC_013002
LNC_007944	LNC_013016
LNC_007948	LNC_013039
LNC_007949	LNC_013040
LNC_007964	LNC_013055
LNC_007966	LNC_013056
LNC_007967	LNC_013065
LNC_007981	LNC_013071
LNC_007987	LNC_013085
LNC_008001	LNC_013086
LNC_008003	LNC_013087
LNC_008006	LNC_013088
LNC_008007	LNC_013089
LNC_008013	LNC_013124
LNC_008017	LNC_013132
LNC_008019	LNC_013135
LNC_008022	LNC_013139
LNC_008032	LNC_013164
LNC_008033	LNC_013186
LNC_008036	LNC_013192
LNC_008037	LNC_013202
LNC_008049	LNC_013203
LNC_008053	LNC_013227
LNC_008054	LNC_013251
LNC_008055	LNC_013252
LNC_008056	LNC_013254
LNC_008058	LNC_013255
LNC_008062	LNC_013271
LNC_008063	LNC_013274
LNC_008093	LNC_013293
LNC_008100	LNC_013294
LNC_008114	LNC_013298
LNC_008115	LNC_013316
LNC_008128	LNC_013318
LNC_008138	LNC_013320
LNC_008156	LNC_013325
LNC_008158	LNC_013326
LNC_008164	LNC_013335
LNC_008176	LNC_013352
LNC_008179	LNC_013353
LNC_008180	LNC_013389
LNC_008181	LNC_013403
LNC_008184	LNC_013407
LNC_008194	LNC_013433
LNC_008206	LNC_013445
LNC_008214	LNC_013449
LNC_008218	LNC_013479
LNC_008227	LNC_013482
LNC_008228	LNC_013532
LNC_008235	LNC_013533
LNC_008237	LNC_013543
LNC_008244	LNC_013553
LNC_008251	LNC_013559
LNC_008273	LNC_013612
LNC_008276	LNC_013660
LNC_008283	LNC_013669
LNC_008339	LNC_013675
LNC_008342	LNC_013681
LNC_008354	LNC_013689
LNC_008355	LNC_013699
LNC_008360	LNC_013700
LNC_008361	LNC_013703
LNC_008362	LNC_013708
LNC_008365	LNC_013711
LNC_008367	LNC_013721
LNC_008368	LNC_013722
LNC_008373	LNC_013732
LNC_008383	LNC_013733
LNC_008384	LNC_013734
LNC_008388	LNC_013740
LNC_008399	LNC_013741
LNC_008409	LNC_013744
LNC_008413	LNC_013755
LNC_008416	LNC_013761
LNC_008417	LNC_013774
LNC_008418	LNC_013778
LNC_008434	LNC_013783
LNC_008441	LNC_013794
LNC_008447	LNC_013796
LNC_008448	LNC_013797
LNC_008459	LNC_013808
LNC_008465	LNC_013810
LNC_008466	LNC_013811
LNC_008467	LNC_013829
LNC_008470	LNC_013831
LNC_008483	LNC_013854
LNC_008486	LNC_013862
LNC_008491	LNC_013863
LNC_008499	LNC_013867
LNC_008502	LNC_013871
LNC_008507	LNC_013872
LNC_008514	LNC_013875
LNC_008515	LNC_013890
LNC_008516	LNC_013907
LNC_008523	LNC_013908
LNC_008542	LNC_013911
LNC_008543	LNC_013912
LNC_008544	LNC_013930
LNC_008554	LNC_013933
LNC_008571	LNC_013939
LNC_008572	LNC_013940
LNC_008574	LNC_013979
LNC_008575	LNC_013986
LNC_008588	LNC_013987
LNC_008624	LNC_013988
LNC_008625	LNC_013990
LNC_008629	LNC_013992
LNC_008637	LNC_013993
LNC_008638	LNC_014011
LNC_008644	LNC_014012
LNC_008650	LNC_014013
LNC_008654	LNC_014019
LNC_008655	LNC_014021
LNC_008662	LNC_014023
LNC_008667	LNC_014024
LNC_008669	LNC_014030
LNC_008674	LNC_014042
LNC_008678	LNC_014043
LNC_008681	LNC_014048
LNC_008701	LNC_014069
LNC_008702	LNC_014077
LNC_008713	LNC_014140
LNC_008721	LNC_014143
LNC_008724	LNC_014161
LNC_008727	LNC_014164
LNC_008728	LNC_014165
LNC_008733	LNC_014166
LNC_008735	LNC_014167
LNC_008740	LNC_014171
LNC_008741	LNC_014172
LNC_008742	LNC_014181
LNC_008766	LNC_014199
LNC_008767	LNC_014200
LNC_008768	LNC_014202
LNC_008779	LNC_014203
LNC_008788	LNC_014220
LNC_008792	LNC_014236
LNC_008798	LNC_014240
LNC_008814	LNC_014253
LNC_008818	LNC_014258
LNC_008833	LNC_014259
LNC_008836	LNC_014261
LNC_008837	LNC_014262
LNC_008840	LNC_014263
LNC_008842	LNC_014264
LNC_008849	LNC_014265
LNC_008850	LNC_014266
LNC_008851	LNC_014277
LNC_008853	LNC_014285
LNC_008856	LNC_014327
LNC_008875	LNC_014328
LNC_008876	LNC_014352
LNC_008877	LNC_014366
LNC_008878	LNC_014368
LNC_008902	LNC_014393
LNC_008907	LNC_014403
LNC_008911	LNC_014412
LNC_008924	LNC_014416
LNC_008925	LNC_014437
LNC_008926	LNC_014446
LNC_008931	LNC_014528
LNC_008934	LNC_014543
LNC_008944	LNC_014589
LNC_008949	LNC_014596
LNC_008951	LNC_014608
LNC_008952	LNC_014611
LNC_008953	LNC_014623
LNC_008954	LNC_014641
LNC_008955	LNC_014661
LNC_008956	LNC_014669
LNC_008998	LNC_014691
LNC_009008	LNC_014728
LNC_009011	LNC_014731
LNC_009012	LNC_014749
LNC_009016	LNC_014796
LNC_009017	LNC_014797
LNC_009020	LNC_014822
LNC_009026	LNC_014831
LNC_009039	LNC_014834
LNC_009042	LNC_014844
LNC_009049	LNC_014845
LNC_009055	LNC_014895
LNC_009058	LNC_014896
LNC_009065	LNC_014931
LNC_009074	LNC_014941
LNC_009085	LNC_014942
LNC_009088	LNC_014943
LNC_009089	LNC_014957
LNC_009093	LNC_014966
LNC_009101	LNC_014991
LNC_009103	LNC_014999
LNC_009123	LNC_015013
LNC_009131	LNC_015016
LNC_009137	LNC_015052
LNC_009148	LNC_015053
LNC_009156	LNC_015072
LNC_009157	LNC_015090
LNC_009158	LNC_015093
LNC_009159	LNC_015112
LNC_009165	LNC_015113
LNC_009169	LNC_015121
LNC_009170	LNC_015131
LNC_009172	LNC_015138
LNC_009179	LNC_015147
LNC_009192	LNC_015149
LNC_009194	LNC_015157
LNC_009206	LNC_015172
LNC_009217	LNC_015184
LNC_009218	LNC_015214
LNC_009219	LNC_015223
LNC_009221	LNC_015227
LNC_009222	LNC_015230
LNC_009224	LNC_015240
LNC_009227	LNC_015259
LNC_009231	LNC_015261
LNC_009232	LNC_015268
LNC_009244	LNC_015277
LNC_009256	LNC_015288
LNC_009259	LNC_015306
LNC_009266	LNC_015309
LNC_009270	LNC_015327
LNC_009282	LNC_015328
LNC_009287	LNC_015329
LNC_009290	LNC_015330
LNC_009293	LNC_015331
LNC_009296	LNC_015337
LNC_009299	LNC_015338
LNC_009323	LNC_015343
LNC_009326	LNC_015348
LNC_009329	LNC_015350
LNC_009330	LNC_015353
LNC_009332	LNC_015383
LNC_009333	LNC_015384
LNC_009343	LNC_015389
LNC_009345	LNC_015390
LNC_009346	LNC_015391
LNC_009354	LNC_015392
LNC_009359	LNC_015393
LNC_009362	LNC_015394
LNC_009363	LNC_015395
LNC_009366	LNC_015396
LNC_009371	LNC_015397
LNC_009388	LNC_015398
LNC_009392	LNC_015440
LNC_009395	LNC_015444
LNC_009398	LNC_015449
LNC_009419	LNC_015450
LNC_009431	LNC_015451
LNC_009432	LNC_015452
LNC_009433	LNC_015453
LNC_009437	LNC_015454
LNC_009441	LNC_015463
LNC_009442	LNC_015472
LNC_009453	LNC_015473
LNC_009459	LNC_015475
LNC_009481	LNC_015481
LNC_009483	LNC_015518
LNC_009488	LNC_015531
LNC_009489	LNC_015539
LNC_009492	LNC_015543
LNC_009500	LNC_015558
LNC_009506	LNC_015566
LNC_009509	LNC_015591
LNC_009510	LNC_015603
LNC_009513	LNC_015679
LNC_009519	LNC_015744
LNC_009520	LNC_015757
LNC_009533	LNC_015758
LNC_009550	LNC_015782
LNC_009561	LNC_015803
LNC_009568	LNC_015808
LNC_009576	LNC_015814
LNC_009582	LNC_015856
LNC_009583	LNC_015860
LNC_009591	LNC_015871
LNC_009592	LNC_015911
LNC_009610	LNC_015923
LNC_009683	LNC_015924
LNC_009688	LNC_015925
LNC_009690	LNC_015926
LNC_009691	LNC_015932
LNC_009703	LNC_015954
LNC_009704	LNC_015958
LNC_009707	LNC_015988
LNC_009709	LNC_015994
LNC_009718	LNC_015995
LNC_009723	LNC_016003
LNC_009726	LNC_016004
LNC_009742	LNC_016015
LNC_009752	LNC_016018
LNC_009756	LNC_016033
LNC_009757	LNC_016064
LNC_009758	LNC_016084
LNC_009765	LNC_016090
LNC_009773	LNC_016091
LNC_009774	LNC_016098
LNC_009787	LNC_016106
LNC_009788	LNC_016161
LNC_009792	LNC_016165
LNC_009811	LNC_016179
LNC_009814	LNC_016189
LNC_009826	LNC_016196
LNC_009828	LNC_016205
LNC_009829	LNC_016230
LNC_009830	LNC_016291
LNC_009834	LNC_016299
LNC_009837	LNC_016345
LNC_009894	LNC_016384
LNC_009895	LNC_016398
LNC_009914	LNC_016405
LNC_009916	LNC_016418
LNC_009928	LNC_016439
LNC_009929	LNC_016440
LNC_009931	LNC_016468
LNC_009934	LNC_016498
LNC_009947	LNC_016504
LNC_009951	LNC_016509
LNC_009954	LNC_016531
LNC_009960	LNC_016532
LNC_009961	LNC_016533
LNC_009965	LNC_016544
LNC_009968	LNC_016564
LNC_009978	LNC_016565
LNC_009993	LNC_016585
LNC_010010	LNC_016621
LNC_010029	LNC_016634
LNC_010036	LNC_016642
LNC_010042	LNC_016643
LNC_010061	LNC_016646
LNC_010072	LNC_016677
LNC_010091	LNC_016682
LNC_010092	LNC_016706
LNC_010093	LNC_016714
LNC_010099	LNC_016725
LNC_010121	LNC_016726
LNC_010132	LNC_016733
LNC_010141	LNC_016755
LNC_010143	LNC_016760
LNC_010165	LNC_016780
LNC_010168	LNC_016787
LNC_010175	LNC_016849
LNC_010176	LNC_016863
LNC_010185	LNC_016882
LNC_010240	LNC_016893
LNC_010241	LNC_016907
LNC_010242	LNC_016918
LNC_010243	LNC_016948
LNC_010244	LNC_016949
LNC_010245	LNC_016957
LNC_010246	LNC_016993
LNC_010247	LNC_016994
LNC_010248	LNC_017000
LNC_010249	LNC_017014
LNC_010252	LNC_017017
LNC_010256	LNC_017030
LNC_010271	LNC_017032
LNC_010278	LNC_017043
LNC_010284	LNC_017054
LNC_010286	LNC_017061
LNC_010304	LNC_017074
LNC_010305	LNC_017077
LNC_010311	LNC_017080
LNC_010313	LNC_017087
LNC_010336	LNC_017089
LNC_010338	LNC_017090
LNC_010341	LNC_017091
LNC_010345	LNC_017093
LNC_010347	LNC_017100
LNC_010348	LNC_017102
LNC_010353	LNC_017107
LNC_010354	LNC_017125
LNC_010372	LNC_017130
LNC_010373	LNC_017139
LNC_010385	LNC_017141
LNC_010387	LNC_017143
LNC_010393	LNC_017145
LNC_010395	LNC_017152
LNC_010398	LNC_017162
LNC_010404	LNC_017170
LNC_010416	LNC_017211
LNC_010419	LNC_017216
LNC_010420	LNC_017232
LNC_010421	LNC_017247
LNC_010422	LNC_017248
LNC_010427	LNC_017272
LNC_010431	LNC_017273
LNC_010442	LNC_017275
LNC_010459	LNC_017282
LNC_010471	LNC_017286
LNC_010472	LNC_017287
LNC_010482	LNC_017293
LNC_010493	LNC_017298
LNC_010494	LNC_017305
LNC_010496	LNC_017326
LNC_010504	LNC_017334
LNC_010511	LNC_017336
LNC_010514	LNC_017360
LNC_010527	LNC_017365
LNC_010537	LNC_017374
LNC_010538	LNC_017378
LNC_010545	LNC_017379
LNC_010552	LNC_017418
LNC_010553	LNC_017436
LNC_010554	LNC_017447
LNC_010559	LNC_017449
LNC_010560	LNC_017452
LNC_010563	LNC_017459
LNC_010568	LNC_017466
LNC_010569	LNC_017467
LNC_010570	LNC_017468
LNC_010571	LNC_017469
LNC_010572	LNC_017470
LNC_010575	LNC_017473
LNC_010576	LNC_017474
LNC_010577	LNC_017475
LNC_010578	LNC_017481
LNC_010584	LNC_017484
LNC_010586	LNC_017500
LNC_010589	LNC_017517
LNC_010590	LNC_017520
LNC_010604	LNC_017529
LNC_010612	LNC_017530
LNC_010613	LNC_017531
LNC_010626	LNC_017536
LNC_010628	LNC_017537
LNC_010641	LNC_017538
LNC_010643	LNC_017539
LNC_010645	LNC_017540
LNC_010658	LNC_017541
LNC_010664	LNC_017542
LNC_010670	LNC_017558
LNC_010671	LNC_017567
LNC_010678	LNC_017568
LNC_010680	LNC_017576
LNC_010681	LNC_017589
LNC_010685	LNC_017592
LNC_010695	LNC_017593
LNC_010706	LNC_017602
LNC_010712	LNC_017611
LNC_010713	LNC_017612
LNC_010727	LNC_017617
LNC_010734	LNC_017619
LNC_010758	LNC_017621
LNC_010759	LNC_017631
LNC_010760	LNC_017636
LNC_010761	LNC_017638
LNC_010762	LNC_017647
LNC_010763	LNC_017660
LNC_010764	LNC_017661
LNC_010765	LNC_017667
LNC_010774	LNC_017687
LNC_010775	LNC_017693
LNC_010780	LNC_017694
LNC_010786	LNC_017700
LNC_010802	LNC_017701
LNC_010814	LNC_017703
LNC_010825	LNC_017709
LNC_010842	LNC_017716
LNC_010849	LNC_017719
LNC_010860	LNC_017725
LNC_010905	LNC_017728
LNC_010914	LNC_017731
LNC_010915	LNC_017734
LNC_010957	LNC_017738
LNC_010961	LNC_017741
LNC_010965	LNC_017749
LNC_010966	LNC_017751
LNC_010979	LNC_017753
LNC_010984	LNC_017770
LNC_010985	LNC_017776
LNC_011028	LNC_017777
LNC_011033	LNC_017795
LNC_011047	LNC_017798
LNC_011055	LNC_017799
LNC_011059	LNC_017800
LNC_011076	LNC_017830
LNC_011083	LNC_017831
LNC_011091	LNC_017835
LNC_011106	LNC_017839
LNC_011109	LNC_017842
LNC_011114	LNC_017843
LNC_011115	LNC_017849
LNC_011116	LNC_017868
LNC_011117	LNC_017903
LNC_011125	LNC_017911
LNC_011134	LNC_017912
LNC_011135	LNC_017914
LNC_011136	LNC_017923
LNC_011137	LNC_017926
LNC_011138	LNC_017932
LNC_011146	LNC_017934
LNC_011148	LNC_017939
LNC_011150	LNC_017948
LNC_011151	LNC_017949
LNC_011159	LNC_017950
LNC_011161	LNC_017952
LNC_011162	LNC_017956
LNC_011173	LNC_017957
LNC_011200	LNC_017988
LNC_011204	LNC_017990
LNC_011206	LNC_017993
LNC_011213	LNC_017994
LNC_011214	LNC_017995
LNC_011215	LNC_017996
LNC_011229	LNC_018001
LNC_011256	LNC_018002
LNC_011264	LNC_018003
LNC_011268	LNC_018004
LNC_011269	LNC_018005
LNC_011273	LNC_018006
LNC_011283	LNC_018009
LNC_011288	LNC_018020
LNC_011293	LNC_018030
LNC_011294	LNC_018036
LNC_011300	LNC_018038
LNC_011301	LNC_018045
LNC_011306	LNC_018059
LNC_011307	LNC_018060
LNC_011323	LNC_018061
LNC_011324	LNC_018102
LNC_011331	LNC_018106
LNC_011338	LNC_018122
LNC_011339	LNC_018124
LNC_011342	LNC_018132
LNC_011343	LNC_018144
LNC_011349	LNC_018157
LNC_011351	LNC_018170
LNC_011352	LNC_018187
LNC_011358	LNC_018189
LNC_011369	LNC_018197
LNC_011372	LNC_018200
LNC_011378	LNC_018201
LNC_011379	LNC_018202
LNC_011386	LNC_018205
LNC_011397	LNC_018206
LNC_011403	LNC_018215
LNC_011411	LNC_018228
LNC_011412	LNC_018234
LNC_011430
LNC_011454
LNC_011457
LNC_011461
LNC_011485
LNC_011525
LNC_011542
LNC_011556
LNC_011563
LNC_011572
LNC_011579
LNC_011587
LNC_011597
LNC_011610
LNC_011621
LNC_011670
LNC_011674
LNC_011682
LNC_011684
LNC_011685
LNC_011699
LNC_011703
LNC_011704
LNC_011707
LNC_011727
LNC_011732
LNC_011733
LNC_011739
LNC_011768
LNC_011774
LNC_011776
LNC_011777
LNC_011789
LNC_011790
LNC_011838
LNC_011856
LNC_011859
LNC_011860
LNC_011874
LNC_011881
LNC_011905
LNC_011912
LNC_011913
LNC_011914
LNC_011926
LNC_011944
LNC_011947
LNC_011949
LNC_011953
LNC_011964
LNC_011966
LNC_011968
LNC_011969
LNC_011970
LNC_011971
LNC_011975
LNC_011978
LNC_011983
LNC_011993
LNC_011996
LNC_011999
LNC_012001
LNC_012002
LNC_012005
LNC_012020
LNC_012026
LNC_012030
LNC_012031
LNC_012046
LNC_012052
LNC_012054
LNC_012060
LNC_012061
LNC_012062
LNC_012063
LNC_012074
LNC_012075
LNC_012077
LNC_012078
LNC_012079
LNC_012089
LNC_012090
LNC_012094
LNC_012095
LNC_012096
LNC_012097
LNC_012098
LNC_012099
LNC_012100
LNC_012101
LNC_012102
LNC_012108
LNC_012114
LNC_012119
LNC_012123
LNC_012128
LNC_012129
LNC_012141
LNC_012156
LNC_012158
LNC_012163
LNC_012170
LNC_012177
LNC_012194
LNC_012195
LNC_012196
LNC_012199
LNC_012202
LNC_012203
LNC_012204
LNC_012221
LNC_012222
LNC_012243
LNC_012249
LNC_012260
LNC_012261
LNC_012262
LNC_012270
LNC_012272
LNC_012296
LNC_012307
LNC_012308
LNC_012311
LNC_012312
LNC_012315
LNC_012322
LNC_012324
LNC_012325
LNC_012339
LNC_012341
LNC_012348
LNC_012351
LNC_012354
LNC_012363
LNC_012375
LNC_012422
LNC_012425
LNC_012435
LNC_012445
LNC_012452
LNC_012460
LNC_012489
LNC_012502
LNC_012512
LNC_012531
LNC_012534
LNC_012535
LNC_012536
LNC_012569
LNC_012611
LNC_012612
LNC_012614
LNC_012616
LNC_012620
LNC_012630
LNC_012641
LNC_012642
LNC_012652
LNC_012670
LNC_012681
LNC_012682
LNC_012691
LNC_012692
LNC_012698
LNC_012706
LNC_012713
LNC_012714
LNC_012728
LNC_012734
LNC_012736
LNC_012744
LNC_012745
LNC_012746
LNC_012747
LNC_012748
LNC_012750
LNC_012755
LNC_012758
LNC_012759
LNC_012762
LNC_012765
LNC_012775
LNC_012782
LNC_012784
LNC_012797
LNC_012801
LNC_012802
LNC_012803
LNC_012819
LNC_012820
LNC_012821
LNC_012823
LNC_012825
LNC_012826
LNC_012827
LNC_012840
LNC_012846
LNC_012850
LNC_012859
LNC_012860
LNC_012863
LNC_012864
LNC_012865
LNC_012866
LNC_012870
LNC_012874
LNC_012878
LNC_012889
LNC_012890
LNC_012894
LNC_012917
LNC_012918
LNC_012931
LNC_012933
LNC_012943
LNC_012948
LNC_012949
LNC_012950
LNC_012951
LNC_012954
LNC_012963
LNC_012977
LNC_012984
LNC_013001
LNC_013002
LNC_013012
LNC_013017
LNC_013027
LNC_013028
LNC_013034
LNC_013039
LNC_013040
LNC_013042
LNC_013048
LNC_013050
LNC_013051
LNC_013064
LNC_013065
LNC_013081
LNC_013085
LNC_013086
LNC_013087
LNC_013088
LNC_013089
LNC_013098
LNC_013101
LNC_013102
LNC_013104
LNC_013105
LNC_013106
LNC_013107
LNC_013108
LNC_013109
LNC_013110
LNC_013113
LNC_013114
LNC_013120
LNC_013132
LNC_013135
LNC_013139
LNC_013145
LNC_013146
LNC_013152
LNC_013159
LNC_013164
LNC_013168
LNC_013180
LNC_013188
LNC_013189
LNC_013190
LNC_013202
LNC_013203
LNC_013211
LNC_013220
LNC_013223
LNC_013224
LNC_013225
LNC_013227
LNC_013240
LNC_013247
LNC_013248
LNC_013249
LNC_013251
LNC_013252
LNC_013271
LNC_013287
[truncated: 813 more rows]

## Sheet: Table S4
Table S4. The identification of lncRNAs as miRNA precursors in 37 species.
Species	Abbreviate	All lncRNA number	LncRNA number as miRNA precursors	Percentage (%)	miRNA precursors number	Unique miRNA precursors number	Percentage (%)
Ananas_comosus	Aco	10404	5	0.0480584	6	2	33.3333
Arabidopsis_lyrata	Aly	7593	24	0.316081	11	8	72.7273
Arabidopsis_thaliana	Ath	4373	20	0.457352	12	9	75
Amborella_trichopoda	Atr	5511	52	0.943567	25	19	76
Brachypodium_distachyon	Bdi	4945	24	0.485339	15	10	66.6667
Brassica_napus	Bna	12010	19	0.158201	13	2	15.3846
Brassica_oleracea	Bol	7338	16	0.218043	9	1	11.1111
Brassica_rapa	Bra	18253	112	0.613598	37	20	54.0541
Corchorus_capsularis	Cca	6459	4	0.0619291	4	0	0
Chenopodium_quinoa	Cqu	17526	8	0.0456465	5	0	0
Chlamydomonas_reinhardtii	Cre	3425	18	0.525547	6	6	100
Cucumis_sativus	Csa	7348	24	0.326619	10	2	20
Glycine_max	Gma	3096	32	1.03359	23	18	78.2609
Hordeum_vulgare	Hvu	7970	31	0.388959	16	6	37.5
Leersia_perrieri	Lpe	6402	12	0.187441	8	0	0
Musa_acuminata	Mac	3001	0	0	0	0	0
Malus_domestica	Mdo	10924	45	0.411937	17	13	76.4706
Manihot_esculenta	Mes	9504	35	0.368266	12	4	33.3333
Medicago_truncatula	Mtr	3590	79	2.20056	53	48	90.566
Oryza_barthii	Oba	7062	47	0.665534	28	11	39.2857
Oryza_brachyantha	Obr	6004	6	0.0999334	6	1	16.6667
Oryza_nivara	Oni	8955	54	0.603015	30	10	33.3333
Oryza_punctata	Opu	3459	18	0.520382	12	2	16.6667
Oryza_rufipogon	Oru	10261	64	0.623721	42	17	40.4762
Oryza_sativa	Osa	2788	15	0.53802	14	4	28.5714
Physcomitrella_patens	Ppa	1498	49	3.27103	20	19	95
Prunus_persica	Ppe	2902	24	0.827016	9	5	55.5556
Populus_trichocarpa	Ptr	4322	19	0.439611	17	10	58.8235
Sorghum_bicolor	Sbi	2600	9	0.346154	6	4	66.6667
Setaria_italica	Sit	4208	10	0.237643	6	3	50
Solanum_lycopersicum	Sly	4716	17	0.360475	10	8	80
Selaginella_moellendorffii	Smo	2267	10	0.441112	5	3	60
Solanum_tuberosum	Stu	5790	20	0.345423	13	10	76.9231
Theobroma_cacao	Tca	5256	1	0.0190259	1	0	0
Trifolium_pratense	Tpr	10179	19	0.186659	12	6	50
Vitis_vinifera	Vvi	4542	9	0.198151	6	3	50
Zea_mays	Zma	10761	9	0.0836353	5	1	20
Total/Average	All	247242	960	0.502629	524	285	54.38

## Sheet: Table S5
Table S5. The blast result of lncRNAs and related miRNA precursors in 37 species.
Species	Abbreviate	LncRNAs	miRNA precursors	Identity (%)	E-value	Score
Ananas_comosus	Aco	CNT20198655	vca-MIR528	85.88	7e-17	84.2
Ananas_comosus	Aco	CNT20198612	far-MIR156b	92.19	6e-19	89.8
Ananas_comosus	Aco	CNT20198612	far-MIR156a	92.19	6e-19	89.8
Ananas_comosus	Aco	CNT20198612	bdi-MIR156a	90	2e-14	75
Ananas_comosus	Aco	CNT20194886	vca-MIR10208	91.01	2e-26	119
Ananas_comosus	Aco	CNT20195251	atr-MIR319e	97.37	2e-10	63.9
Ananas_comosus	Aco	CNT20195251	atr-MIR319d	97.37	2e-10	63.9
Ananas_comosus	Aco	CNT20195251	fve-MIR319	95	9e-10	62.1
Ananas_comosus	Aco	CNT20195251	atr-MIR319b	97.3	9e-10	62.1
Ananas_comosus	Aco	CNT20195251	tcc-MIR319	100	3e-09	60.2
Ananas_comosus	Aco	CNT20195251	aof-MIR319b	97.14	1e-08	58.4
Ananas_comosus	Aco	CNT20195251	csi-MIR159d	97.14	1e-08	58.4
Ananas_comosus	Aco	CNT20200753	vca-MIR10206a	97.14	2e-44	178
Ananas_comosus	Aco	CNT20200753	vca-MIR10206b	90.11	2e-26	119
Arabidopsis_lyrata	Aly	CNT20184661	aly-MIR4226	100	8e-84	307
Arabidopsis_lyrata	Aly	CNT20184663	aly-MIR4226	100	6e-84	307
Arabidopsis_lyrata	Aly	CNT20178846	aly-MIR4242	100	2e-92	335
Arabidopsis_lyrata	Aly	CNT20180139	ath-MIR5652	84.34	8e-121	431
Arabidopsis_lyrata	Aly	CNT20180274	aly-MIR827	100	8e-101	364
Arabidopsis_lyrata	Aly	CNT20180274	ath-MIR827	89.07	6e-57	219
Arabidopsis_lyrata	Aly	CNT20180274	cas-MIR827a	88.17	5e-23	106
Arabidopsis_lyrata	Aly	CNT20181659	ath-MIR5630b	95.83	9e-27	117
Arabidopsis_lyrata	Aly	CNT20181659	ath-MIR5630b	95.83	9e-27	117
Arabidopsis_lyrata	Aly	CNT20181659	ath-MIR5630a	95.83	9e-27	117
Arabidopsis_lyrata	Aly	CNT20181659	ath-MIR5630a	95.83	9e-27	117
Arabidopsis_lyrata	Aly	CNT20182078	aly-MIR4240	100	7e-96	346
Arabidopsis_lyrata	Aly	CNT20182078	ath-MIR4240	89.95	3e-64	241
Arabidopsis_lyrata	Aly	CNT20182334	aly-MIR3448	100	1e-46	183
Arabidopsis_lyrata	Aly	CNT20179680	aly-MIR3448	100	1e-46	183
Arabidopsis_lyrata	Aly	CNT20183129	aly-MIR156h	100	5e-47	183
Arabidopsis_lyrata	Aly	CNT20183129	ath-MIR156h	100	6e-46	180
Arabidopsis_lyrata	Aly	CNT20183129	cas-MIR156h	97.87	6e-41	163
Arabidopsis_lyrata	Aly	CNT20183131	aly-MIR156h	100	4e-47	183
Arabidopsis_lyrata	Aly	CNT20183131	ath-MIR156h	100	5e-46	180
Arabidopsis_lyrata	Aly	CNT20183131	cas-MIR156h	97.87	5e-41	163
Arabidopsis_lyrata	Aly	CNT20183265	ath-MIR5636	93.67	1e-26	117
Arabidopsis_lyrata	Aly	CNT20185049	ath-MIR5652	82.96	7e-112	401
Arabidopsis_lyrata	Aly	CNT20183949	ath-MIR5665	85.99	6e-42	167
Arabidopsis_lyrata	Aly	CNT20184551	ath-MIR5665	92.96	3e-54	207
Arabidopsis_lyrata	Aly	CNT20184816	ath-MIR5665	84.49	7e-78	287
Arabidopsis_lyrata	Aly	CNT20185043	ath-MIR5652	84.18	7e-111	398
Arabidopsis_lyrata	Aly	CNT20185044	ath-MIR5652	86.31	4e-125	446
Arabidopsis_lyrata	Aly	CNT20185046	ath-MIR5652	84.27	6e-122	435
Arabidopsis_lyrata	Aly	CNT20185051	ath-MIR5652	82.96	5e-112	401
Arabidopsis_lyrata	Aly	CNT20185552	aly-MIR4228	100	9e-80	294
Arabidopsis_lyrata	Aly	CNT20185552	ath-MIR4228	89.17	9e-50	195
Arabidopsis_lyrata	Aly	CNT20185553	aly-MIR4228	100	9e-80	294
Arabidopsis_lyrata	Aly	CNT20185553	ath-MIR4228	89.17	1e-49	195
Arabidopsis_lyrata	Aly	CNT20185554	aly-MIR4228	100	5e-80	294
Arabidopsis_lyrata	Aly	CNT20185554	ath-MIR4228	89.17	6e-50	195
Arabidopsis_lyrata	Aly	CNT20185050	ath-MIR5652	84.27	5e-122	435
Arabidopsis_thaliana	Ath	CNT2084921	ath-MIR5029	100	1e-60	228
Arabidopsis_thaliana	Ath	CNT2084921	ath-MIR5029	100	4e-11	63.9
Arabidopsis_thaliana	Ath	CNT2084925	ath-MIR5029	100	7e-60	228
Arabidopsis_thaliana	Ath	CNT2084925	ath-MIR5029	100	2e-10	63.9
Arabidopsis_thaliana	Ath	CNT2084926	ath-MIR5029	100	7e-56	213
Arabidopsis_thaliana	Ath	CNT2084926	ath-MIR5029	100	8e-11	63.9
Arabidopsis_thaliana	Ath	CNT2086219	ath-MIR5642a	99.17	9e-123	435
Arabidopsis_thaliana	Ath	CNT2086219	ath-MIR5642a	100	3e-43	171
Arabidopsis_thaliana	Ath	CNT2086219	ath-MIR5642b	97.1	7e-114	405
Arabidopsis_thaliana	Ath	CNT2086219	ath-MIR5642b	100	3e-43	171
Arabidopsis_thaliana	Ath	CNT2085679	ath-MIR5998b	100	2e-101	364
Arabidopsis_thaliana	Ath	CNT2085679	ath-MIR5998b	100	5e-13	71.3
Arabidopsis_thaliana	Ath	CNT2085679	ath-MIR5998a	100	2e-101	364
Arabidopsis_thaliana	Ath	CNT2085679	ath-MIR5998a	100	5e-13	71.3
Arabidopsis_thaliana	Ath	CNT2087250	ath-MIR5663	100	5e-30	126
Arabidopsis_thaliana	Ath	CNT2087250	ath-MIR5663	94.87	5e-10	60.2
Arabidopsis_thaliana	Ath	CNT2085744	ath-MIR4221	100	2e-38	156
Arabidopsis_thaliana	Ath	CNT2085778	ath-MIR858b	100	1e-130	460
Arabidopsis_thaliana	Ath	CNT2085778	aly-MIR858	100	3e-13	71.3
Arabidopsis_thaliana	Ath	CNT2085778	cas-MIR858	97.5	1e-12	69.4
Arabidopsis_thaliana	Ath	CNT2086707	ath-MIR5636	100	5e-35	145
Arabidopsis_thaliana	Ath	CNT2086890	ath-MIR5628	100	6e-73	270
Arabidopsis_thaliana	Ath	CNT2085120	ath-MIR2111a	100	1e-80	294
Arabidopsis_thaliana	Ath	CNT2085120	aly-MIR2111c	94.33	2e-57	217
Arabidopsis_thaliana	Ath	CNT2085120	aly-MIR2111a	94.33	2e-57	217
Arabidopsis_thaliana	Ath	CNT2085120	bra-MIR2111a	85.71	1e-39	158
Arabidopsis_thaliana	Ath	CNT2085120	bna-MIR2111a	85.71	1e-39	158
Arabidopsis_thaliana	Ath	CNT2085120	bra-MIR2111	84.4	3e-32	134
Arabidopsis_thaliana	Ath	CNT2085120	bna-MIR2111c	80.71	2e-23	104
Arabidopsis_thaliana	Ath	CNT2085120	cas-MIR2111a	81.65	4e-15	76.8
Arabidopsis_thaliana	Ath	CNT2085120	tcc-MIR2111	97.37	9e-12	65.8
Arabidopsis_thaliana	Ath	CNT2087269	ath-MIR5658	100	1e-43	174
Arabidopsis_thaliana	Ath	CNT2087282	ath-MIR863	100	1e-90	329
Arabidopsis_thaliana	Ath	CNT2087284	ath-MIR863	100	1e-90	329
Arabidopsis_thaliana	Ath	CNT2088183	ath-MIR5636	94.67	4e-27	117
Arabidopsis_thaliana	Ath	CNT2087022	ath-MIR863	100	1e-90	329
Arabidopsis_thaliana	Ath	CNT2088503	ath-MIR5029	100	1e-61	231
Arabidopsis_thaliana	Ath	CNT2088503	ath-MIR5029	100	4e-11	63.9
Arabidopsis_thaliana	Ath	CNT2085374	ath-MIR5029	100	1e-97	353
Arabidopsis_thaliana	Ath	CNT2085374	ath-MIR5029	100	3e-10	63.9
Arabidopsis_thaliana	Ath	CNT2085374	ath-MIR5029	100	3e-10	63.9
Arabidopsis_thaliana	Ath	CNT2088505	ath-MIR5029	100	4e-56	215
Arabidopsis_thaliana	Ath	CNT2088505	ath-MIR5029	100	2e-10	63.9
Arabidopsis_thaliana	Ath	CNT2088943	ath-MIR865	100	2e-70	263
Amborella_trichopoda	Atr	CNT2012077	atr-MIR8603	100	3e-158	555
Amborella_trichopoda	Atr	CNT2012228	atr-MIR8616	78.71	5e-21	99
Amborella_trichopoda	Atr	CNT2012506	atr-MIR8575	100	0	754
Amborella_trichopoda	Atr	CNT2012508	atr-MIR8575	100	0	754
Amborella_trichopoda	Atr	CNT2012590	atr-MIR398	100	2e-94	342
Amborella_trichopoda	Atr	CNT2012651	atr-MIR8613	83.51	2e-44	176
Amborella_trichopoda	Atr	CNT2012661	atr-MIR8565a	83.86	9e-51	200
Amborella_trichopoda	Atr	CNT2012661	atr-MIR8565d	85.07	4e-49	195
Amborella_trichopoda	Atr	CNT2012661	atr-MIR8565e	80.79	2e-38	159
Amborella_trichopoda	Atr	CNT2012661	atr-MIR8565b	92.68	3e-26	119
Amborella_trichopoda	Atr	CNT2012661	atr-MIR8565f	89.36	9e-26	117
Amborella_trichopoda	Atr	CNT2012661	atr-MIR8565f	78.12	2e-07	56.5
Amborella_trichopoda	Atr	CNT2012673	atr-MIR8562b	76.04	1e-42	172
Amborella_trichopoda	Atr	CNT2012915	atr-MIR8561	100	2e-111	401
Amborella_trichopoda	Atr	CNT2012964	atr-MIR8605	83.42	8e-46	182
Amborella_trichopoda	Atr	CNT2013326	atr-MIR397a	100	3e-59	228
Amborella_trichopoda	Atr	CNT2013456	sbi-MIR393a	97.22	2e-09	62.1
Amborella_trichopoda	Atr	CNT2013456	osa-MIR393a	96.97	9e-08	56.5
Amborella_trichopoda	Atr	CNT2013456	ppe-MIR393a	100	1e-06	52.8
Amborella_trichopoda	Atr	CNT2013456	cme-MIR393b	100	1e-06	52.8
Amborella_trichopoda	Atr	CNT2013456	cme-MIR393a	100	1e-06	52.8
Amborella_trichopoda	Atr	CNT2013456	bdi-MIR393a	100	1e-06	52.8
Amborella_trichopoda	Atr	CNT2013457	sbi-MIR393a	97.22	1e-09	62.1
Amborella_trichopoda	Atr	CNT2013457	osa-MIR393a	96.97	6e-08	56.5
Amborella_trichopoda	Atr	CNT2013457	ppe-MIR393a	100	8e-07	52.8
Amborella_trichopoda	Atr	CNT2013457	cme-MIR393b	100	8e-07	52.8
Amborella_trichopoda	Atr	CNT2013457	cme-MIR393a	100	8e-07	52.8
Amborella_trichopoda	Atr	CNT2013457	bdi-MIR393a	100	8e-07	52.8
Amborella_trichopoda	Atr	CNT2013554	atr-MIR8565b	82.84	4e-46	183
Amborella_trichopoda	Atr	CNT2013554	atr-MIR8565a	83.42	4e-46	183
Amborella_trichopoda	Atr	CNT2013554	atr-MIR8565g	79.6	7e-34	143
Amborella_trichopoda	Atr	CNT2013735	atr-MIR8614	78.64	7e-34	143
Amborella_trichopoda	Atr	CNT2013910	atr-MIR8565d	82.2	2e-21	102
Amborella_trichopoda	Atr	CNT2013911	atr-MIR8565d	82.2	1e-21	102
Amborella_trichopoda	Atr	CNT2013978	atr-MIR8566	82.54	1e-21	102
Amborella_trichopoda	Atr	CNT2014095	gma-MIR4995	87.67	9e-18	86.1
Amborella_trichopoda	Atr	CNT2014237	atr-MIR8564	90.48	3e-15	82.4
Amborella_trichopoda	Atr	CNT2014499	atr-MIR8578	100	5e-41	167
Amborella_trichopoda	Atr	CNT2014561	atr-MIR8552d	76.51	4e-39	159
Amborella_trichopoda	Atr	CNT2014562	atr-MIR8552d	76.51	4e-39	159
Amborella_trichopoda	Atr	CNT2014611	atr-MIR8602	100	4e-45	180
Amborella_trichopoda	Atr	CNT2014612	atr-MIR8602	100	3e-45	180
Amborella_trichopoda	Atr	CNT2014615	atr-MIR2950	100	6e-36	148
Amborella_trichopoda	Atr	CNT2014615	mes-MIR2950	95.35	5e-12	69.4
Amborella_trichopoda	Atr	CNT2014616	atr-MIR2950	100	6e-36	148
Amborella_trichopoda	Atr	CNT2014616	mes-MIR2950	95.35	5e-12	69.4
Amborella_trichopoda	Atr	CNT2014647	atr-MIR8605	84.72	3e-56	217
Amborella_trichopoda	Atr	CNT2014847	atr-MIR8552d	81.36	1e-17	89.8
Amborella_trichopoda	Atr	CNT2014908	atr-MIR8565b	84.02	1e-46	185
Amborella_trichopoda	Atr	CNT2014908	atr-MIR8565f	89.01	7e-25	113
Amborella_trichopoda	Atr	CNT2014908	atr-MIR8565a	77.42	1e-21	102
Amborella_trichopoda	Atr	CNT2015023	atr-MIR8558b	100	2e-156	549
Amborella_trichopoda	Atr	CNT2015024	atr-MIR8558b	100	2e-156	549
Amborella_trichopoda	Atr	CNT2015098	atr-MIR8568	100	5e-115	412
Amborella_trichopoda	Atr	CNT2015102	atr-MIR8568	100	1e-122	436
Amborella_trichopoda	Atr	CNT2015103	atr-MIR8568	100	1e-122	436
Amborella_trichopoda	Atr	CNT2014154	atr-MIR8568	100	2e-122	436
Amborella_trichopoda	Atr	CNT2013827	atr-MIR8565e	90.28	1e-75	281
Amborella_trichopoda	Atr	CNT2013827	atr-MIR8565a	89.29	4e-75	279
Amborella_trichopoda	Atr	CNT2013827	atr-MIR8565b	89	1e-65	248
Amborella_trichopoda	Atr	CNT2013827	atr-MIR8565c	89.42	6e-63	239
Amborella_trichopoda	Atr	CNT2013827	atr-MIR8565c	81.95	8e-42	169
Amborella_trichopoda	Atr	CNT2013827	atr-MIR8565d	85.22	2e-52	204
Amborella_trichopoda	Atr	CNT2013827	atr-MIR8565f	92.55	8e-32	135
Amborella_trichopoda	Atr	CNT2015624	atr-MIR8609	100	5e-07	52.8
Amborella_trichopoda	Atr	CNT2015625	atr-MIR8609	100	8e-07	52.8
Amborella_trichopoda	Atr	CNT2017250	atr-MIR8552d	86.67	8e-153	536
Amborella_trichopoda	Atr	CNT2017250	atr-MIR8562b	86.18	6e-60	228
Amborella_trichopoda	Atr	CNT2017250	atr-MIR8562b	81.28	7e-44	174
Amborella_trichopoda	Atr	CNT2017250	atr-MIR8562b	79.29	2e-25	113
Amborella_trichopoda	Atr	CNT2017250	atr-MIR8562a	81.82	7e-44	174
Amborella_trichopoda	Atr	CNT2017250	atr-MIR8562a	79.6	3e-33	139
Amborella_trichopoda	Atr	CNT2017250	atr-MIR8564	80	1e-17	87.9
Amborella_trichopoda	Atr	CNT2016159	atr-MIR396d	100	2e-108	390
Amborella_trichopoda	Atr	CNT2016515	osa-MIR396d	97.14	5e-09	60.2
Amborella_trichopoda	Atr	CNT2013727	atr-MIR8565d	86.02	2e-21	100
Amborella_trichopoda	Atr	CNT2013727	atr-MIR8565e	85.56	1e-19	95.3
Amborella_trichopoda	Atr	CNT2013727	atr-MIR8565b	85.56	1e-19	95.3
Amborella_trichopoda	Atr	CNT2016680	atr-MIR8613	80.79	1e-37	156
Amborella_trichopoda	Atr	CNT2017011	atr-MIR8581	100	2e-119	427
Amborella_trichopoda	Atr	CNT2017079	atr-MIR171a	100	1e-72	270
Amborella_trichopoda	Atr	CNT2017195	atr-MIR8558b	100	2e-156	549
Amborella_trichopoda	Atr	CNT2017197	atr-MIR8558b	100	2e-156	549
Amborella_trichopoda	Atr	CNT2017198	atr-MIR8558b	100	2e-156	549
Amborella_trichopoda	Atr	CNT2017273	atr-MIR8565e	89.18	3e-63	241
Amborella_trichopoda	Atr	CNT2017273	atr-MIR8565b	86.46	1e-53	209
Amborella_trichopoda	Atr	CNT2017273	atr-MIR8565f	90.43	1e-27	122
Amborella_trichopoda	Atr	CNT2017273	atr-MIR8565h	78.8	2e-25	115
Amborella_trichopoda	Atr	CNT2017439	atr-MIR8616	82.66	6e-86	316
Amborella_trichopoda	Atr	CNT2017440	atr-MIR8616	82.66	6e-86	316
Brachypodium_distachyon	Bdi	CNT2019600	bdi-MIR5185b	89.6	2e-39	159
Brachypodium_distachyon	Bdi	CNT2019600	bdi-MIR5185e	93.4	7e-39	158
Brachypodium_distachyon	Bdi	CNT2019600	bdi-MIR5185a	90.16	7e-39	158
Brachypodium_distachyon	Bdi	CNT2019600	bdi-MIR5185h	92.52	9e-38	154
Brachypodium_distachyon	Bdi	CNT2019600	bdi-MIR5185g	92.45	3e-37	152
Brachypodium_distachyon	Bdi	CNT2019600	bdi-MIR5185k	92.16	2e-34	143
Brachypodium_distachyon	Bdi	CNT2019600	bdi-MIR5185i	92.08	2e-34	143
Brachypodium_distachyon	Bdi	CNT2019600	bdi-MIR5185f	92.78	7e-34	141
Brachypodium_distachyon	Bdi	CNT2019600	bdi-MIR5185j	92.71	3e-33	139
Brachypodium_distachyon	Bdi	CNT2019603	bdi-MIR5185b	89.6	6e-39	159
Brachypodium_distachyon	Bdi	CNT2019603	bdi-MIR5185e	93.4	2e-38	158
Brachypodium_distachyon	Bdi	CNT2019603	bdi-MIR5185a	90.16	2e-38	158
Brachypodium_distachyon	Bdi	CNT2019603	bdi-MIR5185h	92.52	3e-37	154
Brachypodium_distachyon	Bdi	CNT2019603	bdi-MIR5185g	92.45	9e-37	152
Brachypodium_distachyon	Bdi	CNT2019603	bdi-MIR5185k	92.16	6e-34	143
Brachypodium_distachyon	Bdi	CNT2019603	bdi-MIR5185i	92.08	6e-34	143
Brachypodium_distachyon	Bdi	CNT2019603	bdi-MIR5185f	92.78	2e-33	141
Brachypodium_distachyon	Bdi	CNT2019603	bdi-MIR5185j	92.71	7e-33	139
Brachypodium_distachyon	Bdi	CNT2019787	bdi-MIR171b	97.87	9e-16	82.4
Brachypodium_distachyon	Bdi	CNT2021526	bdi-MIR5172	100	0	719
Brachypodium_distachyon	Bdi	CNT2018931	bdi-MIR9488	100	3e-98	357
Brachypodium_distachyon	Bdi	CNT2022208	bdi-MIR9488	100	3e-98	357
Brachypodium_distachyon	Bdi	CNT2022210	bdi-MIR9488	100	3e-98	357
Brachypodium_distachyon	Bdi	CNT2022213	bdi-MIR9488	100	2e-98	357
Brachypodium_distachyon	Bdi	CNT2017742	bdi-MIR5070	91.13	5e-41	167
Brachypodium_distachyon	Bdi	CNT2019994	bdi-MIR1432	100	1e-58	224
Brachypodium_distachyon	Bdi	CNT2020452	bdi-MIR1432	100	9e-59	224
Brachypodium_distachyon	Bdi	CNT2020423	bdi-MIR7767	100	2e-53	206
Brachypodium_distachyon	Bdi	CNT2021422	bdi-MIR7767	100	1e-50	196
Brachypodium_distachyon	Bdi	CNT2021377	bdi-MIR7767	97.22	3e-46	182
Brachypodium_distachyon	Bdi	CNT2021378	bdi-MIR7767	97.22	2e-46	182
Brachypodium_distachyon	Bdi	CNT2021783	bdi-MIR5185k	100	4e-52	204
Brachypodium_distachyon	Bdi	CNT2021783	bdi-MIR5185h	96	4e-52	204
Brachypodium_distachyon	Bdi	CNT2021783	bdi-MIR5185a	92.31	4e-52	204
Brachypodium_distachyon	Bdi	CNT2021783	bdi-MIR5185d	93.94	5e-51	200
Brachypodium_distachyon	Bdi	CNT2021783	bdi-MIR5185e	96.52	3e-48	191
Brachypodium_distachyon	Bdi	CNT2021783	bdi-MIR5185g	94.31	4e-47	187
Brachypodium_distachyon	Bdi	CNT2021783	bdi-MIR5185f	96.36	2e-45	182
Brachypodium_distachyon	Bdi	CNT2021783	bdi-MIR5185b	92.74	2e-44	178
Brachypodium_distachyon	Bdi	CNT2021783	bdi-MIR5185b	86.99	4e-32	137
Brachypodium_distachyon	Bdi	CNT2021783	bdi-MIR5185j	97.98	1e-42	172
Brachypodium_distachyon	Bdi	CNT2021783	bdi-MIR5185c	95.37	1e-42	172
Brachypodium_distachyon	Bdi	CNT2021783	bdi-MIR5185i	95.05	8e-39	159
Brachypodium_distachyon	Bdi	CNT2021783	bdi-MIR5185m	92.66	1e-37	156
Brachypodium_distachyon	Bdi	CNT2018522	bdi-MIR7741	100	3e-102	370
Brachypodium_distachyon	Bdi	CNT2020300	bdi-MIR5174f	86.75	4e-19	93.5
Brachypodium_distachyon	Bdi	CNT2019962	osa-MIR168b	93.48	7e-12	67.6
Brachypodium_distachyon	Bdi	CNT2021358	bdi-MIR5185b	89.6	4e-39	159
Brachypodium_distachyon	Bdi	CNT2021358	bdi-MIR5185e	93.4	1e-38	158
Brachypodium_distachyon	Bdi	CNT2021358	bdi-MIR5185a	90.16	1e-38	158
Brachypodium_distachyon	Bdi	CNT2021358	bdi-MIR5185h	92.52	2e-37	154
Brachypodium_distachyon	Bdi	CNT2021358	bdi-MIR5185g	92.45	6e-37	152
Brachypodium_distachyon	Bdi	CNT2021358	bdi-MIR5185k	92.16	4e-34	143
Brachypodium_distachyon	Bdi	CNT2021358	bdi-MIR5185i	92.08	4e-34	143
Brachypodium_distachyon	Bdi	CNT2021358	bdi-MIR5185f	92.78	1e-33	141
Brachypodium_distachyon	Bdi	CNT2021358	bdi-MIR5185j	92.71	5e-33	139
Brachypodium_distachyon	Bdi	CNT2020815	bdi-MIR7749	88.57	4e-42	171
Brachypodium_distachyon	Bdi	CNT2020815	bdi-MIR7785	92.77	5e-26	117
Brachypodium_distachyon	Bdi	CNT2019052	bdi-MIR7757	100	0	1105
Brachypodium_distachyon	Bdi	CNT2021113	bdi-MIR7721	95.71	2e-25	113
Brachypodium_distachyon	Bdi	CNT2019116	sbi-MIR437p	85.51	1e-12	71.3
Brachypodium_distachyon	Bdi	CNT2019116	osa-MIR437	90.57	4e-12	69.4
Brachypodium_distachyon	Bdi	CNT2019116	sbi-MIR437k	92.86	7e-10	62.1
Brachypodium_distachyon	Bdi	CNT2019116	sbi-MIR437g	83.33	7e-10	62.1
Brachypodium_distachyon	Bdi	CNT2019116	sbi-MIR437f	92.68	3e-09	60.2
Brassica_napus	Bna	CNT20143474	bna-MIR6030	100	2e-54	209
Brassica_napus	Bna	CNT20143475	bna-MIR6030	100	2e-54	209
Brassica_napus	Bna	CNT20144393	egu-MIR172d	90.54	4e-21	99
Brassica_napus	Bna	CNT20144133	bra-MIR5654b	100	5e-100	361
Brassica_napus	Bna	CNT20144133	bra-MIR5654a	100	5e-100	361
Brassica_napus	Bna	CNT20144133	aly-MIR400	88.04	2e-23	106
Brassica_napus	Bna	CNT20143545	egu-MIR172d	87.82	2e-46	182
Brassica_napus	Bna	CNT20144891	bra-MIR1885b	98.51	2e-27	119
Brassica_napus	Bna	CNT20144891	bra-MIR1885a	98	5e-18	87.9
Brassica_napus	Bna	CNT20145526	bra-MIR400	100	4e-70	261
Brassica_napus	Bna	CNT20145526	bra-MIR5654b	89.74	2e-34	143
Brassica_napus	Bna	CNT20145526	bra-MIR5654a	89.74	2e-34	143
Brassica_napus	Bna	CNT20145526	cas-MIR400	85.39	3e-17	86.1
Brassica_napus	Bna	CNT20147460	bra-MIR9566	97.56	1e-12	69.4
Brassica_napus	Bna	CNT20147460	bra-MIR9566	97.56	1e-12	69.4
Brassica_napus	Bna	CNT20148546	bra-MIR5724	96.72	2e-82	302
Brassica_napus	Bna	CNT20148945	bra-MIR5715	99.44	2e-88	322
Brassica_napus	Bna	CNT20149363	aly-MIR858	91.89	5e-38	156
Brassica_napus	Bna	CNT20150265	gma-MIR4995	90.41	8e-21	97.1
Brassica_napus	Bna	CNT20151205	ath-MIR156h	94.39	7e-41	163
Brassica_napus	Bna	CNT20151205	aly-MIR156h	95.92	9e-40	159
Brassica_napus	Bna	CNT20151205	cas-MIR156h	96.84	3e-39	158
Brassica_napus	Bna	CNT20151485	egu-MIR172d	88.31	4e-47	185
Brassica_napus	Bna	CNT20151486	egu-MIR172d	88.31	5e-47	185
Brassica_napus	Bna	CNT20155075	bra-MIR5718	99.15	2e-118	422
Brassica_napus	Bna	CNT20145490	aly-MIR827	87.5	3e-46	182
Brassica_napus	Bna	CNT20145490	ath-MIR827	86.67	9e-41	163
Brassica_napus	Bna	CNT20145490	cas-MIR827a	92.13	2e-28	122
Brassica_napus	Bna	CNT20155076	bra-MIR5718	99.15	2e-118	422
Brassica_napus	Bna	CNT20155077	bra-MIR5718	99.15	2e-118	422
Brassica_oleracea	Bol	CNT20171196	bra-MIR400	95.21	2e-59	226
Brassica_oleracea	Bol	CNT20171196	bra-MIR5654b	87.6	2e-34	143
Brassica_oleracea	Bol	CNT20171196	bra-MIR5654a	87.6	2e-34	143
Brassica_oleracea	Bol	CNT20171703	bra-MIR9557	97.34	4e-88	320
Brassica_oleracea	Bol	CNT20172041	ath-MIR393b	81.99	2e-28	122
Brassica_oleracea	Bol	CNT20172041	aly-MIR393b	80.23	3e-26	115
Brassica_oleracea	Bol	CNT20172041	aly-MIR393a	78.75	4e-20	95.3
Brassica_oleracea	Bol	CNT20172041	ath-MIR393a	79.31	2e-18	89.8
Brassica_oleracea	Bol	CNT20172041	cas-MIR393	97.56	6e-13	71.3
Brassica_oleracea	Bol	CNT20172229	bra-MIR1885b	95.51	4e-77	285
Brassica_oleracea	Bol	CNT20172229	bra-MIR1885b	93.94	5e-66	248
Brassica_oleracea	Bol	CNT20172229	bra-MIR1885a	95.03	1e-67	254
Brassica_oleracea	Bol	CNT20172229	bra-MIR1885a	93.88	1e-57	220
Brassica_oleracea	Bol	CNT20172230	bra-MIR1885b	95.51	5e-77	285
Brassica_oleracea	Bol	CNT20172230	bra-MIR1885b	93.94	7e-66	248
Brassica_oleracea	Bol	CNT20172230	bra-MIR1885a	95.03	1e-67	254
Brassica_oleracea	Bol	CNT20172230	bra-MIR1885a	93.88	1e-57	220
Brassica_oleracea	Bol	CNT20172232	bra-MIR1885b	93.94	6e-66	248
Brassica_oleracea	Bol	CNT20172232	bra-MIR1885b	94.94	6e-66	248
Brassica_oleracea	Bol	CNT20172232	bra-MIR1885a	94.94	6e-66	248
Brassica_oleracea	Bol	CNT20172232	bra-MIR1885a	93.88	1e-57	220
Brassica_oleracea	Bol	CNT20172233	bra-MIR1885b	93.94	6e-66	248
Brassica_oleracea	Bol	CNT20172233	bra-MIR1885a	93.88	1e-57	220
Brassica_oleracea	Bol	CNT20172234	bra-MIR1885b	95.51	5e-77	285
Brassica_oleracea	Bol	CNT20172234	bra-MIR1885b	93.94	6e-66	248
Brassica_oleracea	Bol	CNT20172234	bra-MIR1885a	95.03	1e-67	254
Brassica_oleracea	Bol	CNT20172234	bra-MIR1885a	93.88	1e-57	220
Brassica_oleracea	Bol	CNT20172235	bra-MIR1885b	93.94	6e-66	248
Brassica_oleracea	Bol	CNT20172235	bra-MIR1885b	94.94	6e-66	248
Brassica_oleracea	Bol	CNT20172235	bra-MIR1885a	94.94	6e-66	248
Brassica_oleracea	Bol	CNT20172235	bra-MIR1885a	93.88	1e-57	220
Brassica_oleracea	Bol	CNT20173116	aly-MIR858	88.05	2e-47	185
Brassica_oleracea	Bol	CNT20173116	ath-MIR858a	85.59	1e-24	110
Brassica_oleracea	Bol	CNT20177280	bra-MIR5654b	98.97	3e-96	348
Brassica_oleracea	Bol	CNT20177280	bra-MIR5654a	98.97	3e-96	348
Brassica_oleracea	Bol	CNT20177280	ath-MIR400	91.11	8e-28	121
Brassica_oleracea	Bol	CNT20177280	aly-MIR400	90	4e-26	115
Brassica_oleracea	Bol	CNT20176030	bna-MIR6030	95.83	6e-15	78.7
Brassica_oleracea	Bol	CNT20176488	ath-MIR156h	92.23	2e-35	145
Brassica_oleracea	Bol	CNT20176488	aly-MIR156h	92.86	8e-35	143
Brassica_oleracea	Bol	CNT20176488	cas-MIR156h	92.63	1e-32	135
Brassica_oleracea	Bol	CNT20176489	ath-MIR156h	92.23	3e-35	145
Brassica_oleracea	Bol	CNT20176489	aly-MIR156h	92.86	1e-34	143
Brassica_oleracea	Bol	CNT20176489	cas-MIR156h	92.63	2e-32	135
Brassica_oleracea	Bol	CNT20174567	mmu-mir-6236	90.54	7e-21	97.1
Brassica_oleracea	Bol	CNT20177932	aly-MIR393a	87.25	5e-42	167
Brassica_oleracea	Bol	CNT20177932	ath-MIR393a	88.06	3e-39	158
Brassica_oleracea	Bol	CNT20177932	cas-MIR393	91.11	3e-10	62.1
Brassica_oleracea	Bol	CNT20177932	ath-MIR393b	97.14	9e-10	60.2
Brassica_rapa	Bra	LNC_000107	bna-MIR156d	100	9e-53	204
Brassica_rapa	Bra	LNC_000107	bra-MIR156g	98.18	2e-49	193
Brassica_rapa	Bra	LNC_000107	bra-MIR156c	98.06	1e-45	180
Brassica_rapa	Bra	LNC_000107	ath-MIR156c	98.06	1e-45	180
Brassica_rapa	Bra	LNC_000107	aly-MIR156c	97.06	2e-43	172
Brassica_rapa	Bra	LNC_000107	aly-MIR156a	90.16	7e-39	158
Brassica_rapa	Bra	LNC_000107	cas-MIR156c	96.77	3e-38	156
Brassica_rapa	Bra	LNC_000107	ath-MIR156a	89.34	3e-37	152
Brassica_rapa	Bra	LNC_000107	cas-MIR156a	91.49	5e-30	128
Brassica_rapa	Bra	LNC_000107	bra-MIR156f	88.35	3e-28	122
Brassica_rapa	Bra	LNC_000107	bna-MIR156f	88.42	2e-25	113
Brassica_rapa	Bra	LNC_000107	bna-MIR156a	89.29	9e-23	104
Brassica_rapa	Bra	LNC_000107	ptc-MIR156e	81.44	7e-14	75
Brassica_rapa	Bra	LNC_000107	ptc-MIR156c	81.44	7e-14	75
Brassica_rapa	Bra	LNC_000107	htu-MIR156a	100	9e-08	54.7
Brassica_rapa	Bra	LNC_000124	ath-MIR156b	88.48	2e-50	195
Brassica_rapa	Bra	LNC_000124	aly-MIR156b	93.88	5e-36	147
Brassica_rapa	Bra	LNC_000124	cas-MIR156b	95.35	3e-33	137
Brassica_rapa	Bra	LNC_000124	vvi-MIR156d	81.52	2e-14	75
Brassica_rapa	Bra	LNC_000209	bra-MIR168b	100	9e-62	235
Brassica_rapa	Bra	LNC_000209	ath-MIR168a	90.98	7e-43	172
Brassica_rapa	Bra	LNC_000209	aly-MIR168a	88.89	3e-42	171
Brassica_rapa	Bra	LNC_000209	bna-MIR168b	88.79	2e-33	141
Brassica_rapa	Bra	LNC_000209	bra-MIR168c	85	4e-30	130
Brassica_rapa	Bra	LNC_000209	csi-MIR168	93.33	1e-10	65.8
Brassica_rapa	Bra	LNC_000209	crt-MIR168	93.33	1e-10	65.8
Brassica_rapa	Bra	LNC_000209	ccl-MIR168	93.18	4e-10	63.9
Brassica_rapa	Bra	LNC_000209	mes-MIR168a	100	2e-09	62.1
Brassica_rapa	Bra	LNC_000209	vun-MIR168	100	2e-09	62.1
Brassica_rapa	Bra	LNC_000209	mtr-MIR168c	100	2e-09	62.1
Brassica_rapa	Bra	LNC_000209	gma-MIR168b	100	2e-09	62.1
Brassica_rapa	Bra	LNC_000209	tcc-MIR168	100	2e-09	62.1
Brassica_rapa	Bra	LNC_000209	ptc-MIR168b	100	2e-09	62.1
Brassica_rapa	Bra	LNC_000209	ptc-MIR168a	100	2e-09	62.1
Brassica_rapa	Bra	LNC_000209	gma-MIR168a	100	2e-09	62.1
Brassica_rapa	Bra	LNC_000209	cme-MIR168	100	6e-09	60.2
Brassica_rapa	Bra	LNC_000209	lja-MIR168	97.06	2e-08	58.4
Brassica_rapa	Bra	LNC_000209	nta-MIR168b	100	2e-08	58.4
Brassica_rapa	Bra	LNC_000209	nta-MIR168a	100	2e-08	58.4
Brassica_rapa	Bra	LNC_000209	aof-MIR168b	100	7e-08	56.5
Brassica_rapa	Bra	LNC_000209	aau-MIR168	100	7e-08	56.5
Brassica_rapa	Bra	LNC_000209	rco-MIR168	100	7e-08	56.5
Brassica_rapa	Bra	LNC_000209	lus-MIR168b	96.88	3e-07	54.7
Brassica_rapa	Bra	LNC_000209	vvi-MIR168	86.54	3e-07	54.7
Brassica_rapa	Bra	LNC_000209	mdm-MIR168b	100	3e-06	51
Brassica_rapa	Bra	LNC_000248	ath-MIR8176	94.38	6e-32	135
Brassica_rapa	Bra	LNC_000248	ath-MIR8176	87.37	5e-23	106
Brassica_rapa	Bra	LNC_001090	ath-MIR8176	94.38	9e-33	135
Brassica_rapa	Bra	LNC_001430	bra-MIR9564	100	2e-14	75
Brassica_rapa	Bra	LNC_001430	bra-MIR9564	100	1e-12	69.4
Brassica_rapa	Bra	LNC_001557	bna-MIR169b	79.8	3e-32	134
Brassica_rapa	Bra	LNC_001557	aly-MIR169a	84.76	8e-23	102
Brassica_rapa	Bra	LNC_001557	bna-MIR169a	98.04	6e-19	89.8
Brassica_rapa	Bra	LNC_001557	cas-MIR169a	79.83	1e-16	82.4
Brassica_rapa	Bra	LNC_001557	ath-MIR169a	94.34	4e-16	80.5
Brassica_rapa	Bra	LNC_002183	peu-MIR2916	91.11	7e-29	122
Brassica_rapa	Bra	LNC_002469	aly-MIR164b	85.54	8e-16	82.4
Brassica_rapa	Bra	LNC_002469	aly-MIR164b	97.06	1e-08	58.4
Brassica_rapa	Bra	LNC_002469	ctr-MIR164	94.34	3e-15	80.5
Brassica_rapa	Bra	LNC_002469	ptc-MIR164e	100	1e-14	78.7
Brassica_rapa	Bra	LNC_002469	fve-MIR164b	92.45	1e-13	75
Brassica_rapa	Bra	LNC_002469	csi-MIR164a	100	1e-13	75
Brassica_rapa	Bra	LNC_002469	nta-MIR164b	97.62	5e-13	73.1
Brassica_rapa	Bra	LNC_002469	nta-MIR164a	97.62	5e-13	73.1
Brassica_rapa	Bra	LNC_002469	lus-MIR164c	93.88	5e-13	73.1
Brassica_rapa	Bra	LNC_002469	vvi-MIR164c	97.62	5e-13	73.1
Brassica_rapa	Bra	LNC_002469	ptc-MIR164b	97.62	5e-13	73.1
Brassica_rapa	Bra	LNC_002469	ssl-MIR164b	97.56	2e-12	71.3
Brassica_rapa	Bra	LNC_002469	rco-MIR164c	100	2e-12	71.3
Brassica_rapa	Bra	LNC_002469	lus-MIR164b	95.45	6e-12	69.4
Brassica_rapa	Bra	LNC_002469	lus-MIR164a	95.45	6e-12	69.4
Brassica_rapa	Bra	LNC_002469	rgl-MIR164	93.48	6e-12	69.4
Brassica_rapa	Bra	LNC_002469	cme-MIR164a	97.5	6e-12	69.4
Brassica_rapa	Bra	LNC_002469	gma-MIR164c	95.35	6e-12	69.4
Brassica_rapa	Bra	LNC_002469	sly-MIR164a	100	2e-11	67.6
Brassica_rapa	Bra	LNC_002469	cpa-MIR164b	100	1e-09	62.1
Brassica_rapa	Bra	LNC_002469	cme-MIR164d	97.14	4e-09	60.2
Brassica_rapa	Bra	LNC_002469	ath-MIR164b	97.14	4e-09	60.2
Brassica_rapa	Bra	LNC_002469	ath-MIR164b	97.06	1e-08	58.4
Brassica_rapa	Bra	LNC_002678	bna-MIR390c	89.84	1e-39	159
Brassica_rapa	Bra	LNC_002882	aly-MIR159a	93.36	1e-83	307
Brassica_rapa	Bra	LNC_002882	bra-MIR159a	94.09	8e-76	281
Brassica_rapa	Bra	LNC_002882	bna-MIR159	94.02	1e-74	278
Brassica_rapa	Bra	LNC_002882	ath-MIR159a	94.05	1e-74	278
Brassica_rapa	Bra	LNC_002882	cas-MIR159b	84.78	5e-43	172
Brassica_rapa	Bra	LNC_002882	cas-MIR159c	83.42	2e-41	167
Brassica_rapa	Bra	LNC_002882	ath-MIR159b	82.9	3e-40	163
Brassica_rapa	Bra	LNC_002882	mtr-MIR159a	94.74	1e-08	58.4
Brassica_rapa	Bra	LNC_003410	bra-MIR398	100	1e-60	230
Brassica_rapa	Bra	LNC_003410	ath-MIR398b	87.5	1e-31	134
Brassica_rapa	Bra	LNC_003410	aly-MIR398c	85.94	1e-30	130
Brassica_rapa	Bra	LNC_003410	ath-MIR398c	84.87	4e-26	115
Brassica_rapa	Bra	LNC_003410	aly-MIR398b	80.52	4e-21	99
Brassica_rapa	Bra	LNC_003411	bra-MIR398	100	2e-60	230
Brassica_rapa	Bra	LNC_003411	ath-MIR398b	87.5	1e-31	134
Brassica_rapa	Bra	LNC_003411	aly-MIR398c	85.94	2e-30	130
Brassica_rapa	Bra	LNC_003411	ath-MIR398c	84.87	5e-26	115
Brassica_rapa	Bra	LNC_003411	aly-MIR398b	80.52	5e-21	99
Brassica_rapa	Bra	LNC_004142	bra-MIR171e	100	1e-57	220
Brassica_rapa	Bra	LNC_004142	bna-MIR171f	100	1e-57	220
Brassica_rapa	Bra	LNC_004142	aly-MIR171a	86.18	1e-37	154
Brassica_rapa	Bra	LNC_004142	ath-MIR171a	89.17	3e-34	143
Brassica_rapa	Bra	LNC_004142	bna-MIR171g	96.72	5e-22	102
Brassica_rapa	Bra	LNC_004142	cas-MIR171a	85.71	4e-18	89.8
Brassica_rapa	Bra	LNC_004142	mdm-MIR171e	100	3e-10	63.9
Brassica_rapa	Bra	LNC_004142	cme-MIR171e	100	9e-10	62.1
Brassica_rapa	Bra	LNC_004142	mdm-MIR171c	100	4e-08	56.5
Brassica_rapa	Bra	LNC_004177	bna-MIR160c	100	2e-55	213
Brassica_rapa	Bra	LNC_004177	aly-MIR160b	86.96	9e-30	128
Brassica_rapa	Bra	LNC_004177	bna-MIR160d	91.01	1e-27	121
Brassica_rapa	Bra	LNC_004177	cas-MIR160b	87.78	4e-23	106
Brassica_rapa	Bra	LNC_004177	ath-MIR160b	86.52	7e-21	99
Brassica_rapa	Bra	LNC_004202	bra-MIR168c	100	4e-66	246
Brassica_rapa	Bra	LNC_004202	bra-MIR168b	84.38	4e-27	117
Brassica_rapa	Bra	LNC_004202	ath-MIR168a	82.58	1e-22	102
Brassica_rapa	Bra	LNC_004202	aly-MIR168a	82.81	4e-22	100
Brassica_rapa	Bra	LNC_004202	cas-MIR168	100	3e-08	54.7
Brassica_rapa	Bra	LNC_004347	ath-MIR156b	91.67	9e-55	211
Brassica_rapa	Bra	LNC_004347	bra-MIR156e	95.65	2e-46	183
Brassica_rapa	Bra	LNC_004347	bna-MIR156e	95.65	2e-46	183
Brassica_rapa	Bra	LNC_004347	aly-MIR156b	96.91	3e-40	163
Brassica_rapa	Bra	LNC_004347	cas-MIR156b	97.67	7e-36	148
Brassica_rapa	Bra	LNC_004347	vvi-MIR156d	85.11	1e-18	91.6
Brassica_rapa	Bra	LNC_004348	ath-MIR156b	91.67	2e-54	211
Brassica_rapa	Bra	LNC_004348	bra-MIR156e	95.65	4e-46	183
Brassica_rapa	Bra	LNC_004348	bna-MIR156e	95.65	4e-46	183
Brassica_rapa	Bra	LNC_004348	aly-MIR156b	96.91	6e-40	163
Brassica_rapa	Bra	LNC_004348	cas-MIR156b	97.67	2e-35	148
Brassica_rapa	Bra	LNC_004348	vvi-MIR156d	85.11	3e-18	91.6
Brassica_rapa	Bra	LNC_004504	ath-MIR156d	90.16	2e-37	154
Brassica_rapa	Bra	LNC_004504	aly-MIR156d	89.17	1e-34	145
Brassica_rapa	Bra	LNC_004504	cas-MIR156d	87.85	6e-27	119
Brassica_rapa	Bra	LNC_004504	htu-MIR156a	81.48	4e-09	60.2
Brassica_rapa	Bra	LNC_004505	ath-MIR156d	90.16	2e-37	154
Brassica_rapa	Bra	LNC_004505	aly-MIR156d	89.17	1e-34	145
Brassica_rapa	Bra	LNC_004505	cas-MIR156d	87.85	6e-27	119
Brassica_rapa	Bra	LNC_004505	htu-MIR156a	81.48	4e-09	60.2
Brassica_rapa	Bra	LNC_004506	ath-MIR156d	90.16	2e-37	154
Brassica_rapa	Bra	LNC_004506	aly-MIR156d	89.17	1e-34	145
Brassica_rapa	Bra	LNC_004506	cas-MIR156d	87.85	8e-27	119
Brassica_rapa	Bra	LNC_004506	htu-MIR156a	81.48	5e-09	60.2
Brassica_rapa	Bra	LNC_005234	bra-MIR162	100	3e-62	233
Brassica_rapa	Bra	LNC_005234	aly-MIR162b	82.68	1e-21	99
Brassica_rapa	Bra	LNC_005234	ath-MIR162b	84.4	1e-21	99
Brassica_rapa	Bra	LNC_005234	csi-MIR162	81.45	6e-20	93.5
Brassica_rapa	Bra	LNC_005234	rco-MIR162	83.5	2e-19	91.6
Brassica_rapa	Bra	LNC_005234	cpa-MIR162a	83.5	3e-18	87.9
Brassica_rapa	Bra	LNC_005234	ath-MIR162a	82.08	2e-15	78.7
Brassica_rapa	Bra	LNC_005234	cas-MIR162b	97.73	6e-15	76.8
Brassica_rapa	Bra	LNC_005234	cas-MIR162b	91.67	3e-12	67.6
Brassica_rapa	Bra	LNC_005234	aly-MIR162a	81.31	6e-15	76.8
Brassica_rapa	Bra	LNC_005234	mes-MIR162	79.38	4e-11	63.9
Brassica_rapa	Bra	LNC_005234	ghr-MIR162a	79.38	4e-11	63.9
Brassica_rapa	Bra	LNC_005234	gma-MIR162a	89.8	2e-10	62.1
Brassica_rapa	Bra	LNC_005234	hpe-MIR162a	90	6e-10	60.2
Brassica_rapa	Bra	LNC_005234	htu-MIR162a	94.87	6e-10	60.2
Brassica_rapa	Bra	LNC_005234	ptc-MIR162b	94.74	2e-09	58.4
Brassica_rapa	Bra	LNC_005234	lus-MIR162b	100	3e-08	54.7
Brassica_rapa	Bra	LNC_005234	lus-MIR162a	100	3e-08	54.7
Brassica_rapa	Bra	LNC_005234	osa-MIR162a	100	3e-08	54.7
Brassica_rapa	Bra	LNC_005234	sbi-MIR162	100	1e-07	52.8
Brassica_rapa	Bra	LNC_005376	bna-MIR824	100	1e-81	298
Brassica_rapa	Bra	LNC_005376	bra-MIR824	100	1e-81	298
Brassica_rapa	Bra	LNC_005376	bol-MIR824	97.53	2e-75	278
Brassica_rapa	Bra	LNC_005376	ath-MIR824	91.46	2e-25	111
Brassica_rapa	Bra	LNC_005376	aly-MIR824	88.1	6e-21	97.1
Brassica_rapa	Bra	LNC_006011	ath-MIR8175	95.71	1e-25	111
Brassica_rapa	Bra	LNC_006011	gma-MIR6300	100	3e-11	63.9
Brassica_rapa	Bra	LNC_006084	bna-MIR166a	99.26	2e-64	244
Brassica_rapa	Bra	LNC_006084	aly-MIR166a	85.12	4e-40	163
Brassica_rapa	Bra	LNC_006084	aly-MIR166b	87.88	2e-13	75
Brassica_rapa	Bra	LNC_006084	ptc-MIR166c	100	8e-13	73.1
Brassica_rapa	Bra	LNC_006084	ath-MIR166b	90.74	1e-11	69.4
Brassica_rapa	Bra	LNC_006084	csi-MIR166a	95.24	4e-11	67.6
Brassica_rapa	Bra	LNC_006084	cme-MIR166b	97.37	1e-10	65.8
Brassica_rapa	Bra	LNC_006084	csi-MIR166e	97.37	5e-10	63.9
Brassica_rapa	Bra	LNC_006084	ppe-MIR166e	94.87	2e-09	62.1
Brassica_rapa	Bra	LNC_006084	ppe-MIR166d	93.02	2e-09	62.1
Brassica_rapa	Bra	LNC_006084	cme-MIR166f	97.22	2e-09	62.1
Brassica_rapa	Bra	LNC_006084	ctr-MIR166	92.86	2e-09	62.1
Brassica_rapa	Bra	LNC_006084	vvi-MIR166c	100	2e-09	62.1
Brassica_rapa	Bra	LNC_006084	fve-MIR166e	94.74	6e-09	60.2
Brassica_rapa	Bra	LNC_006084	nta-MIR166f	97.14	6e-09	60.2
Brassica_rapa	Bra	LNC_006084	nta-MIR166d	97.14	6e-09	60.2
Brassica_rapa	Bra	LNC_006084	nta-MIR166b	97.14	6e-09	60.2
Brassica_rapa	Bra	LNC_006084	nta-MIR166a	97.14	6e-09	60.2
Brassica_rapa	Bra	LNC_006084	sly-MIR166b	90.91	6e-09	60.2
Brassica_rapa	Bra	LNC_006084	vvi-MIR166e	97.22	6e-09	60.2
Brassica_rapa	Bra	LNC_006084	gma-MIR166a	92.86	6e-09	60.2
Brassica_rapa	Bra	LNC_006084	fve-MIR166c	97.06	2e-08	58.4
Brassica_rapa	Bra	LNC_006084	mdm-MIR166a	97.06	2e-08	58.4
Brassica_rapa	Bra	LNC_006084	mes-MIR166d	96.97	8e-08	56.5
Brassica_rapa	Bra	LNC_006084	mdm-MIR166g	96.97	8e-08	56.5
Brassica_rapa	Bra	LNC_006084	nta-MIR166e	94.44	8e-08	56.5
Brassica_rapa	Bra	LNC_006084	lus-MIR166g	88	8e-08	56.5
Brassica_rapa	Bra	LNC_006084	rco-MIR166e	100	8e-08	56.5
Brassica_rapa	Bra	LNC_006084	ghr-MIR166b	96.97	8e-08	56.5
Brassica_rapa	Bra	LNC_006084	gma-MIR166c	100	3e-07	54.7
Brassica_rapa	Bra	LNC_006084	rco-MIR166b	92.31	3e-07	54.7
Brassica_rapa	Bra	LNC_006084	pab-MIR166f	100	1e-06	52.8
Brassica_rapa	Bra	LNC_006084	cme-MIR166c	100	1e-06	52.8
Brassica_rapa	Bra	LNC_006084	mdm-MIR166d	100	1e-06	52.8
Brassica_rapa	Bra	LNC_006084	pta-MIR166a	100	1e-06	52.8
Brassica_rapa	Bra	LNC_006084	ptc-MIR166a	100	1e-06	52.8
Brassica_rapa	Bra	LNC_006181	ath-MIR393b	81.25	4e-25	111
Brassica_rapa	Bra	LNC_006365	bna-MIR166e	93.18	4e-49	193
Brassica_rapa	Bra	LNC_006365	aly-MIR166e	91.67	2e-21	100
Brassica_rapa	Bra	LNC_006365	cas-MIR166c	97.73	4e-14	76.8
Brassica_rapa	Bra	LNC_006365	cas-MIR166c	97.14	4e-09	60.2
Brassica_rapa	Bra	LNC_006365	ath-MIR166e	88.68	3e-10	63.9
Brassica_rapa	Bra	LNC_006443	bra-MIR156f	92.49	2e-65	246
Brassica_rapa	Bra	LNC_006443	aly-MIR156a	91.33	3e-62	235
Brassica_rapa	Bra	LNC_006443	ath-MIR156a	89.43	1e-37	154
Brassica_rapa	Bra	LNC_006443	bna-MIR156f	91.74	4e-37	152
Brassica_rapa	Bra	LNC_006443	bna-MIR156a	100	4e-37	152
Brassica_rapa	Bra	LNC_006443	cas-MIR156a	93.33	5e-31	132
Brassica_rapa	Bra	LNC_006443	bra-MIR156c	89.69	3e-28	122
Brassica_rapa	Bra	LNC_006443	ath-MIR156c	89.69	3e-28	122
Brassica_rapa	Bra	LNC_006443	aly-MIR156c	89.58	1e-27	121
Brassica_rapa	Bra	LNC_006443	bra-MIR156g	90.11	1e-26	117
Brassica_rapa	Bra	LNC_006443	cas-MIR156c	89.01	6e-25	111
Brassica_rapa	Bra	LNC_006443	bna-MIR156d	89.01	6e-25	111
Brassica_rapa	Bra	LNC_006444	bra-MIR156f	92.49	4e-65	246
Brassica_rapa	Bra	LNC_006444	aly-MIR156a	91.33	9e-62	235
Brassica_rapa	Bra	LNC_006444	ath-MIR156a	89.43	3e-37	154
Brassica_rapa	Bra	LNC_006444	bna-MIR156f	91.74	9e-37	152
Brassica_rapa	Bra	LNC_006444	bna-MIR156a	100	9e-37	152
Brassica_rapa	Bra	LNC_006444	cas-MIR156a	93.33	1e-30	132
Brassica_rapa	Bra	LNC_006444	bra-MIR156c	89.69	7e-28	122
Brassica_rapa	Bra	LNC_006444	ath-MIR156c	89.69	7e-28	122
Brassica_rapa	Bra	LNC_006444	aly-MIR156c	89.58	3e-27	121
Brassica_rapa	Bra	LNC_006444	bra-MIR156g	90.11	3e-26	117
Brassica_rapa	Bra	LNC_006444	cas-MIR156c	89.01	2e-24	111
Brassica_rapa	Bra	LNC_006444	bna-MIR156d	89.01	2e-24	111
Brassica_rapa	Bra	LNC_006465	bna-MIR6031	95.77	1e-26	115
Brassica_rapa	Bra	LNC_006709	peu-MIR2916	92.22	9e-30	126
Brassica_rapa	Bra	LNC_006735	aly-MIR166a	89.82	8e-55	211
Brassica_rapa	Bra	LNC_006735	bna-MIR166a	88.73	2e-41	167
Brassica_rapa	Bra	LNC_006735	ath-MIR166b	96.23	5e-17	86.1
Brassica_rapa	Bra	LNC_006735	aly-MIR166b	90.77	2e-16	84.2
Brassica_rapa	Bra	LNC_006735	ptc-MIR166k	77.12	8e-15	78.7
Brassica_rapa	Bra	LNC_006735	ptc-MIR166j	77.12	8e-15	78.7
Brassica_rapa	Bra	LNC_006735	csi-MIR166a	97.62	4e-13	73.1
Brassica_rapa	Bra	LNC_006735	csi-MIR166a	100	1e-08	58.4
Brassica_rapa	Bra	LNC_006735	cme-MIR166b	100	1e-12	71.3
Brassica_rapa	Bra	LNC_006735	cme-MIR166b	100	1e-07	54.7
Brassica_rapa	Bra	LNC_006735	ppe-MIR166e	97.44	2e-11	67.6
Brassica_rapa	Bra	LNC_006735	ppe-MIR166e	100	1e-07	54.7
Brassica_rapa	Bra	LNC_006735	ppe-MIR166d	95.35	2e-11	67.6
Brassica_rapa	Bra	LNC_006735	ppe-MIR166d	100	3e-09	60.2
Brassica_rapa	Bra	LNC_006735	cme-MIR166f	100	2e-11	67.6
Brassica_rapa	Bra	LNC_006735	cme-MIR166f	100	1e-07	54.7
Brassica_rapa	Bra	LNC_006735	ctr-MIR166	95.24	2e-11	67.6
Brassica_rapa	Bra	LNC_006735	ctr-MIR166	97.22	3e-09	60.2
Brassica_rapa	Bra	LNC_006735	ptc-MIR166c	97.44	2e-11	67.6
Brassica_rapa	Bra	LNC_006735	ptc-MIR166c	100	2e-10	63.9
Brassica_rapa	Bra	LNC_006735	nta-MIR166f	100	6e-11	65.8
Brassica_rapa	Bra	LNC_006735	nta-MIR166d	100	6e-11	65.8
Brassica_rapa	Bra	LNC_006735	nta-MIR166d	100	1e-07	54.7
Brassica_rapa	Bra	LNC_006735	nta-MIR166b	100	6e-11	65.8
Brassica_rapa	Bra	LNC_006735	nta-MIR166a	100	6e-11	65.8
Brassica_rapa	Bra	LNC_006735	nta-MIR166a	100	1e-07	54.7
Brassica_rapa	Bra	LNC_006735	sly-MIR166b	93.18	6e-11	65.8
Brassica_rapa	Bra	LNC_006735	vvi-MIR166c	100	6e-11	65.8
Brassica_rapa	Bra	LNC_006735	vvi-MIR166c	100	1e-08	58.4
Brassica_rapa	Bra	LNC_006735	gma-MIR166a	95.24	6e-11	65.8
Brassica_rapa	Bra	LNC_006735	gma-MIR166a	97.3	2e-10	63.9
Brassica_rapa	Bra	LNC_006735	fve-MIR166c	100	2e-10	63.9
Brassica_rapa	Bra	LNC_006735	mdm-MIR166a	100	2e-10	63.9
Brassica_rapa	Bra	LNC_006735	mdm-MIR166a	100	3e-09	60.2
Brassica_rapa	Bra	LNC_006735	csi-MIR166e	97.37	2e-10	63.9
Brassica_rapa	Bra	LNC_006735	csi-MIR166e	92.86	3e-09	60.2
Brassica_rapa	Bra	LNC_006735	vvi-MIR166e	97.37	2e-10	63.9
Brassica_rapa	Bra	LNC_006735	vvi-MIR166e	100	1e-08	58.4
Brassica_rapa	Bra	LNC_006735	mes-MIR166d	100	8e-10	62.1
Brassica_rapa	Bra	LNC_006735	mes-MIR166d	100	3e-09	60.2
Brassica_rapa	Bra	LNC_006735	mdm-MIR166g	100	8e-10	62.1
Brassica_rapa	Bra	LNC_006735	mdm-MIR166g	100	1e-07	54.7
Brassica_rapa	Bra	LNC_006735	nta-MIR166e	97.22	8e-10	62.1
Brassica_rapa	Bra	LNC_006735	lus-MIR166g	97.22	8e-10	62.1
Brassica_rapa	Bra	LNC_006735	lus-MIR166g	92.86	3e-09	60.2
Brassica_rapa	Bra	LNC_006735	rco-MIR166e	100	8e-10	62.1
Brassica_rapa	Bra	LNC_006735	rco-MIR166e	100	1e-08	58.4
Brassica_rapa	Bra	LNC_006735	ghr-MIR166b	91.49	8e-10	62.1
Brassica_rapa	Bra	LNC_006735	fve-MIR166e	94.74	3e-09	60.2
Brassica_rapa	Bra	LNC_006735	fve-MIR166e	100	1e-07	54.7
Brassica_rapa	Bra	LNC_006735	gma-MIR166c	94.74	3e-09	60.2
Brassica_rapa	Bra	LNC_006735	gma-MIR166c	100	1e-08	58.4
Brassica_rapa	Bra	LNC_006735	rco-MIR166b	97.14	3e-09	60.2
Brassica_rapa	Bra	LNC_006735	aof-MIR166d	97.14	1e-08	58.4
Brassica_rapa	Bra	LNC_006735	cme-MIR166c	100	1e-08	58.4
Brassica_rapa	Bra	LNC_006735	ptc-MIR166a	100	1e-08	58.4
Brassica_rapa	Bra	LNC_006735	ptc-MIR166a	100	5e-07	52.8
Brassica_rapa	Bra	LNC_006735	cpa-MIR166a	100	4e-08	56.5
Brassica_rapa	Bra	LNC_006735	stu-MIR166c	100	4e-08	56.5
Brassica_rapa	Bra	LNC_006735	mtr-MIR166g	100	4e-08	56.5
Brassica_rapa	Bra	LNC_006735	eun-MIR166	100	1e-07	54.7
Brassica_rapa	Bra	LNC_006735	vca-MIR166b	94.44	1e-07	54.7
Brassica_rapa	Bra	LNC_006735	lus-MIR166h	100	1e-07	54.7
Brassica_rapa	Bra	LNC_006735	osa-MIR166d	94.44	1e-07	54.7
Brassica_rapa	Bra	LNC_006735	pab-MIR166g	100	5e-07	52.8
Brassica_rapa	Bra	LNC_006735	pab-MIR166f	100	5e-07	52.8
Brassica_rapa	Bra	LNC_006735	mdm-MIR166d	100	5e-07	52.8
Brassica_rapa	Bra	LNC_006735	bdi-MIR166e	100	5e-07	52.8
Brassica_rapa	Bra	LNC_006735	pta-MIR166a	100	5e-07	52.8
Brassica_rapa	Bra	LNC_007133	aly-MIR400	88.04	6e-24	106
Brassica_rapa	Bra	LNC_007150	bna-MIR6028	100	2e-64	243
Brassica_rapa	Bra	LNC_007553	bra-MIR403	100	3e-53	206
Brassica_rapa	Bra	LNC_007553	bna-MIR403	100	3e-53	206
Brassica_rapa	Bra	LNC_007553	ath-MIR403	97.92	6e-16	82.4
Brassica_rapa	Bra	LNC_007553	aly-MIR403b	92.86	2e-15	80.5
Brassica_rapa	Bra	LNC_007553	aly-MIR403a	92.86	2e-15	80.5
Brassica_rapa	Bra	LNC_007553	tcc-MIR403a	100	2e-11	67.6
Brassica_rapa	Bra	LNC_007553	cas-MIR403	100	3e-09	60.2
Brassica_rapa	Bra	LNC_007553	mes-MIR403b	97.14	3e-09	60.2
Brassica_rapa	Bra	LNC_007553	ptc-MIR403d	100	1e-08	58.4
Brassica_rapa	Bra	LNC_007553	vvi-MIR403f	100	1e-08	58.4
Brassica_rapa	Bra	LNC_007553	ptc-MIR403a	100	1e-08	58.4
Brassica_rapa	Bra	LNC_007554	bra-MIR403	100	2e-53	206
Brassica_rapa	Bra	LNC_007554	bna-MIR403	100	2e-53	206
Brassica_rapa	Bra	LNC_007554	ath-MIR403	97.92	3e-16	82.4
Brassica_rapa	Bra	LNC_007554	aly-MIR403b	92.86	1e-15	80.5
Brassica_rapa	Bra	LNC_007554	aly-MIR403a	92.86	1e-15	80.5
Brassica_rapa	Bra	LNC_007554	tcc-MIR403a	100	8e-12	67.6
Brassica_rapa	Bra	LNC_007554	cas-MIR403	100	1e-09	60.2
Brassica_rapa	Bra	LNC_007554	mes-MIR403b	97.14	1e-09	60.2
Brassica_rapa	Bra	LNC_007554	ptc-MIR403d	100	5e-09	58.4
Brassica_rapa	Bra	LNC_007554	vvi-MIR403f	100	5e-09	58.4
Brassica_rapa	Bra	LNC_007554	ptc-MIR403a	100	5e-09	58.4
Brassica_rapa	Bra	LNC_007555	bra-MIR403	100	4e-53	206
Brassica_rapa	Bra	LNC_007555	bna-MIR403	100	4e-53	206
Brassica_rapa	Bra	LNC_007555	ath-MIR403	97.92	7e-16	82.4
Brassica_rapa	Bra	LNC_007555	aly-MIR403b	92.86	3e-15	80.5
Brassica_rapa	Bra	LNC_007555	aly-MIR403a	92.86	3e-15	80.5
Brassica_rapa	Bra	LNC_007555	tcc-MIR403a	100	2e-11	67.6
Brassica_rapa	Bra	LNC_007555	cas-MIR403	100	3e-09	60.2
Brassica_rapa	Bra	LNC_007555	mes-MIR403b	97.14	3e-09	60.2
Brassica_rapa	Bra	LNC_007555	ptc-MIR403d	100	1e-08	58.4
Brassica_rapa	Bra	LNC_007555	vvi-MIR403f	100	1e-08	58.4
Brassica_rapa	Bra	LNC_007555	ptc-MIR403a	100	1e-08	58.4
Brassica_rapa	Bra	LNC_007568	aly-MIR166a	89.82	1e-54	211
Brassica_rapa	Bra	LNC_007568	bna-MIR166a	88.73	2e-41	167
Brassica_rapa	Bra	LNC_007568	ath-MIR166b	96.23	7e-17	86.1
Brassica_rapa	Bra	LNC_007568	aly-MIR166b	90.77	2e-16	84.2
Brassica_rapa	Bra	LNC_007568	ptc-MIR166k	77.12	1e-14	78.7
Brassica_rapa	Bra	LNC_007568	ptc-MIR166j	77.12	1e-14	78.7
Brassica_rapa	Bra	LNC_007568	csi-MIR166a	97.62	5e-13	73.1
Brassica_rapa	Bra	LNC_007568	csi-MIR166a	100	1e-08	58.4
Brassica_rapa	Bra	LNC_007568	cme-MIR166b	100	2e-12	71.3
Brassica_rapa	Bra	LNC_007568	cme-MIR166b	100	2e-07	54.7
Brassica_rapa	Bra	LNC_007568	ppe-MIR166e	97.44	2e-11	67.6
Brassica_rapa	Bra	LNC_007568	ppe-MIR166e	100	2e-07	54.7
Brassica_rapa	Bra	LNC_007568	ppe-MIR166d	95.35	2e-11	67.6
Brassica_rapa	Bra	LNC_007568	ppe-MIR166d	100	4e-09	60.2
Brassica_rapa	Bra	LNC_007568	cme-MIR166f	100	2e-11	67.6
Brassica_rapa	Bra	LNC_007568	cme-MIR166f	100	2e-07	54.7
Brassica_rapa	Bra	LNC_007568	ctr-MIR166	95.24	2e-11	67.6
Brassica_rapa	Bra	LNC_007568	ctr-MIR166	97.22	4e-09	60.2
Brassica_rapa	Bra	LNC_007568	ptc-MIR166c	97.44	2e-11	67.6
Brassica_rapa	Bra	LNC_007568	ptc-MIR166c	100	3e-10	63.9
Brassica_rapa	Bra	LNC_007568	nta-MIR166f	100	9e-11	65.8
Brassica_rapa	Bra	LNC_007568	nta-MIR166d	100	9e-11	65.8
Brassica_rapa	Bra	LNC_007568	nta-MIR166d	100	2e-07	54.7
Brassica_rapa	Bra	LNC_007568	nta-MIR166b	100	9e-11	65.8
Brassica_rapa	Bra	LNC_007568	nta-MIR166a	100	9e-11	65.8
Brassica_rapa	Bra	LNC_007568	nta-MIR166a	100	2e-07	54.7
Brassica_rapa	Bra	LNC_007568	sly-MIR166b	93.18	9e-11	65.8
Brassica_rapa	Bra	LNC_007568	vvi-MIR166c	100	9e-11	65.8
Brassica_rapa	Bra	LNC_007568	vvi-MIR166c	100	1e-08	58.4
Brassica_rapa	Bra	LNC_007568	gma-MIR166a	95.24	9e-11	65.8
Brassica_rapa	Bra	LNC_007568	gma-MIR166a	97.3	3e-10	63.9
Brassica_rapa	Bra	LNC_007568	fve-MIR166c	100	3e-10	63.9
Brassica_rapa	Bra	LNC_007568	mdm-MIR166a	100	3e-10	63.9
Brassica_rapa	Bra	LNC_007568	mdm-MIR166a	100	4e-09	60.2
Brassica_rapa	Bra	LNC_007568	csi-MIR166e	97.37	3e-10	63.9
Brassica_rapa	Bra	LNC_007568	csi-MIR166e	92.86	4e-09	60.2
Brassica_rapa	Bra	LNC_007568	vvi-MIR166e	97.37	3e-10	63.9
Brassica_rapa	Bra	LNC_007568	vvi-MIR166e	100	1e-08	58.4
Brassica_rapa	Bra	LNC_007568	mes-MIR166d	100	1e-09	62.1
Brassica_rapa	Bra	LNC_007568	mes-MIR166d	100	4e-09	60.2
Brassica_rapa	Bra	LNC_007568	mdm-MIR166g	100	1e-09	62.1
Brassica_rapa	Bra	LNC_007568	mdm-MIR166g	100	2e-07	54.7
Brassica_rapa	Bra	LNC_007568	nta-MIR166e	97.22	1e-09	62.1
Brassica_rapa	Bra	LNC_007568	lus-MIR166g	97.22	1e-09	62.1
Brassica_rapa	Bra	LNC_007568	lus-MIR166g	92.86	4e-09	60.2
Brassica_rapa	Bra	LNC_007568	rco-MIR166e	100	1e-09	62.1
Brassica_rapa	Bra	LNC_007568	rco-MIR166e	100	1e-08	58.4
Brassica_rapa	Bra	LNC_007568	ghr-MIR166b	91.49	1e-09	62.1
Brassica_rapa	Bra	LNC_007568	fve-MIR166e	94.74	4e-09	60.2
Brassica_rapa	Bra	LNC_007568	fve-MIR166e	100	2e-07	54.7
Brassica_rapa	Bra	LNC_007568	gma-MIR166c	94.74	4e-09	60.2
Brassica_rapa	Bra	LNC_007568	gma-MIR166c	100	1e-08	58.4
Brassica_rapa	Bra	LNC_007568	rco-MIR166b	97.14	4e-09	60.2
Brassica_rapa	Bra	LNC_007568	aof-MIR166d	97.14	1e-08	58.4
Brassica_rapa	Bra	LNC_007568	cme-MIR166c	100	1e-08	58.4
Brassica_rapa	Bra	LNC_007568	ptc-MIR166a	100	1e-08	58.4
Brassica_rapa	Bra	LNC_007568	ptc-MIR166a	100	7e-07	52.8
Brassica_rapa	Bra	LNC_007568	cpa-MIR166a	100	5e-08	56.5
Brassica_rapa	Bra	LNC_007568	stu-MIR166c	100	5e-08	56.5
Brassica_rapa	Bra	LNC_007568	mtr-MIR166g	100	5e-08	56.5
Brassica_rapa	Bra	LNC_007568	eun-MIR166	100	2e-07	54.7
Brassica_rapa	Bra	LNC_007568	vca-MIR166b	94.44	2e-07	54.7
Brassica_rapa	Bra	LNC_007568	lus-MIR166h	100	2e-07	54.7
Brassica_rapa	Bra	LNC_007568	osa-MIR166d	94.44	2e-07	54.7
Brassica_rapa	Bra	LNC_007568	pab-MIR166g	100	7e-07	52.8
Brassica_rapa	Bra	LNC_007568	pab-MIR166f	100	7e-07	52.8
Brassica_rapa	Bra	LNC_007568	mdm-MIR166d	100	7e-07	52.8
Brassica_rapa	Bra	LNC_007568	bdi-MIR166e	100	7e-07	52.8
Brassica_rapa	Bra	LNC_007568	pta-MIR166a	100	7e-07	52.8
Brassica_rapa	Bra	LNC_007674	aly-MIR393a	97.87	2e-16	82.4
Brassica_rapa	Bra	LNC_007674	aly-MIR393b	95.74	7e-15	76.8
Brassica_rapa	Bra	LNC_007674	ath-MIR393a	100	3e-14	75
Brassica_rapa	Bra	LNC_007674	ath-MIR393b	97.5	1e-12	69.4
Brassica_rapa	Bra	LNC_007674	cas-MIR393	100	6e-11	63.9
Brassica_rapa	Bra	LNC_008002	bra-MIR167d	99.19	1e-58	224
Brassica_rapa	Bra	LNC_008002	bna-MIR167b	99.19	1e-58	224
Brassica_rapa	Bra	LNC_008002	bra-MIR167c	88.24	6e-32	135
Brassica_rapa	Bra	LNC_008002	bra-MIR167b	88.24	6e-32	135
Brassica_rapa	Bra	LNC_008002	bna-MIR167a	88.24	6e-32	135
Brassica_rapa	Bra	LNC_008002	bra-MIR167a	85.71	1e-28	124
Brassica_rapa	Bra	LNC_008002	bna-MIR167c	85.71	1e-28	124
Brassica_rapa	Bra	LNC_008002	ath-MIR167a	84.09	2e-26	117
Brassica_rapa	Bra	LNC_008002	aly-MIR167a	83.08	5e-23	106
Brassica_rapa	Bra	LNC_008002	cas-MIR167a	80.53	5e-13	73.1
Brassica_rapa	Bra	LNC_008164	bna-MIR6031	94.37	4e-25	110
Brassica_rapa	Bra	LNC_008368	mmu-mir-6236	90.54	1e-20	97.1
Brassica_rapa	Bra	LNC_008376	peu-MIR2916	88.89	2e-25	111
Brassica_rapa	Bra	LNC_008789	bra-MIR156f	92.49	1e-65	246
Brassica_rapa	Bra	LNC_008789	aly-MIR156a	91.33	2e-62	235
Brassica_rapa	Bra	LNC_008789	ath-MIR156a	89.43	7e-38	154
Brassica_rapa	Bra	LNC_008789	bna-MIR156f	91.74	3e-37	152
Brassica_rapa	Bra	LNC_008789	bna-MIR156a	100	3e-37	152
Brassica_rapa	Bra	LNC_008789	cas-MIR156a	93.33	3e-31	132
Brassica_rapa	Bra	LNC_008789	bra-MIR156c	89.69	2e-28	122
Brassica_rapa	Bra	LNC_008789	ath-MIR156c	89.69	2e-28	122
Brassica_rapa	Bra	LNC_008789	aly-MIR156c	89.58	7e-28	121
Brassica_rapa	Bra	LNC_008789	bra-MIR156g	90.11	9e-27	117
Brassica_rapa	Bra	LNC_008789	cas-MIR156c	89.01	4e-25	111
Brassica_rapa	Bra	LNC_008789	bna-MIR156d	89.01	4e-25	111
Brassica_rapa	Bra	LNC_008790	bra-MIR156f	92.49	8e-66	246
Brassica_rapa	Bra	LNC_008790	aly-MIR156a	91.33	2e-62	235
Brassica_rapa	Bra	LNC_008790	ath-MIR156a	89.43	5e-38	154
Brassica_rapa	Bra	LNC_008790	bna-MIR156f	91.74	2e-37	152
Brassica_rapa	Bra	LNC_008790	bna-MIR156a	100	2e-37	152
Brassica_rapa	Bra	LNC_008790	cas-MIR156a	93.33	2e-31	132
Brassica_rapa	Bra	LNC_008790	bra-MIR156c	89.69	1e-28	122
Brassica_rapa	Bra	LNC_008790	ath-MIR156c	89.69	1e-28	122
Brassica_rapa	Bra	LNC_008790	aly-MIR156c	89.58	5e-28	121
Brassica_rapa	Bra	LNC_008790	bra-MIR156g	90.11	6e-27	117
Brassica_rapa	Bra	LNC_008790	cas-MIR156c	89.01	3e-25	111
Brassica_rapa	Bra	LNC_008790	bna-MIR156d	89.01	3e-25	111
Brassica_rapa	Bra	LNC_009057	peu-MIR2916	90	3e-27	117
Brassica_rapa	Bra	LNC_009127	bna-MIR169d	98.19	6e-107	385
Brassica_rapa	Bra	LNC_009127	bna-MIR169f	100	4e-103	372
Brassica_rapa	Bra	LNC_009127	bna-MIR169l	100	6e-102	368
Brassica_rapa	Bra	LNC_009127	bna-MIR169j	100	3e-84	309
Brassica_rapa	Bra	LNC_009127	aly-MIR169j	88.98	2e-81	300
Brassica_rapa	Bra	LNC_009127	ath-MIR169j	90.83	4e-78	289
Brassica_rapa	Bra	LNC_009127	aly-MIR169l	86.17	2e-72	270
Brassica_rapa	Bra	LNC_009127	ath-MIR169k	84.21	1e-53	207
Brassica_rapa	Bra	LNC_009127	ath-MIR169n	84.04	2e-51	200
Brassica_rapa	Bra	LNC_009127	aly-MIR169k	83.71	4e-49	193
Brassica_rapa	Bra	LNC_009127	ath-MIR169m	83.26	4e-49	193
Brassica_rapa	Bra	LNC_009127	ath-MIR169i	82.96	2e-46	183
Brassica_rapa	Bra	LNC_009127	bna-MIR169e	79.51	1e-44	178
Brassica_rapa	Bra	LNC_009127	cas-MIR169g	87.58	5e-43	172
Brassica_rapa	Bra	LNC_009127	bna-MIR169i	84.44	2e-42	171
Brassica_rapa	Bra	LNC_009127	bna-MIR169c	82.38	2e-36	150
Brassica_rapa	Bra	LNC_009127	aqc-MIR169a	96.97	5e-08	56.5
Brassica_rapa	Bra	LNC_009218	bra-MIR168a	100	5e-65	246
Brassica_rapa	Bra	LNC_009218	bna-MIR168a	100	5e-65	246
Brassica_rapa	Bra	LNC_009218	ath-MIR168b	89.66	7e-24	110
Brassica_rapa	Bra	LNC_009218	tcc-MIR168	92.16	3e-12	71.3
Brassica_rapa	Bra	LNC_009218	csi-MIR168	92	1e-11	69.4
Brassica_rapa	Bra	LNC_009218	crt-MIR168	92	1e-11	69.4
Brassica_rapa	Bra	LNC_009218	ccl-MIR168	92	1e-11	69.4
Brassica_rapa	Bra	LNC_009218	lus-MIR168a	89.58	7e-09	60.2
Brassica_rapa	Bra	LNC_009218	rco-MIR168	100	3e-08	58.4
Brassica_rapa	Bra	LNC_009219	bra-MIR168a	100	5e-65	246
Brassica_rapa	Bra	LNC_009219	bna-MIR168a	100	5e-65	246
Brassica_rapa	Bra	LNC_009219	ath-MIR168b	89.66	7e-24	110
Brassica_rapa	Bra	LNC_009219	tcc-MIR168	92.16	4e-12	71.3
Brassica_rapa	Bra	LNC_009219	csi-MIR168	92	1e-11	69.4
Brassica_rapa	Bra	LNC_009219	crt-MIR168	92	1e-11	69.4
Brassica_rapa	Bra	LNC_009219	ccl-MIR168	92	1e-11	69.4
Brassica_rapa	Bra	LNC_009219	lus-MIR168a	89.58	8e-09	60.2
Brassica_rapa	Bra	LNC_009219	rco-MIR168	100	3e-08	58.4
Brassica_rapa	Bra	LNC_009220	bra-MIR168a	100	1e-65	246
Brassica_rapa	Bra	LNC_009220	bna-MIR168a	100	1e-65	246
Brassica_rapa	Bra	LNC_009220	ath-MIR168b	89.66	2e-24	110
Brassica_rapa	Bra	LNC_009220	tcc-MIR168	92.16	1e-12	71.3
Brassica_rapa	Bra	LNC_009220	csi-MIR168	92	3e-12	69.4
Brassica_rapa	Bra	LNC_009220	crt-MIR168	92	3e-12	69.4
Brassica_rapa	Bra	LNC_009220	ccl-MIR168	92	3e-12	69.4
Brassica_rapa	Bra	LNC_009220	lus-MIR168a	89.58	2e-09	60.2
Brassica_rapa	Bra	LNC_009220	rco-MIR168	100	8e-09	58.4
Brassica_rapa	Bra	LNC_009231	bra-MIR1885b	100	0	656
Brassica_rapa	Bra	LNC_009231	bra-MIR1885a	100	6e-169	592
Brassica_rapa	Bra	LNC_009232	bra-MIR1885b	100	0	656
Brassica_rapa	Bra	LNC_009232	bra-MIR1885a	100	5e-169	592
Brassica_rapa	Bra	LNC_009459	bna-MIR169m	86.79	2e-43	172
Brassica_rapa	Bra	LNC_009459	aly-MIR169g	83.89	1e-39	159
Brassica_rapa	Bra	LNC_009459	ath-MIR169e	83.43	2e-38	156
Brassica_rapa	Bra	LNC_009459	aly-MIR169e	83.44	2e-33	139
Brassica_rapa	Bra	LNC_009459	aly-MIR169d	82.69	3e-31	132
Brassica_rapa	Bra	LNC_009460	bna-MIR169m	90.6	2e-51	198
Brassica_rapa	Bra	LNC_009460	aly-MIR169e	87.67	2e-42	169
Brassica_rapa	Bra	LNC_009460	aly-MIR169d	87.07	8e-41	163
Brassica_rapa	Bra	LNC_009460	ath-MIR169e	84.24	1e-38	156
Brassica_rapa	Bra	LNC_009460	aly-MIR169g	82.63	4e-34	141
Brassica_rapa	Bra	LNC_009614	bra-MIR171d	100	3e-48	187
Brassica_rapa	Bra	LNC_009614	bna-MIR171b	100	3e-48	187
Brassica_rapa	Bra	LNC_009614	aly-MIR171b	88.79	7e-35	143
Brassica_rapa	Bra	LNC_009614	ath-MIR171b	88.79	5e-31	130
Brassica_rapa	Bra	LNC_009614	bra-MIR171c	92.05	2e-29	124
Brassica_rapa	Bra	LNC_009614	bna-MIR171c	92.05	2e-29	124
Brassica_rapa	Bra	LNC_009614	cas-MIR171b	91.11	1e-27	119
Brassica_rapa	Bra	LNC_009614	bra-MIR171b	90.91	1e-27	119
Brassica_rapa	Bra	LNC_009614	bna-MIR171a	90.91	1e-27	119
Brassica_rapa	Bra	LNC_009614	ata-MIR171c	100	1e-07	52.8
Brassica_rapa	Bra	LNC_009614	tae-MIR171b	100	1e-07	52.8
Brassica_rapa	Bra	LNC_010027	aly-MIR156f	90.85	6e-49	189
Brassica_rapa	Bra	LNC_010027	bra-MIR156b	94.96	7e-48	185
Brassica_rapa	Bra	LNC_010027	bra-MIR156d	100	3e-46	180
Brassica_rapa	Bra	LNC_010027	ath-MIR156f	92.44	7e-43	169
Brassica_rapa	Bra	LNC_010027	osa-MIR156c	87.16	2e-28	121
Brassica_rapa	Bra	LNC_010027	csi-MIR156c	88.66	3e-26	113
Brassica_rapa	Bra	LNC_010027	bra-MIR156a	85.34	3e-26	113
Brassica_rapa	Bra	LNC_010027	mtr-MIR156c	87.76	4e-25	110
Brassica_rapa	Bra	LNC_010027	mdm-MIR156m	86.41	2e-24	108
Brassica_rapa	Bra	LNC_010027	gma-MIR156x	87.37	2e-24	108
Brassica_rapa	Bra	LNC_010027	gma-MIR156v	87.5	2e-24	108
Brassica_rapa	Bra	LNC_010027	ath-MIR156e	86.54	2e-24	108
Brassica_rapa	Bra	LNC_010027	mtr-MIR156b	87.5	6e-24	106
Brassica_rapa	Bra	LNC_010027	aly-MIR156e	82.22	2e-23	104
Brassica_rapa	Bra	LNC_010027	mdm-MIR156o	87.23	7e-23	102
Brassica_rapa	Bra	LNC_010027	stu-MIR156j	86.17	1e-21	99
Brassica_rapa	Bra	LNC_010027	nta-MIR156e	86.6	1e-21	99
Brassica_rapa	Bra	LNC_010027	sbi-MIR156c	86.46	1e-21	99
Brassica_rapa	Bra	LNC_010027	cas-MIR156e	85.29	3e-21	97.1
Brassica_rapa	Bra	LNC_010027	vvi-MIR156c	85.58	3e-21	97.1
Brassica_rapa	Bra	LNC_010027	sly-MIR156d	84.85	1e-20	95.3
Brassica_rapa	Bra	LNC_010027	stu-MIR156k	86.02	1e-20	95.3
Brassica_rapa	Bra	LNC_010027	nta-MIR156a	85.29	1e-20	95.3
Brassica_rapa	Bra	LNC_010027	stu-MIR156g	85.87	4e-20	93.5
Brassica_rapa	Bra	LNC_010027	mes-MIR156d	86.02	2e-19	91.6
Brassica_rapa	Bra	LNC_010027	mes-MIR156c	85.11	6e-19	89.8
Brassica_rapa	Bra	LNC_010027	ata-MIR156b	84	2e-18	87.9
Brassica_rapa	Bra	LNC_010027	rco-MIR156c	84.38	2e-18	87.9
Brassica_rapa	Bra	LNC_010027	ssp-MIR156	83.67	8e-18	86.1
Brassica_rapa	Bra	LNC_010027	rco-MIR156a	84.04	8e-18	86.1
Brassica_rapa	Bra	LNC_010027	sof-MIR156	83.67	8e-18	86.1
Brassica_rapa	Bra	LNC_010027	zma-MIR156c	83.84	8e-18	86.1
Brassica_rapa	Bra	LNC_010027	stu-MIR156h	83.87	3e-17	84.2
Brassica_rapa	Bra	LNC_010027	mdm-MIR156g	83.33	3e-17	84.2
Brassica_rapa	Bra	LNC_010027	mdm-MIR156i	83.52	3e-16	80.5
Brassica_rapa	Bra	LNC_010027	bdi-MIR156e	97.5	8e-13	69.4
Brassica_rapa	Bra	LNC_010027	mes-MIR156g	80.85	8e-13	69.4
Brassica_rapa	Bra	LNC_010038	bra-MIR164d	100	1e-52	204
Brassica_rapa	Bra	LNC_010038	bna-MIR164d	100	1e-52	204
Brassica_rapa	Bra	LNC_010038	bra-MIR164b	90.29	5e-32	135
Brassica_rapa	Bra	LNC_010038	bna-MIR164b	90.29	5e-32	135
Brassica_rapa	Bra	LNC_010038	ath-MIR164c	87.63	9e-25	111
Brassica_rapa	Bra	LNC_010038	bra-MIR164c	87.91	4e-23	106
Brassica_rapa	Bra	LNC_010038	bna-MIR164c	87.91	4e-23	106
Brassica_rapa	Bra	LNC_010039	bra-MIR164d	100	2e-52	204
Brassica_rapa	Bra	LNC_010039	bna-MIR164d	100	2e-52	204
Brassica_rapa	Bra	LNC_010039	bra-MIR164b	90.29	7e-32	135
Brassica_rapa	Bra	LNC_010039	bna-MIR164b	90.29	7e-32	135
Brassica_rapa	Bra	LNC_010039	ath-MIR164c	87.63	1e-24	111
Brassica_rapa	Bra	LNC_010039	bra-MIR164c	87.91	5e-23	106
Brassica_rapa	Bra	LNC_010039	bna-MIR164c	87.91	5e-23	106
Brassica_rapa	Bra	LNC_010222	bra-MIR168a	100	4e-66	246
Brassica_rapa	Bra	LNC_010222	bna-MIR168a	100	4e-66	246
Brassica_rapa	Bra	LNC_010222	ath-MIR168b	89.66	6e-25	110
Brassica_rapa	Bra	LNC_010222	tcc-MIR168	92.16	3e-13	71.3
Brassica_rapa	Bra	LNC_010222	csi-MIR168	92	1e-12	69.4
Brassica_rapa	Bra	LNC_010222	crt-MIR168	92	1e-12	69.4
Brassica_rapa	Bra	LNC_010222	ccl-MIR168	92	1e-12	69.4
Brassica_rapa	Bra	LNC_010222	lus-MIR168a	89.58	6e-10	60.2
Brassica_rapa	Bra	LNC_010222	rco-MIR168	100	2e-09	58.4
Brassica_rapa	Bra	LNC_010682	bna-MIR393	96.88	2e-55	213
Brassica_rapa	Bra	LNC_010682	ath-MIR393b	83.75	7e-34	141
Brassica_rapa	Bra	LNC_010682	aly-MIR393a	79.63	4e-22	102
Brassica_rapa	Bra	LNC_010682	ath-MIR393a	78.91	4e-17	86.1
Brassica_rapa	Bra	LNC_010682	cas-MIR393	89.58	6e-10	62.1
Brassica_rapa	Bra	LNC_010683	bna-MIR393	96.88	4e-56	213
Brassica_rapa	Bra	LNC_010683	ath-MIR393b	83.75	2e-34	141
Brassica_rapa	Bra	LNC_010683	aly-MIR393a	79.63	1e-22	102
Brassica_rapa	Bra	LNC_010683	ath-MIR393a	78.91	1e-17	86.1
Brassica_rapa	Bra	LNC_010683	cas-MIR393	89.58	2e-10	62.1
Brassica_rapa	Bra	LNC_010806	bra-MIR159a	100	3e-94	342
Brassica_rapa	Bra	LNC_010806	bna-MIR159	100	3e-93	339
Brassica_rapa	Bra	LNC_010806	aly-MIR159a	93.97	6e-81	298
Brassica_rapa	Bra	LNC_010806	ath-MIR159a	92.93	2e-71	267
Brassica_rapa	Bra	LNC_010806	cme-MIR159a	80.95	3e-09	60.2
Brassica_rapa	Bra	LNC_010806	mtr-MIR159a	94.74	1e-08	58.4
Brassica_rapa	Bra	LNC_011015	bna-MIR394a	100	6e-56	215
Brassica_rapa	Bra	LNC_011015	ath-MIR394b	89.26	2e-36	150
Brassica_rapa	Bra	LNC_011015	aly-MIR394b	83.33	6e-36	148
Brassica_rapa	Bra	LNC_011015	aly-MIR394a	81.4	3e-29	126
Brassica_rapa	Bra	LNC_011015	mdm-MIR394b	77.22	3e-19	93.5
Brassica_rapa	Bra	LNC_011015	mdm-MIR394a	91.38	8e-15	78.7
Brassica_rapa	Bra	LNC_011015	sly-MIR394	97.22	8e-10	62.1
Brassica_rapa	Bra	LNC_011015	osa-MIR394	94.74	1e-08	58.4
Brassica_rapa	Bra	LNC_011016	bna-MIR394a	100	5e-56	215
Brassica_rapa	Bra	LNC_011016	ath-MIR394b	89.26	2e-36	150
Brassica_rapa	Bra	LNC_011016	aly-MIR394b	83.33	6e-36	148
Brassica_rapa	Bra	LNC_011016	aly-MIR394a	81.4	3e-29	126
Brassica_rapa	Bra	LNC_011016	mdm-MIR394b	77.22	3e-19	93.5
Brassica_rapa	Bra	LNC_011016	mdm-MIR394a	91.38	8e-15	78.7
Brassica_rapa	Bra	LNC_011016	sly-MIR394	97.22	8e-10	62.1
Brassica_rapa	Bra	LNC_011016	osa-MIR394	94.74	1e-08	58.4
Brassica_rapa	Bra	LNC_011419	aly-MIR172a	92.62	5e-55	213
Brassica_rapa	Bra	LNC_011419	ath-MIR172a	93.14	1e-35	148
Brassica_rapa	Bra	LNC_011419	cas-MIR172a	88.29	6e-29	126
Brassica_rapa	Bra	LNC_011419	dpr-MIR172a	100	9e-08	56.5
Brassica_rapa	Bra	LNC_011419	stu-MIR172e	100	3e-07	54.7
Brassica_rapa	Bra	LNC_011561	bna-MIR394b	100	1e-53	207
Brassica_rapa	Bra	LNC_011561	aly-MIR394b	88.02	2e-48	191
Brassica_rapa	Bra	LNC_011561	ath-MIR394b	83.61	2e-22	104
Brassica_rapa	Bra	LNC_011610	ath-MIR858b	93.75	2e-20	97.1
Brassica_rapa	Bra	LNC_011610	cas-MIR858	93.65	9e-20	95.3
Brassica_rapa	Bra	LNC_011906	bra-MIR158	100	1e-51	198
Brassica_rapa	Bra	LNC_011968	bra-MIR5726	89.87	2e-52	204
Brassica_rapa	Bra	LNC_011968	bra-MIR5726	91.26	2e-33	141
Brassica_rapa	Bra	LNC_011969	bra-MIR5726	89.87	2e-52	204
Brassica_rapa	Bra	LNC_011969	bra-MIR5726	91.26	2e-33	141
Brassica_rapa	Bra	LNC_011970	bra-MIR5726	89.87	2e-52	204
Brassica_rapa	Bra	LNC_011970	bra-MIR5726	91.26	2e-33	141
Brassica_rapa	Bra	LNC_012163	bra-MIR5715	100	1e-87	318
Brassica_rapa	Bra	LNC_012217	ath-MIR156a	87.5	3e-26	117
Brassica_rapa	Bra	LNC_012217	ppe-MIR156c	100	2e-07	54.7
Brassica_rapa	Bra	LNC_012227	bra-MIR156e	100	7e-58	220
Brassica_rapa	Bra	LNC_012227	bna-MIR156e	100	7e-58	220
Brassica_rapa	Bra	LNC_012227	ath-MIR156b	90.65	1e-45	180
Brassica_rapa	Bra	LNC_012227	aly-MIR156b	95.92	6e-39	158
Brassica_rapa	Bra	LNC_012227	cas-MIR156b	96.55	2e-34	143
Brassica_rapa	Bra	LNC_012504	aly-MIR171b	91.06	3e-41	165
Brassica_rapa	Bra	LNC_012504	bra-MIR171c	100	1e-40	163
Brassica_rapa	Bra	LNC_012504	bna-MIR171c	100	1e-40	163
Brassica_rapa	Bra	LNC_012504	ath-MIR171b	89.47	1e-34	143
Brassica_rapa	Bra	LNC_012504	bra-MIR171d	92.55	2e-32	135
Brassica_rapa	Bra	LNC_012504	bra-MIR171b	91.75	2e-32	135
Brassica_rapa	Bra	LNC_012504	bna-MIR171b	92.55	2e-32	135
Brassica_rapa	Bra	LNC_012504	bna-MIR171a	91.75	2e-32	135
Brassica_rapa	Bra	LNC_012504	cas-MIR171b	92.13	5e-29	124
Brassica_rapa	Bra	LNC_012505	aly-MIR171b	91.06	3e-41	165
Brassica_rapa	Bra	LNC_012505	bra-MIR171c	100	1e-40	163
Brassica_rapa	Bra	LNC_012505	bna-MIR171c	100	1e-40	163
Brassica_rapa	Bra	LNC_012505	ath-MIR171b	89.47	1e-34	143
Brassica_rapa	Bra	LNC_012505	bra-MIR171d	92.55	2e-32	135
Brassica_rapa	Bra	LNC_012505	bra-MIR171b	91.75	2e-32	135
Brassica_rapa	Bra	LNC_012505	bna-MIR171b	92.55	2e-32	135
Brassica_rapa	Bra	LNC_012505	bna-MIR171a	91.75	2e-32	135
Brassica_rapa	Bra	LNC_012505	cas-MIR171b	92.13	5e-29	124
Brassica_rapa	Bra	LNC_012667	bra-MIR158	100	2e-51	198
Brassica_rapa	Bra	LNC_012768	bra-MIR396	100	9e-82	300
Brassica_rapa	Bra	LNC_012768	bna-MIR396a	92.37	3e-42	169
Brassica_rapa	Bra	LNC_012768	aly-MIR396b	84.66	9e-42	167
Brassica_rapa	Bra	LNC_012768	ath-MIR396b	92.45	2e-14	76.8
Brassica_rapa	Bra	LNC_012768	ath-MIR396b	100	6e-09	58.4
Brassica_rapa	Bra	LNC_012768	mes-MIR396e	100	8e-08	54.7
Brassica_rapa	Bra	LNC_012768	tcc-MIR396c	100	3e-07	52.8
Brassica_rapa	Bra	LNC_012819	osa-MIR167i	100	2e-07	54.7
Brassica_rapa	Bra	LNC_012819	lus-MIR167b	100	8e-07	52.8
Brassica_rapa	Bra	LNC_012820	aly-MIR167d	89.61	5e-19	93.5
Brassica_rapa	Bra	LNC_012820	bna-MIR167d	97.73	2e-13	75
Brassica_rapa	Bra	LNC_012820	ath-MIR167d	88.71	3e-12	71.3
Brassica_rapa	Bra	LNC_012820	csi-MIR167c	94.74	6e-09	60.2
Brassica_rapa	Bra	LNC_012820	osa-MIR167i	100	2e-08	58.4
Brassica_rapa	Bra	LNC_012820	lus-MIR167b	96.88	9e-07	52.8
Brassica_rapa	Bra	LNC_012821	osa-MIR167i	100	1e-07	54.7
Brassica_rapa	Bra	LNC_012821	lus-MIR167b	100	4e-07	52.8
Brassica_rapa	Bra	LNC_012887	peu-MIR2916	92.13	2e-29	126
Brassica_rapa	Bra	LNC_013447	bra-MIR164c	100	9e-43	169
Brassica_rapa	Bra	LNC_013447	bna-MIR164c	100	9e-43	169
Brassica_rapa	Bra	LNC_013447	bra-MIR164b	91.15	3e-37	150
Brassica_rapa	Bra	LNC_013447	bna-MIR164b	91.67	4e-36	147
Brassica_rapa	Bra	LNC_013447	ath-MIR164c	89	3e-28	121
Brassica_rapa	Bra	LNC_013447	bra-MIR164d	87.04	1e-27	119
Brassica_rapa	Bra	LNC_013447	bna-MIR164d	87.04	1e-27	119
Brassica_rapa	Bra	LNC_013544	aly-MIR396a	83.24	1e-37	156
Brassica_rapa	Bra	LNC_013544	ath-MIR396a	82.58	6e-30	130
Brassica_rapa	Bra	LNC_013544	cas-MIR396a	76.97	8e-14	76.8
Brassica_rapa	Bra	LNC_013544	amg-MIR396	97.56	4e-12	71.3
Brassica_rapa	Bra	LNC_013544	amg-MIR396	100	2e-09	62.1
Brassica_rapa	Bra	LNC_013544	aau-MIR396	97.56	4e-12	71.3
Brassica_rapa	Bra	LNC_013544	aau-MIR396	100	3e-08	58.4
Brassica_rapa	Bra	LNC_013544	bcy-MIR396a	100	4e-12	71.3
Brassica_rapa	Bra	LNC_013544	bcy-MIR396a	97.14	8e-09	60.2
Brassica_rapa	Bra	LNC_013544	bgy-MIR396a	100	4e-12	71.3
Brassica_rapa	Bra	LNC_013544	bgy-MIR396a	88.68	2e-09	62.1
Brassica_rapa	Bra	LNC_013544	tcc-MIR396b	89.29	1e-11	69.4
Brassica_rapa	Bra	LNC_013544	gma-MIR396a	95.24	5e-11	67.6
Brassica_rapa	Bra	LNC_013544	gma-MIR396a	100	6e-10	63.9
Brassica_rapa	Bra	LNC_013544	mdm-MIR396b	100	6e-10	63.9
Brassica_rapa	Bra	LNC_013544	mdm-MIR396b	92.86	2e-09	62.1
Brassica_rapa	Bra	LNC_013544	mdm-MIR396a	100	6e-10	63.9
Brassica_rapa	Bra	LNC_013544	gma-MIR396i	100	6e-10	63.9
Brassica_rapa	Bra	LNC_013544	gma-MIR396i	97.14	8e-09	60.2
Brassica_rapa	Bra	LNC_013544	fve-MIR396c	97.14	8e-09	60.2
Brassica_rapa	Bra	LNC_013544	fve-MIR396c	100	3e-08	58.4
Brassica_rapa	Bra	LNC_013544	eun-MIR396a	100	8e-09	60.2
Brassica_rapa	Bra	LNC_013544	mes-MIR396b	97.14	8e-09	60.2
Brassica_rapa	Bra	LNC_013544	mes-MIR396b	100	1e-07	56.5
Brassica_rapa	Bra	LNC_013544	mes-MIR396a	97.14	8e-09	60.2
Brassica_rapa	Bra	LNC_013544	mes-MIR396a	94.59	1e-07	56.5
Brassica_rapa	Bra	LNC_013544	cme-MIR396b	100	8e-09	60.2
Brassica_rapa	Bra	LNC_013544	cme-MIR396b	94.59	1e-07	56.5
Brassica_rapa	Bra	LNC_013544	hbr-MIR396b	92.68	8e-09	60.2
Brassica_rapa	Bra	LNC_013544	hbr-MIR396b	100	1e-07	56.5
Brassica_rapa	Bra	LNC_013544	csi-MIR396b	97.14	8e-09	60.2
Brassica_rapa	Bra	LNC_013544	lja-MIR396	97.14	8e-09	60.2
Brassica_rapa	Bra	LNC_013544	lja-MIR396	97.06	3e-08	58.4
Brassica_rapa	Bra	LNC_013544	ghr-MIR396a	97.14	8e-09	60.2
Brassica_rapa	Bra	LNC_013544	ghr-MIR396a	100	1e-07	56.5
Brassica_rapa	Bra	LNC_013544	fve-MIR396a	97.06	3e-08	58.4
Brassica_rapa	Bra	LNC_013544	sly-MIR396a	100	3e-08	58.4
Brassica_rapa	Bra	LNC_013544	lus-MIR396d	94.74	3e-08	58.4
Brassica_rapa	Bra	LNC_013544	ghr-MIR396b	100	3e-08	58.4
Brassica_rapa	Bra	LNC_013544	ghr-MIR396b	100	1e-07	56.5
Brassica_rapa	Bra	LNC_013544	ptc-MIR396b	91.11	3e-08	58.4
Brassica_rapa	Bra	LNC_013544	ptc-MIR396b	100	1e-07	56.5
Brassica_rapa	Bra	LNC_013544	ptc-MIR396a	100	3e-08	58.4
Brassica_rapa	Bra	LNC_013544	ptc-MIR396a	96.97	4e-07	54.7
Brassica_rapa	Bra	LNC_013544	lus-MIR396c	100	1e-07	56.5
Brassica_rapa	Bra	LNC_013544	vvi-MIR396d	100	1e-07	56.5
Brassica_rapa	Bra	LNC_013544	vvi-MIR396d	100	1e-07	56.5
Brassica_rapa	Bra	LNC_013544	mtr-MIR396b	100	1e-07	56.5
Brassica_rapa	Bra	LNC_013544	mtr-MIR396b	100	1e-06	52.8
Brassica_rapa	Bra	LNC_013544	eun-MIR396b	100	4e-07	54.7
Brassica_rapa	Bra	LNC_013554	bra-MIR5718	100	1e-121	433
Brassica_rapa	Bra	LNC_013555	bra-MIR5718	100	1e-121	433
Brassica_rapa	Bra	LNC_013556	bra-MIR5718	100	1e-121	433
Brassica_rapa	Bra	LNC_014048	bra-MIR400	100	3e-70	261
Brassica_rapa	Bra	LNC_014048	cas-MIR400	85.39	2e-17	86.1
Brassica_rapa	Bra	LNC_014328	ath-MIR393b	81.99	4e-28	122
Brassica_rapa	Bra	LNC_014328	aly-MIR393b	80.23	6e-26	115
Brassica_rapa	Bra	LNC_014328	aly-MIR393a	78.75	8e-20	95.3
Brassica_rapa	Bra	LNC_014328	ath-MIR393a	79.31	4e-18	89.8
Brassica_rapa	Bra	LNC_014328	cas-MIR393	97.56	1e-12	71.3
Brassica_rapa	Bra	LNC_014429	aly-MIR166b	88.82	2e-46	183
Brassica_rapa	Bra	LNC_014429	ath-MIR166b	89.52	7e-37	152
Brassica_rapa	Bra	LNC_014429	cas-MIR166b	84.62	3e-25	113
Brassica_rapa	Bra	LNC_014429	ath-MIR166a	93.1	7e-17	86.1
Brassica_rapa	Bra	LNC_014429	ath-MIR166a	95.45	2e-12	71.3
Brassica_rapa	Bra	LNC_014429	ptc-MIR166c	78.52	3e-15	80.5
Brassica_rapa	Bra	LNC_014429	gma-MIR166a	76.71	2e-11	67.6
Brassica_rapa	Bra	LNC_014429	cme-MIR166b	97.37	9e-11	65.8
Brassica_rapa	Bra	LNC_014429	gma-MIR166c	97.37	9e-11	65.8
Brassica_rapa	Bra	LNC_014429	csi-MIR166a	93.18	9e-11	65.8
Brassica_rapa	Bra	LNC_014429	ppe-MIR166e	94.87	1e-09	62.1
Brassica_rapa	Bra	LNC_014429	vvi-MIR166c	97.14	4e-09	60.2
Brassica_rapa	Bra	LNC_014429	lus-MIR166h	94.59	1e-08	58.4
Brassica_rapa	Bra	LNC_014429	fve-MIR166e	92.11	2e-07	54.7
Brassica_rapa	Bra	LNC_014429	mdm-MIR166d	100	7e-07	52.8
Brassica_rapa	Bra	LNC_014429	aqc-MIR166b	100	7e-07	52.8
Brassica_rapa	Bra	LNC_014453	bra-MIR156f	100	5e-90	327
Brassica_rapa	Bra	LNC_014453	aly-MIR156a	91.01	2e-63	239
Brassica_rapa	Bra	LNC_014453	bna-MIR156f	99.09	4e-51	198
Brassica_rapa	Bra	LNC_014453	ath-MIR156a	91.87	8e-43	171
Brassica_rapa	Bra	LNC_014453	cas-MIR156a	93.55	8e-33	137
Brassica_rapa	Bra	LNC_014453	bna-MIR156a	95.12	1e-30	130
Brassica_rapa	Bra	LNC_014453	bra-MIR156g	90.53	7e-29	124
Brassica_rapa	Bra	LNC_014453	bra-MIR156c	90.53	7e-29	124
Brassica_rapa	Bra	LNC_014453	ath-MIR156c	90.53	7e-29	124
Brassica_rapa	Bra	LNC_014453	aly-MIR156c	90.32	9e-28	121
Brassica_rapa	Bra	LNC_014453	bna-MIR156d	89.47	3e-27	119
Brassica_rapa	Bra	LNC_014453	cas-MIR156c	89.25	4e-26	115
Brassica_rapa	Bra	LNC_014453	ptc-MIR156e	80.41	1e-11	67.6
Brassica_rapa	Bra	LNC_014453	ptc-MIR156c	80.41	1e-11	67.6
Brassica_rapa	Bra	LNC_014698	bna-MIR169d	85.07	6e-56	215
Brassica_rapa	Bra	LNC_014698	aly-MIR169m	83.62	5e-52	202
Brassica_rapa	Bra	LNC_014698	bna-MIR169f	85.64	5e-52	202
Brassica_rapa	Bra	LNC_014698	ath-MIR169m	83.26	4e-48	189
Brassica_rapa	Bra	LNC_014698	ath-MIR169k	82.06	1e-43	174
Brassica_rapa	Bra	LNC_014698	ath-MIR169i	82.57	1e-43	174
Brassica_rapa	Bra	LNC_014698	bna-MIR169c	83.06	3e-39	159
Brassica_rapa	Bra	LNC_014698	aly-MIR169i	80.37	2e-36	150
Brassica_rapa	Bra	LNC_014698	bna-MIR169e	89.29	4e-23	106
Brassica_rapa	Bra	LNC_014807	aly-MIR396a	83.24	1e-38	156
Brassica_rapa	Bra	LNC_014807	ath-MIR396a	82.58	7e-31	130
Brassica_rapa	Bra	LNC_014807	cas-MIR396a	76.97	9e-15	76.8
Brassica_rapa	Bra	LNC_014807	amg-MIR396	97.56	4e-13	71.3
Brassica_rapa	Bra	LNC_014807	amg-MIR396	100	3e-10	62.1
Brassica_rapa	Bra	LNC_014807	aau-MIR396	97.56	4e-13	71.3
Brassica_rapa	Bra	LNC_014807	aau-MIR396	100	3e-09	58.4
Brassica_rapa	Bra	LNC_014807	bcy-MIR396a	100	4e-13	71.3
Brassica_rapa	Bra	LNC_014807	bcy-MIR396a	97.14	9e-10	60.2
Brassica_rapa	Bra	LNC_014807	bgy-MIR396a	100	4e-13	71.3
Brassica_rapa	Bra	LNC_014807	bgy-MIR396a	88.68	3e-10	62.1
Brassica_rapa	Bra	LNC_014807	tcc-MIR396b	89.29	2e-12	69.4
Brassica_rapa	Bra	LNC_014807	gma-MIR396a	95.24	5e-12	67.6
Brassica_rapa	Bra	LNC_014807	gma-MIR396a	100	7e-11	63.9
Brassica_rapa	Bra	LNC_014807	mdm-MIR396b	100	7e-11	63.9
Brassica_rapa	Bra	LNC_014807	mdm-MIR396b	92.86	3e-10	62.1
Brassica_rapa	Bra	LNC_014807	mdm-MIR396a	100	7e-11	63.9
Brassica_rapa	Bra	LNC_014807	gma-MIR396i	100	7e-11	63.9
Brassica_rapa	Bra	LNC_014807	gma-MIR396i	97.14	9e-10	60.2
Brassica_rapa	Bra	LNC_014807	fve-MIR396c	97.14	9e-10	60.2
Brassica_rapa	Bra	LNC_014807	fve-MIR396c	100	3e-09	58.4
Brassica_rapa	Bra	LNC_014807	eun-MIR396a	100	9e-10	60.2
Brassica_rapa	Bra	LNC_014807	mes-MIR396b	97.14	9e-10	60.2
Brassica_rapa	Bra	LNC_014807	mes-MIR396b	100	1e-08	56.5
Brassica_rapa	Bra	LNC_014807	mes-MIR396a	97.14	9e-10	60.2
Brassica_rapa	Bra	LNC_014807	mes-MIR396a	94.59	1e-08	56.5
Brassica_rapa	Bra	LNC_014807	cme-MIR396b	100	9e-10	60.2
Brassica_rapa	Bra	LNC_014807	cme-MIR396b	94.59	1e-08	56.5
Brassica_rapa	Bra	LNC_014807	hbr-MIR396b	92.68	9e-10	60.2
Brassica_rapa	Bra	LNC_014807	hbr-MIR396b	100	1e-08	56.5
Brassica_rapa	Bra	LNC_014807	csi-MIR396b	97.14	9e-10	60.2
Brassica_rapa	Bra	LNC_014807	lja-MIR396	97.14	9e-10	60.2
Brassica_rapa	Bra	LNC_014807	lja-MIR396	97.06	3e-09	58.4
Brassica_rapa	Bra	LNC_014807	ghr-MIR396a	97.14	9e-10	60.2
Brassica_rapa	Bra	LNC_014807	ghr-MIR396a	100	1e-08	56.5
Brassica_rapa	Bra	LNC_014807	fve-MIR396a	97.06	3e-09	58.4
Brassica_rapa	Bra	LNC_014807	sly-MIR396a	100	3e-09	58.4
Brassica_rapa	Bra	LNC_014807	lus-MIR396d	94.74	3e-09	58.4
Brassica_rapa	Bra	LNC_014807	ghr-MIR396b	100	3e-09	58.4
Brassica_rapa	Bra	LNC_014807	ghr-MIR396b	100	1e-08	56.5
Brassica_rapa	Bra	LNC_014807	ptc-MIR396b	91.11	3e-09	58.4
Brassica_rapa	Bra	LNC_014807	ptc-MIR396b	100	1e-08	56.5
Brassica_rapa	Bra	LNC_014807	ptc-MIR396a	100	3e-09	58.4
Brassica_rapa	Bra	LNC_014807	ptc-MIR396a	96.97	4e-08	54.7
Brassica_rapa	Bra	LNC_014807	lus-MIR396c	100	1e-08	56.5
Brassica_rapa	Bra	LNC_014807	vvi-MIR396d	100	1e-08	56.5
Brassica_rapa	Bra	LNC_014807	vvi-MIR396d	100	1e-08	56.5
Brassica_rapa	Bra	LNC_014807	mtr-MIR396b	100	1e-08	56.5
Brassica_rapa	Bra	LNC_014807	mtr-MIR396b	100	2e-07	52.8
Brassica_rapa	Bra	LNC_014807	eun-MIR396b	100	4e-08	54.7
Brassica_rapa	Bra	LNC_015022	bra-MIR168a	89.55	7e-42	169
Brassica_rapa	Bra	LNC_015022	bna-MIR168a	89.55	7e-42	169
Brassica_rapa	Bra	LNC_015022	ath-MIR168b	91.95	5e-28	122
Brassica_rapa	Bra	LNC_015022	ath-MIR168a	84.09	5e-28	122
Brassica_rapa	Bra	LNC_015022	aly-MIR168b	80.61	2e-26	117
Brassica_rapa	Bra	LNC_015022	aly-MIR168a	83.33	2e-26	117
Brassica_rapa	Bra	LNC_015022	tcc-MIR168	94.12	1e-14	78.7
Brassica_rapa	Bra	LNC_015022	csi-MIR168	94	4e-14	76.8
Brassica_rapa	Bra	LNC_015022	crt-MIR168	94	4e-14	76.8
Brassica_rapa	Bra	LNC_015022	ccl-MIR168	94	4e-14	76.8
Brassica_rapa	Bra	LNC_015022	mes-MIR168a	91.84	7e-12	69.4
Brassica_rapa	Bra	LNC_015022	lus-MIR168a	95	3e-10	63.9
Brassica_rapa	Bra	LNC_015022	ptc-MIR168a	95.12	3e-10	63.9
Brassica_rapa	Bra	LNC_015022	rco-MIR168	100	1e-09	62.1
Brassica_rapa	Bra	LNC_015022	ptc-MIR168b	92.68	1e-08	58.4
Brassica_rapa	Bra	LNC_015022	aof-MIR168a	100	5e-08	56.5
Brassica_rapa	Bra	LNC_015022	vca-MIR168a	100	2e-07	54.7
Brassica_rapa	Bra	LNC_015268	bra-MIR400	100	3e-70	261
Brassica_rapa	Bra	LNC_015268	bra-MIR5654b	90	3e-25	111
Brassica_rapa	Bra	LNC_015268	bra-MIR5654a	90	3e-25	111
Brassica_rapa	Bra	LNC_015268	cas-MIR400	85.39	2e-17	86.1
Brassica_rapa	Bra	LNC_015306	aly-MIR167d	92.31	1e-13	75
Brassica_rapa	Bra	LNC_015306	bna-MIR167d	100	3e-09	60.2
Brassica_rapa	Bra	LNC_015306	osa-MIR167i	100	5e-07	52.8
Brassica_rapa	Bra	LNC_015380	bna-MIR6031	98.59	6e-30	126
Brassica_rapa	Bra	LNC_015539	ath-MIR393b	81.99	2e-28	122
Brassica_rapa	Bra	LNC_015539	aly-MIR393b	80.23	4e-26	115
Brassica_rapa	Bra	LNC_015539	aly-MIR393a	78.75	5e-20	95.3
Brassica_rapa	Bra	LNC_015539	ath-MIR393a	79.31	2e-18	89.8
Brassica_rapa	Bra	LNC_015539	cas-MIR393	97.56	9e-13	71.3
Brassica_rapa	Bra	LNC_015909	bna-MIR166f	94.74	8e-53	204
Brassica_rapa	Bra	LNC_015909	aly-MIR165a	82.14	2e-29	126
Brassica_rapa	Bra	LNC_015909	cas-MIR165a	81.94	2e-23	106
Brassica_rapa	Bra	LNC_015909	ath-MIR165a	90.57	8e-13	71.3
Brassica_rapa	Bra	LNC_016231	bra-MIR5722	100	8e-112	399
Brassica_rapa	Bra	LNC_016231	bra-MIR5722	100	2e-08	56.5
Brassica_rapa	Bra	LNC_016304	aly-MIR156d	88.52	2e-34	143
Brassica_rapa	Bra	LNC_016304	ath-MIR156d	88.52	2e-34	143
Brassica_rapa	Bra	LNC_016400	bol-MIR172b	98.15	3e-48	187
Brassica_rapa	Bra	LNC_016400	bra-MIR172b	98.15	3e-48	187
Brassica_rapa	Bra	LNC_016400	bol-MIR172a	90.98	2e-40	161
Brassica_rapa	Bra	LNC_016400	bra-MIR172a	90.98	2e-40	161
Brassica_rapa	Bra	LNC_016400	bna-MIR172a	91.23	1e-37	152
Brassica_rapa	Bra	LNC_016400	aly-MIR172b	84.31	2e-34	141
Brassica_rapa	Bra	LNC_016400	cas-MIR172b	88.07	8e-29	122
Brassica_rapa	Bra	LNC_016400	ath-MIR172b	87.5	2e-25	111
Brassica_rapa	Bra	LNC_016400	aqc-MIR172a	96.88	1e-07	52.8
Brassica_rapa	Bra	LNC_017010	bra-MIR9564	100	1e-37	152
Brassica_rapa	Bra	LNC_017010	bra-MIR9564	100	6e-36	147
Brassica_rapa	Bra	LNC_017084	ath-MIR8175	94.59	3e-08	58.4
Brassica_rapa	Bra	LNC_017225	bra-MIR164e	100	2e-55	211
Brassica_rapa	Bra	LNC_017225	ath-MIR164a	86.49	1e-27	119
Brassica_rapa	Bra	LNC_017225	bra-MIR164a	89.13	2e-26	115
Brassica_rapa	Bra	LNC_017225	bna-MIR164a	88.37	4e-23	104
Brassica_rapa	Bra	LNC_017225	cas-MIR164	89.87	2e-22	102
Brassica_rapa	Bra	LNC_017225	aly-MIR164a	89.87	2e-22	102
Brassica_rapa	Bra	LNC_017225	mdm-MIR164c	92.86	9e-10	60.2
Brassica_rapa	Bra	LNC_017225	ptc-MIR164d	100	3e-09	58.4
Brassica_rapa	Bra	LNC_017225	ppe-MIR164b	96.97	1e-08	56.5
Brassica_rapa	Bra	LNC_017225	mes-MIR164b	100	2e-07	52.8
Brassica_rapa	Bra	LNC_017392	aly-MIR827	87.58	6e-47	183
Brassica_rapa	Bra	LNC_017392	ath-MIR827	86.75	2e-41	165
Brassica_rapa	Bra	LNC_017392	cas-MIR827a	92.13	1e-28	122
Brassica_rapa	Bra	LNC_017604	peu-MIR2916	91.11	9e-29	122
Brassica_rapa	Bra	LNC_017605	peu-MIR2916	91.11	9e-29	122
Brassica_rapa	Bra	LNC_017611	mmu-mir-6236	90.54	4e-21	97.1
Brassica_rapa	Bra	LNC_017612	mmu-mir-6236	90.54	5e-21	97.1
Brassica_rapa	Bra	LNC_017664	bra-MIR9564	98.92	2e-42	167
Brassica_rapa	Bra	LNC_017664	bra-MIR9564	100	3e-41	163
Brassica_rapa	Bra	LNC_017731	mmu-mir-6236	90.54	5e-21	97.1
Corchorus_capsularis	Cca	CNT2065447	tcc-MIR2111	89.91	2e-33	139
Corchorus_capsularis	Cca	CNT2065447	ptc-MIR2111a	88	1e-25	113
Corchorus_capsularis	Cca	CNT2065447	ptc-MIR2111b	86	2e-22	102
Corchorus_capsularis	Cca	CNT2065447	csi-MIR2111	83.02	4e-20	95.3
Corchorus_capsularis	Cca	CNT2065447	bra-MIR2111a	94.59	5e-09	58.4
Corchorus_capsularis	Cca	CNT2065447	bna-MIR2111a	94.59	5e-09	58.4
Corchorus_capsularis	Cca	CNT2065447	ath-MIR2111a	94.59	5e-09	58.4
Corchorus_capsularis	Cca	CNT2065634	ghr-MIR2950	86.11	3e-24	110
Corchorus_capsularis	Cca	CNT2067718	gma-MIR4995	90.41	1e-20	97.1
Corchorus_capsularis	Cca	CNT2068304	tcc-MIR156f	92.63	2e-33	137
Chenopodium_quinoa	Cqu	CNT2061993	csi-MIR156b	88.24	8e-09	60.2
Chenopodium_quinoa	Cqu	CNT2054314	csi-MIR156b	88.24	8e-09	60.2
Chenopodium_quinoa	Cqu	CNT2059345	cme-MIR393a	94.59	7e-09	58.4
Chenopodium_quinoa	Cqu	CNT2059345	ppe-MIR393a	94.29	9e-08	54.7
Chenopodium_quinoa	Cqu	CNT2061368	atr-MIR319b	97.3	2e-10	63.9
Chenopodium_quinoa	Cqu	CNT2061368	fve-MIR319	97.22	7e-10	62.1
Chenopodium_quinoa	Cqu	CNT2061368	atr-MIR319e	97.22	7e-10	62.1
Chenopodium_quinoa	Cqu	CNT2061368	atr-MIR319d	97.22	7e-10	62.1
Chenopodium_quinoa	Cqu	CNT2061368	aof-MIR319b	100	9e-09	58.4
Chenopodium_quinoa	Cqu	CNT2061368	tcc-MIR319	94.74	9e-09	58.4
Chenopodium_quinoa	Cqu	CNT2061368	csi-MIR159d	97.06	9e-09	58.4
Chenopodium_quinoa	Cqu	CNT2061020	egu-MIR172d	93.55	1e-61	231
Chenopodium_quinoa	Cqu	CNT2052876	tcc-MIR156a	88.64	4e-23	106
Chenopodium_quinoa	Cqu	CNT2052876	mdm-MIR156v	86.36	9e-20	95.3
Chenopodium_quinoa	Cqu	CNT2052876	mdm-MIR156u	86.36	9e-20	95.3
Chenopodium_quinoa	Cqu	CNT2054313	cme-MIR393a	88.46	5e-10	62.1
Chenopodium_quinoa	Cqu	CNT2054313	ppe-MIR393a	94.29	8e-08	54.7
Chenopodium_quinoa	Cqu	CNT2051100	egu-MIR172d	95	1e-29	126
Chlamydomonas_reinhardtii	Cre	CNT2095306	cre-MIR1143	100	2e-19	93.5
Chlamydomonas_reinhardtii	Cre	CNT2095306	cre-MIR1143	82.95	1e-11	67.6
Chlamydomonas_reinhardtii	Cre	CNT2095306	cre-MIR1143	100	7e-10	62.1
Chlamydomonas_reinhardtii	Cre	CNT2095306	cre-MIR1143	100	3e-08	56.5
Chlamydomonas_reinhardtii	Cre	CNT2096600	cre-MIR1161b	94.44	8e-25	111
Chlamydomonas_reinhardtii	Cre	CNT2096600	cre-MIR1161b	100	4e-18	89.8
Chlamydomonas_reinhardtii	Cre	CNT2096600	cre-MIR1161a	94.44	8e-25	111
Chlamydomonas_reinhardtii	Cre	CNT2096600	cre-MIR1161a	100	4e-18	89.8
Chlamydomonas_reinhardtii	Cre	CNT2096713	cre-MIR1143	90.91	1e-13	73.1
Chlamydomonas_reinhardtii	Cre	CNT2096713	cre-MIR1143	100	2e-11	65.8
Chlamydomonas_reinhardtii	Cre	CNT2096713	cre-MIR1143	97.3	2e-10	62.1
Chlamydomonas_reinhardtii	Cre	CNT2096713	cre-MIR1143	97.22	8e-10	60.2
Chlamydomonas_reinhardtii	Cre	CNT2095241	cre-MIR917	90.35	6e-92	335
Chlamydomonas_reinhardtii	Cre	CNT2095241	cre-MIR917	88.72	3e-84	309
Chlamydomonas_reinhardtii	Cre	CNT2097946	cre-MIR917	90.35	6e-92	335
Chlamydomonas_reinhardtii	Cre	CNT2097946	cre-MIR917	88.72	4e-84	309
Chlamydomonas_reinhardtii	Cre	CNT2098568	cre-MIR1158	100	8e-120	425
Chlamydomonas_reinhardtii	Cre	CNT2098568	cre-MIR1158	92.78	2e-76	281
Chlamydomonas_reinhardtii	Cre	CNT2098327	cre-MIR1143	100	2e-19	93.5
Chlamydomonas_reinhardtii	Cre	CNT2098327	cre-MIR1143	82.95	1e-11	67.6
Chlamydomonas_reinhardtii	Cre	CNT2098327	cre-MIR1143	100	7e-10	62.1
Chlamydomonas_reinhardtii	Cre	CNT2098327	cre-MIR1143	100	3e-08	56.5
Chlamydomonas_reinhardtii	Cre	CNT2098079	cre-MIR1143	100	3e-19	93.5
Chlamydomonas_reinhardtii	Cre	CNT2098079	cre-MIR1143	82.95	2e-11	67.6
Chlamydomonas_reinhardtii	Cre	CNT2098079	cre-MIR1143	100	8e-10	62.1
Chlamydomonas_reinhardtii	Cre	CNT2098079	cre-MIR1143	100	4e-08	56.5
Chlamydomonas_reinhardtii	Cre	CNT2095502	cre-MIR1161b	94.44	3e-25	111
Chlamydomonas_reinhardtii	Cre	CNT2095502	cre-MIR1161b	100	1e-18	89.8
Chlamydomonas_reinhardtii	Cre	CNT2095502	cre-MIR1161a	94.44	3e-25	111
Chlamydomonas_reinhardtii	Cre	CNT2095502	cre-MIR1161a	100	1e-18	89.8
Chlamydomonas_reinhardtii	Cre	CNT2095295	cre-MIR1144a	92.17	3e-41	165
Chlamydomonas_reinhardtii	Cre	CNT2096835	cre-MIR1161b	98.77	2e-35	145
Chlamydomonas_reinhardtii	Cre	CNT2096835	cre-MIR1161b	93.06	9e-24	106
Chlamydomonas_reinhardtii	Cre	CNT2096835	cre-MIR1161b	100	9e-19	89.8
Chlamydomonas_reinhardtii	Cre	CNT2096835	cre-MIR1161a	98.77	2e-35	145
Chlamydomonas_reinhardtii	Cre	CNT2096835	cre-MIR1161a	93.06	9e-24	106
Chlamydomonas_reinhardtii	Cre	CNT2096835	cre-MIR1161a	100	9e-19	89.8
Chlamydomonas_reinhardtii	Cre	CNT2097556	cre-MIR1161b	94.44	3e-25	111
Chlamydomonas_reinhardtii	Cre	CNT2097556	cre-MIR1161b	100	1e-18	89.8
Chlamydomonas_reinhardtii	Cre	CNT2097556	cre-MIR1161a	94.44	3e-25	111
Chlamydomonas_reinhardtii	Cre	CNT2097556	cre-MIR1161a	100	1e-18	89.8
Chlamydomonas_reinhardtii	Cre	CNT2097557	cre-MIR1161b	94.37	1e-24	110
Chlamydomonas_reinhardtii	Cre	CNT2097557	cre-MIR1161b	100	1e-18	89.8
Chlamydomonas_reinhardtii	Cre	CNT2097557	cre-MIR1161a	94.37	1e-24	110
Chlamydomonas_reinhardtii	Cre	CNT2097557	cre-MIR1161a	100	1e-18	89.8
Chlamydomonas_reinhardtii	Cre	CNT2097888	cre-MIR1163	98.05	1e-152	534
Chlamydomonas_reinhardtii	Cre	CNT2097888	cre-MIR1163	99.24	9e-64	239
Chlamydomonas_reinhardtii	Cre	CNT2097888	cre-MIR1163	97.44	4e-12	67.6
Chlamydomonas_reinhardtii	Cre	CNT2096016	cre-MIR1161b	94.44	3e-25	111
Chlamydomonas_reinhardtii	Cre	CNT2096016	cre-MIR1161b	100	1e-18	89.8
Chlamydomonas_reinhardtii	Cre	CNT2096016	cre-MIR1161a	94.44	3e-25	111
Chlamydomonas_reinhardtii	Cre	CNT2096016	cre-MIR1161a	100	1e-18	89.8
Chlamydomonas_reinhardtii	Cre	CNT2096211	cre-MIR1161b	97.22	2e-28	122
Chlamydomonas_reinhardtii	Cre	CNT2096211	cre-MIR1161b	100	7e-17	84.2
Chlamydomonas_reinhardtii	Cre	CNT2096211	cre-MIR1161a	97.22	2e-28	122
Chlamydomonas_reinhardtii	Cre	CNT2096211	cre-MIR1161a	100	7e-17	84.2
Chlamydomonas_reinhardtii	Cre	CNT2096322	cre-MIR1161b	94.03	2e-22	102
Chlamydomonas_reinhardtii	Cre	CNT2096322	cre-MIR1161b	95.83	3e-15	78.7
Chlamydomonas_reinhardtii	Cre	CNT2096322	cre-MIR1161a	94.03	2e-22	102
Chlamydomonas_reinhardtii	Cre	CNT2096322	cre-MIR1161a	95.83	3e-15	78.7
Chlamydomonas_reinhardtii	Cre	CNT2096805	cre-MIR1161b	94.44	4e-25	111
Chlamydomonas_reinhardtii	Cre	CNT2096805	cre-MIR1161b	100	2e-18	89.8
Chlamydomonas_reinhardtii	Cre	CNT2096805	cre-MIR1161a	94.44	4e-25	111
Chlamydomonas_reinhardtii	Cre	CNT2096805	cre-MIR1161a	100	2e-18	89.8
Cucumis_sativus	Csa	CNT2012044	cme-MIR393a	85.96	2e-23	108
Cucumis_sativus	Csa	CNT2012044	ppe-MIR393a	81.19	2e-13	75
Cucumis_sativus	Csa	CNT2012044	gma-MIR393d	97.3	5e-10	63.9
Cucumis_sativus	Csa	CNT2012044	gma-MIR393e	86.21	2e-09	62.1
Cucumis_sativus	Csa	CNT2012044	gma-MIR393c	86.21	2e-09	62.1
Cucumis_sativus	Csa	CNT2012044	cme-MIR393b	97.22	6e-09	60.2
Cucumis_sativus	Csa	CNT2012044	gma-MIR393g	97.14	6e-09	60.2
Cucumis_sativus	Csa	CNT2012044	ptc-MIR393a	97.14	6e-09	60.2
Cucumis_sativus	Csa	CNT2012044	gma-MIR393f	97.06	2e-08	58.4
Cucumis_sativus	Csa	CNT2012044	gma-MIR393a	97.06	2e-08	58.4
Cucumis_sativus	Csa	CNT2012044	vvi-MIR393b	97.06	2e-08	58.4
Cucumis_sativus	Csa	CNT2012044	sbi-MIR393a	100	2e-08	58.4
Cucumis_sativus	Csa	CNT2012044	aof-MIR393a	100	3e-07	54.7
Cucumis_sativus	Csa	CNT2012044	bdi-MIR393a	100	3e-07	54.7
Cucumis_sativus	Csa	CNT2012044	osa-MIR393a	100	3e-07	54.7
Cucumis_sativus	Csa	CNT2012044	mtr-MIR393b	100	1e-06	52.8
Cucumis_sativus	Csa	CNT206114	pla-MIR11602	92.38	5e-35	145
Cucumis_sativus	Csa	CNT206558	cme-MIR399d	97.53	2e-33	139
Cucumis_sativus	Csa	CNT206558	cme-MIR399g	100	5e-30	128
Cucumis_sativus	Csa	CNT206558	cme-MIR399e	90.12	3e-22	102
Cucumis_sativus	Csa	CNT208890	egu-MIR172d	92.05	2e-55	213
Cucumis_sativus	Csa	CNT207653	egu-MIR172d	93.51	7e-26	115
Cucumis_sativus	Csa	CNT207936	cme-MIR858	93.67	3e-26	117
Cucumis_sativus	Csa	CNT209597	cme-MIR399c	91.57	3e-58	222
Cucumis_sativus	Csa	CNT2011974	cme-MIR399d	97.53	3e-33	139
Cucumis_sativus	Csa	CNT2011974	cme-MIR399g	100	6e-30	128
Cucumis_sativus	Csa	CNT2011974	cme-MIR399e	90.12	4e-22	102
Cucumis_sativus	Csa	CNT208401	cme-MIR2111a	96	2e-40	163
Cucumis_sativus	Csa	CNT208401	ppe-MIR2111b	95.56	4e-13	73.1
Cucumis_sativus	Csa	CNT208401	mdm-MIR2111b	93.33	2e-11	67.6
Cucumis_sativus	Csa	CNT208401	ppe-MIR2111d	92.5	1e-08	58.4
Cucumis_sativus	Csa	CNT208401	mdm-MIR2111a	92.5	1e-08	58.4
Cucumis_sativus	Csa	CNT208401	ppe-MIR2111c	100	6e-07	52.8
Cucumis_sativus	Csa	CNT208402	cme-MIR2111a	96	2e-40	163
Cucumis_sativus	Csa	CNT208402	ppe-MIR2111b	95.56	4e-13	73.1
Cucumis_sativus	Csa	CNT208402	mdm-MIR2111b	93.33	2e-11	67.6
Cucumis_sativus	Csa	CNT208402	ppe-MIR2111d	92.5	1e-08	58.4
Cucumis_sativus	Csa	CNT208402	mdm-MIR2111a	92.5	1e-08	58.4
Cucumis_sativus	Csa	CNT208402	ppe-MIR2111c	100	5e-07	52.8
Cucumis_sativus	Csa	CNT209450	cme-MIR530a	96.3	7e-31	132
Cucumis_sativus	Csa	CNT209451	cme-MIR530a	96.3	6e-31	132
Cucumis_sativus	Csa	CNT209452	cme-MIR530a	96.3	6e-31	132
Cucumis_sativus	Csa	CNT209454	cme-MIR530a	96.3	5e-31	132
Cucumis_sativus	Csa	CNT2010227	cme-MIR171i	95.59	5e-24	110
Cucumis_sativus	Csa	CNT2010228	cme-MIR171i	95.59	5e-24	110
Cucumis_sativus	Csa	CNT204731	cme-MIR858	93.75	1e-20	95.3
Cucumis_sativus	Csa	CNT204732	cme-MIR858	89.76	2e-53	207
Cucumis_sativus	Csa	CNT206919	cme-MIR393b	91.16	6e-48	189
Cucumis_sativus	Csa	CNT206919	ppe-MIR393a	100	5e-09	60.2
Cucumis_sativus	Csa	CNT206919	cme-MIR393a	97.22	5e-09	60.2
Cucumis_sativus	Csa	CNT206919	sbi-MIR393a	100	7e-08	56.5
Cucumis_sativus	Csa	CNT206919	aof-MIR393a	94.44	2e-07	54.7
Cucumis_sativus	Csa	CNT206919	bdi-MIR393a	100	2e-07	54.7
Cucumis_sativus	Csa	CNT206919	osa-MIR393a	100	2e-07	54.7
Cucumis_sativus	Csa	CNT207710	mmu-mir-6236	90.54	5e-21	97.1
Cucumis_sativus	Csa	CNT208892	egu-MIR172d	93.51	7e-26	115
Cucumis_sativus	Csa	CNT208893	egu-MIR172d	92.05	2e-55	213
Cucumis_sativus	Csa	CNT208889	egu-MIR172d	92.05	3e-55	213
Cucumis_sativus	Csa	CNT2010413	cst-MIR11335	93.67	5e-27	119
Glycine_max	Gma	CNT2032119	gma-MIR5670b	100	4e-101	366
Glycine_max	Gma	CNT2032348	gma-MIR5374	97.06	6e-26	115
Glycine_max	Gma	CNT2032413	gma-MIR10427a	92.19	2e-46	182
Glycine_max	Gma	CNT2032424	gso-MIR1508a	100	5e-47	187
Glycine_max	Gma	CNT2032424	gma-MIR1508b	100	1e-43	176
Glycine_max	Gma	CNT2032424	gma-MIR1508a	100	1e-43	176
Glycine_max	Gma	CNT2032604	gma-MIR5033	100	3e-75	279
Glycine_max	Gma	CNT2032671	gma-MIR1535a	100	4e-45	178
Glycine_max	Gma	CNT2032671	gma-MIR1535b	100	2e-32	135
Glycine_max	Gma	CNT2032673	gma-MIR1535a	100	4e-45	178
Glycine_max	Gma	CNT2032673	gma-MIR1535b	100	2e-32	135
Glycine_max	Gma	CNT2032700	gma-MIR10413a	96.61	2e-20	97.1
Glycine_max	Gma	CNT2032700	gma-MIR10413b	95	2e-19	93.5
Glycine_max	Gma	CNT2032935	gma-MIR10440	100	1e-179	625
Glycine_max	Gma	CNT2032935	gma-MIR10440	100	1e-16	84.2
Glycine_max	Gma	CNT2032935	gma-MIR10440	100	1e-16	84.2
Glycine_max	Gma	CNT2032937	gma-MIR10413a	96.61	2e-21	99
Glycine_max	Gma	CNT2032937	gma-MIR10413b	94.83	3e-19	91.6
Glycine_max	Gma	CNT2032941	gma-MIR391	100	7e-53	204
Glycine_max	Gma	CNT2033035	rgl-MIR5141	95.08	4e-21	97.1
Glycine_max	Gma	CNT2033312	gma-MIR5380b	100	2e-67	254
Glycine_max	Gma	CNT2033312	gma-MIR5380a	97.81	2e-62	237
Glycine_max	Gma	CNT2033416	gma-MIR393e	100	6e-70	261
Glycine_max	Gma	CNT2033416	gma-MIR393c	93.33	5e-31	132
Glycine_max	Gma	CNT2033416	gma-MIR393c	96.3	3e-18	89.8
Glycine_max	Gma	CNT2033416	lus-MIR393c	97.62	3e-13	73.1
Glycine_max	Gma	CNT2033416	lus-MIR393a	97.62	3e-13	73.1
Glycine_max	Gma	CNT2033416	mdm-MIR393g	97.56	1e-12	71.3
Glycine_max	Gma	CNT2033416	tcc-MIR393a	90.74	1e-12	71.3
Glycine_max	Gma	CNT2033416	tcc-MIR393a	97.14	2e-09	60.2
Glycine_max	Gma	CNT2033416	mtr-MIR393a	97.56	1e-12	71.3
Glycine_max	Gma	CNT2033416	mes-MIR393b	88.14	4e-12	69.4
Glycine_max	Gma	CNT2033416	gma-MIR393f	87.1	4e-12	69.4
Glycine_max	Gma	CNT2033416	gma-MIR393f	97.22	6e-10	62.1
Glycine_max	Gma	CNT2033416	gma-MIR393a	100	4e-12	69.4
Glycine_max	Gma	CNT2033416	gma-MIR393a	97.3	2e-10	63.9
Glycine_max	Gma	CNT2033416	gma-MIR393g	100	1e-11	67.6
Glycine_max	Gma	CNT2033416	gma-MIR393g	94.44	3e-08	56.5
Glycine_max	Gma	CNT2033416	gma-MIR393d	100	1e-11	67.6
Glycine_max	Gma	CNT2033416	gma-MIR393d	97.3	2e-10	63.9
Glycine_max	Gma	CNT2033416	vvi-MIR393b	100	1e-11	67.6
Glycine_max	Gma	CNT2033416	vvi-MIR393b	97.3	6e-10	62.1
Glycine_max	Gma	CNT2033416	mes-MIR393a	97.37	5e-11	65.8
Glycine_max	Gma	CNT2033416	ptc-MIR393a	100	2e-10	63.9
Glycine_max	Gma	CNT2033416	ptc-MIR393a	97.06	8e-09	58.4
Glycine_max	Gma	CNT2033416	mdm-MIR393h	100	6e-10	62.1
Glycine_max	Gma	CNT2033416	csi-MIR393c	94.74	2e-09	60.2
Glycine_max	Gma	CNT2033416	fve-MIR393a	97.14	2e-09	60.2
Glycine_max	Gma	CNT2033416	mtr-MIR393b	100	2e-09	60.2
Glycine_max	Gma	CNT2033416	mtr-MIR393b	100	2e-09	60.2
Glycine_max	Gma	CNT2033416	ptc-MIR393b	100	2e-09	60.2
Glycine_max	Gma	CNT2033416	ptc-MIR393b	97.06	8e-09	58.4
Glycine_max	Gma	CNT2033416	ppe-MIR393a	97.06	8e-09	58.4
Glycine_max	Gma	CNT2033416	cme-MIR393a	97.06	8e-09	58.4
Glycine_max	Gma	CNT2033420	gma-MIR10200	100	1e-76	283
Glycine_max	Gma	CNT2033425	gma-MIR1514b	100	8e-52	202
Glycine_max	Gma	CNT2033426	gma-MIR1514b	100	7e-52	202
Glycine_max	Gma	CNT2033427	gma-MIR1514b	100	1e-51	202
Glycine_max	Gma	CNT2033428	gma-MIR1514b	100	1e-51	202
Glycine_max	Gma	CNT2033429	gma-MIR1514b	100	1e-51	202
Glycine_max	Gma	CNT2033467	gma-MIR5781	90.24	4e-24	108
Glycine_max	Gma	CNT2033666	gma-MIR1513b	100	2e-17	86.1
Glycine_max	Gma	CNT2033666	gma-MIR1513c	93.33	2e-11	65.8
Glycine_max	Gma	CNT2033666	gma-MIR1513a	94.74	4e-09	58.4
Glycine_max	Gma	CNT2033857	gma-MIR1519	92.21	6e-24	110
Glycine_max	Gma	CNT2034139	gma-MIR1515b	100	4e-70	261
Glycine_max	Gma	CNT2034139	gma-MIR1515a	91.72	2e-52	202
Glycine_max	Gma	CNT2034287	gma-MIR319n	100	4e-45	178
Glycine_max	Gma	CNT2034287	gma-MIR319l	94.12	2e-37	152
Glycine_max	Gma	CNT2032438	gma-MIR1518	93.33	1e-51	200
Glycine_max	Gma	CNT2034709	gma-MIR10413a	91.07	4e-14	75
Glycine_max	Gma	CNT2034709	gma-MIR10413b	89.09	6e-12	67.6
Glycine_max	Gma	CNT2035102	gma-MIR10406a	80	5e-32	134
Glycine_max	Gma	CNT2035044	gma-MIR156m	100	1e-55	213
Glycine_max	Gma	CNT2035044	gma-MIR156l	89.29	9e-33	137
Glycine_max	Gma	CNT2035044	gma-MIR156i	81.75	2e-19	93.5
Glycine_max	Gma	CNT2035044	gma-MIR156d	79.72	3e-17	86.1
Glycine_max	Gma	CNT2035044	ppe-MIR156h	80.91	4e-16	82.4
Glycine_max	Gma	CNT2035044	gra-MIR157a	81.9	4e-16	82.4
Glycine_max	Gma	CNT2035044	hbr-MIR156	81.73	7e-14	75
Glycine_max	Gma	CNT2035044	ptc-MIR156h	97.62	3e-13	73.1
Glycine_max	Gma	CNT2035044	ptc-MIR156g	97.62	3e-13	73.1
Glycine_max	Gma	CNT2035044	ptc-MIR156g	92.68	2e-09	60.2
Glycine_max	Gma	CNT2035044	vvi-MIR156g	97.5	3e-12	69.4
Glycine_max	Gma	CNT2035044	vvi-MIR156g	92.68	2e-09	60.2
Glycine_max	Gma	CNT2035044	fve-MIR156g	97.44	1e-11	67.6
Glycine_max	Gma	CNT2035044	mdm-MIR156ac	97.44	1e-11	67.6
Glycine_max	Gma	CNT2035044	mdm-MIR156ab	97.44	1e-11	67.6
Glycine_max	Gma	CNT2035044	mtr-MIR156e	95.24	1e-11	67.6
Glycine_max	Gma	CNT2035044	aof-MIR156b	95.12	4e-11	65.8
Glycine_max	Gma	CNT2035044	cme-MIR156b	93.33	4e-11	65.8
Glycine_max	Gma	CNT2035044	ptc-MIR156j	95	2e-10	63.9
Glycine_max	Gma	CNT2035044	lus-MIR156f	79.05	2e-09	60.2
Glycine_max	Gma	CNT2035044	tcc-MIR156e	92.68	2e-09	60.2
Glycine_max	Gma	CNT2035044	rco-MIR156h	92.5	7e-09	58.4
Glycine_max	Gma	CNT2035044	vvi-MIR156i	92.5	7e-09	58.4
Glycine_max	Gma	CNT2035044	lus-MIR156i	100	3e-08	56.5
Glycine_max	Gma	CNT2035044	nta-MIR156g	92.31	1e-07	54.7
Glycine_max	Gma	CNT2035044	lus-MIR156e	100	1e-07	54.7
Glycine_max	Gma	CNT2035044	lus-MIR156b	94.44	1e-07	54.7
Glycine_max	Gma	CNT2035044	gra-MIR157b	100	1e-07	54.7
Glycine_max	Gma	CNT2035044	ptc-MIR156i	100	1e-07	54.7
Glycine_max	Gma	CNT2035044	lus-MIR156c	100	3e-07	52.8
Glycine_max	Gma	CNT2033076	gma-MIR156m	100	2e-55	213
Glycine_max	Gma	CNT2033076	gma-MIR156l	89.29	1e-32	137
Glycine_max	Gma	CNT2033076	gma-MIR156i	81.75	3e-19	93.5
Glycine_max	Gma	CNT2033076	gma-MIR156d	79.72	5e-17	86.1
Glycine_max	Gma	CNT2033076	ppe-MIR156h	80.91	7e-16	82.4
Glycine_max	Gma	CNT2033076	gra-MIR157a	81.9	7e-16	82.4
Glycine_max	Gma	CNT2033076	hbr-MIR156	81.73	1e-13	75
Glycine_max	Gma	CNT2033076	ptc-MIR156h	97.62	4e-13	73.1
Glycine_max	Gma	CNT2033076	ptc-MIR156g	97.62	4e-13	73.1
Glycine_max	Gma	CNT2033076	ptc-MIR156g	92.68	3e-09	60.2
Glycine_max	Gma	CNT2033076	vvi-MIR156g	97.5	5e-12	69.4
Glycine_max	Gma	CNT2033076	vvi-MIR156g	92.68	3e-09	60.2
Glycine_max	Gma	CNT2033076	fve-MIR156g	97.44	2e-11	67.6
Glycine_max	Gma	CNT2033076	mdm-MIR156ac	97.44	2e-11	67.6
Glycine_max	Gma	CNT2033076	mdm-MIR156ab	97.44	2e-11	67.6
Glycine_max	Gma	CNT2033076	mtr-MIR156e	95.24	2e-11	67.6
Glycine_max	Gma	CNT2033076	aof-MIR156b	95.12	7e-11	65.8
Glycine_max	Gma	CNT2033076	cme-MIR156b	93.33	7e-11	65.8
Glycine_max	Gma	CNT2033076	ptc-MIR156j	95	3e-10	63.9
Glycine_max	Gma	CNT2033076	lus-MIR156f	79.05	3e-09	60.2
Glycine_max	Gma	CNT2033076	tcc-MIR156e	92.68	3e-09	60.2
Glycine_max	Gma	CNT2033076	rco-MIR156h	92.5	1e-08	58.4
Glycine_max	Gma	CNT2033076	vvi-MIR156i	92.5	1e-08	58.4
Glycine_max	Gma	CNT2033076	lus-MIR156i	100	4e-08	56.5
Glycine_max	Gma	CNT2033076	nta-MIR156g	92.31	2e-07	54.7
Glycine_max	Gma	CNT2033076	lus-MIR156e	100	2e-07	54.7
Glycine_max	Gma	CNT2033076	lus-MIR156b	94.44	2e-07	54.7
Glycine_max	Gma	CNT2033076	gra-MIR157b	100	2e-07	54.7
Glycine_max	Gma	CNT2033076	ptc-MIR156i	100	2e-07	54.7
Glycine_max	Gma	CNT2033076	lus-MIR156c	100	5e-07	52.8
Glycine_max	Gma	CNT2035089	gso-MIR1508a	100	6e-47	187
Glycine_max	Gma	CNT2035089	gma-MIR1508b	100	1e-43	176
Glycine_max	Gma	CNT2035089	gma-MIR1508a	100	1e-43	176
Glycine_max	Gma	CNT2034881	gso-MIR1508a	100	6e-47	187
Glycine_max	Gma	CNT2034881	gma-MIR1508b	100	1e-43	176
Glycine_max	Gma	CNT2034881	gma-MIR1508a	100	1e-43	176
Hordeum_vulgare	Hvu	CNT20161398	hvu-MIR156a	100	2e-12	69.4
Hordeum_vulgare	Hvu	CNT20161399	hvu-MIR156a	100	2e-12	69.4
Hordeum_vulgare	Hvu	CNT20161502	bdi-MIR1432	81.36	2e-16	84.2
Hordeum_vulgare	Hvu	CNT20161503	bdi-MIR1432	81.36	2e-16	84.2
Hordeum_vulgare	Hvu	CNT20161584	hvu-MIR6176	94.78	3e-54	209
Hordeum_vulgare	Hvu	CNT20161585	hvu-MIR6176	94.78	2e-54	209
Hordeum_vulgare	Hvu	CNT20161850	bdi-MIR172d	90.32	5e-27	119
Hordeum_vulgare	Hvu	CNT20166534	tae-MIR7757	89.28	2e-118	424
Hordeum_vulgare	Hvu	CNT20166534	tae-MIR9775	96.92	6e-24	110
Hordeum_vulgare	Hvu	CNT20162025	hvu-MIR156a	100	4e-12	69.4
Hordeum_vulgare	Hvu	CNT20162685	ata-MIR528	84.55	2e-23	106
Hordeum_vulgare	Hvu	CNT20162685	bdi-MIR528	81.25	2e-18	89.8
Hordeum_vulgare	Hvu	CNT20162686	ata-MIR528	84.55	2e-23	106
Hordeum_vulgare	Hvu	CNT20162686	bdi-MIR528	81.25	2e-18	89.8
Hordeum_vulgare	Hvu	CNT20163759	hvu-MIR6205	100	7e-38	154
Hordeum_vulgare	Hvu	CNT20162897	hvu-MIR6205	100	6e-38	154
Hordeum_vulgare	Hvu	CNT20162968	ata-MIR393	94.85	1e-36	150
Hordeum_vulgare	Hvu	CNT20162969	ata-MIR393	94.85	4e-36	150
Hordeum_vulgare	Hvu	CNT20166853	bdi-MIR159c	91.14	6e-23	104
Hordeum_vulgare	Hvu	CNT20162026	hvu-MIR156a	100	4e-12	69.4
Hordeum_vulgare	Hvu	CNT20164636	osa-MIR168b	91.11	2e-09	60.2
Hordeum_vulgare	Hvu	CNT20164637	osa-MIR168b	91.11	2e-09	60.2
Hordeum_vulgare	Hvu	CNT20165176	hvu-MIR6201	98.15	3e-48	189
Hordeum_vulgare	Hvu	CNT20165176	tae-MIR6201	85.71	5e-16	82.4
Hordeum_vulgare	Hvu	CNT20163136	hvu-MIR156a	94.59	1e-08	58.4
Hordeum_vulgare	Hvu	CNT20165498	osa-MIR5503	89.8	1e-47	187
Hordeum_vulgare	Hvu	CNT20166448	hvu-MIR6201	98.15	2e-48	189
Hordeum_vulgare	Hvu	CNT20166448	tae-MIR6201	85.71	3e-16	82.4
Hordeum_vulgare	Hvu	CNT20166449	hvu-MIR6201	98.15	2e-48	189
Hordeum_vulgare	Hvu	CNT20166449	tae-MIR6201	85.71	4e-16	82.4
Hordeum_vulgare	Hvu	CNT20166535	tae-MIR7757	89.28	2e-118	424
Hordeum_vulgare	Hvu	CNT20166535	tae-MIR9775	96.92	5e-24	110
Hordeum_vulgare	Hvu	CNT20166536	tae-MIR7757	89.28	9e-119	424
Hordeum_vulgare	Hvu	CNT20166536	tae-MIR9775	96.92	3e-24	110
Hordeum_vulgare	Hvu	CNT20166852	bdi-MIR159c	91.14	6e-23	104
Hordeum_vulgare	Hvu	CNT20167008	osa-MIR5503	89.8	1e-47	187
Hordeum_vulgare	Hvu	CNT20167588	tae-MIR1122a	86	2e-23	106
Hordeum_vulgare	Hvu	CNT20167832	gma-MIR4995	90.41	5e-21	97.1
Hordeum_vulgare	Hvu	CNT20168907	hvu-MIR6200	88.05	2e-47	187
Leersia_perrieri	Lpe	CNT20202550	osa-MIR11340	90.71	6e-47	185
Leersia_perrieri	Lpe	CNT20202552	osa-MIR11340	90.71	5e-47	185
Leersia_perrieri	Lpe	CNT20202611	osa-MIR528	88.64	9e-23	104
Leersia_perrieri	Lpe	CNT20202612	osa-MIR528	88.64	1e-22	104
Leersia_perrieri	Lpe	CNT20202613	osa-MIR528	88.64	9e-23	104
Leersia_perrieri	Lpe	CNT20202651	osa-MIR5794	84.68	6e-28	122
Leersia_perrieri	Lpe	CNT20203863	osa-MIR11341	79.13	2e-54	209
Leersia_perrieri	Lpe	CNT20203863	osa-MIR11338	75.22	1e-20	97.1
Leersia_perrieri	Lpe	CNT20204434	osa-MIR3979	90.99	2e-36	150
Leersia_perrieri	Lpe	CNT20204435	osa-MIR3979	90.99	2e-36	150
Leersia_perrieri	Lpe	CNT20204870	osa-MIR1432	92.66	3e-38	156
Leersia_perrieri	Lpe	CNT20204870	ata-MIR1432	100	3e-08	56.5
Leersia_perrieri	Lpe	CNT20205166	osa-MIR393b	94.34	4e-16	82.4
Leersia_perrieri	Lpe	CNT20205166	osa-MIR393b	92.59	2e-14	76.8
Leersia_perrieri	Lpe	CNT20205166	zma-MIR393a	100	7e-09	58.4
Leersia_perrieri	Lpe	CNT20205861	osa-MIR393a	91.3	2e-36	150
Leersia_perrieri	Lpe	CNT20205861	bdi-MIR393a	83.74	1e-23	108
Leersia_perrieri	Lpe	CNT20205861	sbi-MIR393a	83.08	4e-23	106
Leersia_perrieri	Lpe	CNT20205861	ppe-MIR393a	100	1e-07	54.7
Leersia_perrieri	Lpe	CNT20205861	cme-MIR393b	100	1e-07	54.7
Leersia_perrieri	Lpe	CNT20205861	cme-MIR393a	100	1e-07	54.7
Leersia_perrieri	Lpe	CNT20205861	aly-MIR393b	100	5e-07	52.8
Malus_domestica	Mdo	CNT2036690	mdm-MIR10980b	100	1e-09	60.2
Malus_domestica	Mdo	CNT2037641	mdm-MIR11020	100	4e-51	198
Malus_domestica	Mdo	CNT2037642	mdm-MIR11020	100	3e-51	198
Malus_domestica	Mdo	CNT2035580	mdm-MIR393h	100	4e-57	217
Malus_domestica	Mdo	CNT2035580	mdm-MIR393g	94.74	2e-45	178
Malus_domestica	Mdo	CNT2035580	lus-MIR393c	84.4	1e-22	102
Malus_domestica	Mdo	CNT2035580	lus-MIR393a	84.26	1e-22	102
Malus_domestica	Mdo	CNT2035580	fve-MIR393a	82.35	9e-19	89.8
Malus_domestica	Mdo	CNT2035580	tcc-MIR393a	80	3e-14	75
Malus_domestica	Mdo	CNT2035580	vvi-MIR393b	83.16	3e-14	75
Malus_domestica	Mdo	CNT2035580	ptc-MIR393b	81.52	1e-12	69.4
Malus_domestica	Mdo	CNT2035580	ptc-MIR393a	81.52	1e-12	69.4
Malus_domestica	Mdo	CNT2035580	gma-MIR393d	100	4e-12	67.6
Malus_domestica	Mdo	CNT2035580	gma-MIR393d	97.14	3e-09	58.4
Malus_domestica	Mdo	CNT2035580	gma-MIR393g	100	5e-11	63.9
Malus_domestica	Mdo	CNT2035580	gma-MIR393f	100	2e-10	62.1
Malus_domestica	Mdo	CNT2035580	gma-MIR393f	97.06	9e-09	56.5
Malus_domestica	Mdo	CNT2035580	gma-MIR393e	100	2e-10	62.1
Malus_domestica	Mdo	CNT2035580	gma-MIR393c	100	2e-10	62.1
Malus_domestica	Mdo	CNT2035580	gma-MIR393a	100	2e-10	62.1
Malus_domestica	Mdo	CNT2035580	gma-MIR393a	97.14	3e-09	58.4
Malus_domestica	Mdo	CNT2035580	mtr-MIR393a	100	3e-09	58.4
Malus_domestica	Mdo	CNT2035580	mtr-MIR393b	100	3e-08	54.7
Malus_domestica	Mdo	CNT2038449	mdm-MIR10980b	100	3e-86	316
Malus_domestica	Mdo	CNT2038449	mdm-MIR10980a	84.39	3e-36	150
Malus_domestica	Mdo	CNT2038860	mdm-MIR11001	99.03	6e-104	375
Malus_domestica	Mdo	CNT2038861	mdm-MIR11001	99.03	6e-104	375
Malus_domestica	Mdo	CNT2038862	mdm-MIR11001	99.03	3e-104	375
Malus_domestica	Mdo	CNT2041243	mdm-MIR11011b	100	3e-171	599
Malus_domestica	Mdo	CNT2041244	mdm-MIR11011b	100	1e-171	599
Malus_domestica	Mdo	CNT2041245	mdm-MIR11011b	100	2e-171	599
Malus_domestica	Mdo	CNT2042483	mdm-MIR10993b	81.87	6e-35	145
Malus_domestica	Mdo	CNT2043333	mdm-MIR11011b	74.3	4e-11	65.8
Malus_domestica	Mdo	CNT2045891	mdm-MIR7121h	100	6e-59	224
Malus_domestica	Mdo	CNT2045891	mdm-MIR7121e	100	6e-59	224
Malus_domestica	Mdo	CNT2045891	mdm-MIR7121d	100	6e-59	224
Malus_domestica	Mdo	CNT2045891	mdm-MIR7121g	96.55	1e-20	97.1
Malus_domestica	Mdo	CNT2045891	mdm-MIR7121f	88.06	5e-15	78.7
Malus_domestica	Mdo	CNT2036510	mdm-MIR11016	100	3e-65	246
Malus_domestica	Mdo	CNT2036510	mdm-MIR11016	88.14	1e-33	141
Malus_domestica	Mdo	CNT2036514	mdm-MIR10993b	89.66	3e-36	148
Malus_domestica	Mdo	CNT2036514	mdm-MIR10993a	89.8	4e-30	128
Malus_domestica	Mdo	CNT2043337	mdm-MIR10993b	89.66	3e-36	148
Malus_domestica	Mdo	CNT2043337	mdm-MIR10993a	89.8	4e-30	128
Malus_domestica	Mdo	CNT2036516	mdm-MIR10993b	89.66	2e-36	148
Malus_domestica	Mdo	CNT2036516	mdm-MIR10993a	89.8	3e-30	128
Malus_domestica	Mdo	CNT2036517	mdm-MIR10993b	89.66	2e-36	148
Malus_domestica	Mdo	CNT2036517	mdm-MIR10993a	89.8	3e-30	128
Malus_domestica	Mdo	CNT2038660	mdm-MIR11005	100	4e-166	582
Malus_domestica	Mdo	CNT2038975	mdm-MIR393e	100	1e-64	243
Malus_domestica	Mdo	CNT2038975	mdm-MIR393d	100	1e-64	243
Malus_domestica	Mdo	CNT2038975	mdm-MIR393c	100	1e-64	243
Malus_domestica	Mdo	CNT2038975	mdm-MIR393b	100	1e-64	243
Malus_domestica	Mdo	CNT2038975	mdm-MIR393f	85.27	5e-29	124
Malus_domestica	Mdo	CNT2038975	mdm-MIR393a	85.27	5e-29	124
Malus_domestica	Mdo	CNT2038975	fve-MIR393b	100	9e-12	67.6
Malus_domestica	Mdo	CNT2038975	ppe-MIR393b	100	9e-12	67.6
Malus_domestica	Mdo	CNT2041819	mdm-MIR156v	100	2e-37	152
Malus_domestica	Mdo	CNT2041819	mdm-MIR156u	100	2e-37	152
Malus_domestica	Mdo	CNT2041819	mdm-MIR156t	96.39	2e-33	139
Malus_domestica	Mdo	CNT2041819	mdm-MIR156w	91.46	1e-25	113
Malus_domestica	Mdo	CNT2041819	tcc-MIR156a	88.76	5e-24	108
Malus_domestica	Mdo	CNT2045558	mdm-MIR10980b	100	2e-86	316
Malus_domestica	Mdo	CNT2045558	mdm-MIR10980a	84.39	2e-36	150
Malus_domestica	Mdo	CNT2043719	mdm-MIR10980b	100	2e-86	316
Malus_domestica	Mdo	CNT2043719	mdm-MIR10980a	84.39	2e-36	150
Malus_domestica	Mdo	CNT2038602	mdm-MIR10993b	80.56	3e-17	84.2
Malus_domestica	Mdo	CNT2038453	mdm-MIR10980b	100	2e-86	316
Malus_domestica	Mdo	CNT2038453	mdm-MIR10980a	84.39	2e-36	150
Malus_domestica	Mdo	CNT2044243	mdm-MIR10980b	100	2e-86	316
Malus_domestica	Mdo	CNT2044243	mdm-MIR10980a	84.39	2e-36	150
Malus_domestica	Mdo	CNT2044767	egu-MIR172d	90.67	5e-52	200
Malus_domestica	Mdo	CNT2045971	mdm-MIR5225b	95.83	4e-62	235
Malus_domestica	Mdo	CNT2045971	mdm-MIR5225a	95.83	4e-62	235
Malus_domestica	Mdo	CNT2036262	mdm-MIR10986	100	2e-134	475
Malus_domestica	Mdo	CNT2036512	mdm-MIR10993b	89.66	3e-36	148
Malus_domestica	Mdo	CNT2036512	mdm-MIR10993a	89.8	3e-30	128
Malus_domestica	Mdo	CNT2035352	egu-MIR172d	93.83	6e-28	122
Malus_domestica	Mdo	CNT2044246	egu-MIR172d	93.83	4e-28	122
Malus_domestica	Mdo	CNT2044388	mdm-MIR10984a	100	2e-48	189
Malus_domestica	Mdo	CNT2044388	mdm-MIR10984a	91.3	4e-30	128
Malus_domestica	Mdo	CNT2044388	mdm-MIR10984b	100	2e-47	185
Malus_domestica	Mdo	CNT2044388	mdm-MIR10984b	91.3	4e-30	128
Malus_domestica	Mdo	CNT2044389	mdm-MIR10984a	100	4e-48	189
Malus_domestica	Mdo	CNT2044389	mdm-MIR10984a	91.3	9e-30	128
Malus_domestica	Mdo	CNT2044389	mdm-MIR10984b	100	5e-47	185
Malus_domestica	Mdo	CNT2044389	mdm-MIR10984b	91.3	9e-30	128
Malus_domestica	Mdo	CNT2043004	mdm-MIR10993b	78.53	3e-31	134
Malus_domestica	Mdo	CNT2044468	mdm-MIR10980b	100	2e-86	316
Malus_domestica	Mdo	CNT2044468	mdm-MIR10980a	84.39	2e-36	150
Malus_domestica	Mdo	CNT2036708	mdm-MIR10980b	100	2e-86	316
Malus_domestica	Mdo	CNT2036708	mdm-MIR10980a	84.39	2e-36	150
Malus_domestica	Mdo	CNT2044484	mdm-MIR10980b	100	2e-86	316
Malus_domestica	Mdo	CNT2044484	mdm-MIR10980a	84.39	2e-36	150
Malus_domestica	Mdo	CNT2037348	mdm-MIR10999a	95.24	6e-11	65.8
Malus_domestica	Mdo	CNT2037348	mdm-MIR10999b	92.86	2e-10	63.9
Malus_domestica	Mdo	CNT2041944	mdm-MIR858	100	0	1690
Malus_domestica	Mdo	CNT2039172	ppe-MIR858	93.51	8e-26	115
Malus_domestica	Mdo	CNT2039172	ppe-MIR858	88.76	1e-23	108
Malus_domestica	Mdo	CNT2040589	mdm-MIR7121b	100	2e-11	67.6
Malus_domestica	Mdo	CNT2040589	mdm-MIR7121a	100	1e-09	62.1
Malus_domestica	Mdo	CNT2040661	mdm-MIR10984a	100	4e-48	189
Malus_domestica	Mdo	CNT2040661	mdm-MIR10984a	91.3	8e-30	128
Malus_domestica	Mdo	CNT2040661	mdm-MIR10984b	100	5e-47	185
Malus_domestica	Mdo	CNT2040661	mdm-MIR10984b	91.3	8e-30	128
Malus_domestica	Mdo	CNT2045644	mdm-MIR11004	100	1e-74	276
Manihot_esculenta	Mes	CNT2022528	hbr-MIR6484	92.31	7e-14	75
Manihot_esculenta	Mes	CNT2025477	hbr-MIR6484	81.82	2e-18	89.8
Manihot_esculenta	Mes	CNT2025479	hbr-MIR6484	82.83	3e-17	86.1
Manihot_esculenta	Mes	CNT2025481	hbr-MIR6484	81.82	2e-18	89.8
Manihot_esculenta	Mes	CNT2026860	mes-MIR482c	100	6e-64	241
Manihot_esculenta	Mes	CNT2026860	mes-MIR482d	100	2e-54	209
Manihot_esculenta	Mes	CNT2027689	mes-MIR9386	81.37	1e-14	76.8
Manihot_esculenta	Mes	CNT2029564	mes-MIR2118	100	2e-58	222
Manihot_esculenta	Mes	CNT2025472	hbr-MIR6484	81.82	3e-18	89.8
Manihot_esculenta	Mes	CNT2025473	hbr-MIR6484	82.65	1e-16	84.2
Manihot_esculenta	Mes	CNT2031664	egu-MIR172d	90.13	8e-51	198
Manihot_esculenta	Mes	CNT2031665	egu-MIR172d	90.13	8e-51	198
Manihot_esculenta	Mes	CNT2025919	hbr-MIR6484	82.73	4e-20	95.3
Manihot_esculenta	Mes	CNT2026790	mes-MIR477j	100	4e-55	213
Manihot_esculenta	Mes	CNT2026792	mes-MIR477j	100	3e-55	213
Manihot_esculenta	Mes	CNT2026793	mes-MIR477j	100	4e-55	213
Manihot_esculenta	Mes	CNT2026794	mes-MIR477j	100	4e-55	213
Manihot_esculenta	Mes	CNT2026430	mes-MIR477h	100	3e-71	265
Manihot_esculenta	Mes	CNT2026431	mes-MIR477h	100	3e-71	265
Manihot_esculenta	Mes	CNT2026432	mes-MIR477h	100	3e-71	265
Manihot_esculenta	Mes	CNT2029525	mes-MIR827	100	1e-41	167
Manihot_esculenta	Mes	CNT2029525	fve-MIR827	97.44	1e-11	67.6
Manihot_esculenta	Mes	CNT2028271	hbr-MIR6484	82.02	1e-13	73.1
Manihot_esculenta	Mes	CNT2028272	hbr-MIR6484	84.27	3e-17	84.2
Manihot_esculenta	Mes	CNT2028557	hbr-MIR6484	81.82	1e-18	89.8
Manihot_esculenta	Mes	CNT2030773	mes-MIR477j	100	3e-55	213
Manihot_esculenta	Mes	CNT2029821	hbr-MIR6484	84.09	1e-16	84.2
Manihot_esculenta	Mes	CNT2027180	mes-MIR156j	94.05	4e-30	128
Manihot_esculenta	Mes	CNT2027180	hbr-MIR156	84.82	2e-24	110
Manihot_esculenta	Mes	CNT2027180	cme-MIR156e	86	7e-23	104
Manihot_esculenta	Mes	CNT2027180	pab-MIR156v	100	3e-07	52.8
Manihot_esculenta	Mes	CNT2027180	pab-MIR156u	100	3e-07	52.8
Manihot_esculenta	Mes	CNT2027180	pab-MIR156t	100	3e-07	52.8
Manihot_esculenta	Mes	CNT2027180	pab-MIR156s	100	3e-07	52.8
Manihot_esculenta	Mes	CNT2027180	pab-MIR156r	100	3e-07	52.8
Manihot_esculenta	Mes	CNT2027180	pab-MIR156q	100	3e-07	52.8
Manihot_esculenta	Mes	CNT2027180	pab-MIR156p	100	3e-07	52.8
Manihot_esculenta	Mes	CNT2024085	egu-MIR172d	87.65	5e-48	189
Manihot_esculenta	Mes	CNT2024086	egu-MIR172d	87.65	2e-48	189
Manihot_esculenta	Mes	CNT2024087	egu-MIR172d	87.65	2e-48	189
Manihot_esculenta	Mes	CNT2031627	egu-MIR172d	87.65	2e-48	189
Manihot_esculenta	Mes	CNT2028146	mes-MIR6445	100	3e-69	259
Manihot_esculenta	Mes	CNT2028799	mes-MIR393b	100	5e-53	204
Manihot_esculenta	Mes	CNT2028799	mes-MIR393a	87.16	2e-26	115
Manihot_esculenta	Mes	CNT2028799	csi-MIR393c	83.08	3e-25	111
Manihot_esculenta	Mes	CNT2028799	csi-MIR393a	83.05	7e-22	100
Manihot_esculenta	Mes	CNT2028799	tcc-MIR393a	82.14	4e-19	91.6
Manihot_esculenta	Mes	CNT2028799	ptc-MIR393a	84.38	7e-17	84.2
Manihot_esculenta	Mes	CNT2028799	fve-MIR393a	97.56	5e-13	71.3
Manihot_esculenta	Mes	CNT2028799	vvi-MIR393b	100	7e-12	67.6
Manihot_esculenta	Mes	CNT2028799	ptc-MIR393b	81.25	7e-12	67.6
Manihot_esculenta	Mes	CNT2028799	gma-MIR393e	87.27	3e-10	62.1
Manihot_esculenta	Mes	CNT2028799	gma-MIR393c	87.27	3e-10	62.1
Manihot_esculenta	Mes	CNT2029113	mes-MIR3627	100	2e-38	156
Manihot_esculenta	Mes	CNT2028556	hbr-MIR6484	81.82	2e-18	89.8
Manihot_esculenta	Mes	CNT2031310	mdm-MIR858	90.62	8e-17	86.1
Medicago_truncatula	Mtr	CNT20208504	mtr-MIR2667b	98.15	9e-20	95.3
Medicago_truncatula	Mtr	CNT20208504	mtr-MIR2667a	98.15	9e-20	95.3
Medicago_truncatula	Mtr	CNT20208515	mtr-MIR2636	93.33	9e-45	178
Medicago_truncatula	Mtr	CNT20208516	mtr-MIR2636	93.33	1e-44	178
Medicago_truncatula	Mtr	CNT20208586	mtr-MIR2615b	98.04	1e-17	87.9
Medicago_truncatula	Mtr	CNT20208586	mtr-MIR2615a	98.04	1e-17	87.9
Medicago_truncatula	Mtr	CNT20208586	mtr-MIR2615c	100	1e-11	67.6
Medicago_truncatula	Mtr	CNT20208640	mtr-MIR5232	100	1e-43	172
Medicago_truncatula	Mtr	CNT20208642	mtr-MIR5232	100	1e-64	243
Medicago_truncatula	Mtr	CNT20208716	mtr-MIR2599	97.37	9e-30	130
Medicago_truncatula	Mtr	CNT20208721	mtr-MIR5205d	97.22	4e-10	62.1
Medicago_truncatula	Mtr	CNT20208757	mtr-MIR5281c	99.24	3e-62	237
Medicago_truncatula	Mtr	CNT20208757	mtr-MIR5281f	97.71	7e-59	226
Medicago_truncatula	Mtr	CNT20208757	mtr-MIR5281d	97.71	7e-59	226
Medicago_truncatula	Mtr	CNT20208757	mtr-MIR5281b	97.71	7e-59	226
Medicago_truncatula	Mtr	CNT20208757	mtr-MIR5281e	88.72	3e-37	154
Medicago_truncatula	Mtr	CNT20208757	mtr-MIR5281e	78.63	2e-14	78.7
Medicago_truncatula	Mtr	CNT20211200	mtr-MIR2676a	95.04	3e-49	191
Medicago_truncatula	Mtr	CNT20211200	mtr-MIR2676b	95.1	2e-40	161
Medicago_truncatula	Mtr	CNT20211200	mtr-MIR2676c	91.04	3e-19	91.6
Medicago_truncatula	Mtr	CNT20208971	mtr-MIR2632a	92.73	7e-16	80.5
Medicago_truncatula	Mtr	CNT20208971	mtr-MIR2632a	91.07	9e-15	76.8
Medicago_truncatula	Mtr	CNT20208971	mtr-MIR2632b	92.45	9e-15	76.8
Medicago_truncatula	Mtr	CNT20209092	mtr-MIR393b	100	4e-57	220
Medicago_truncatula	Mtr	CNT20209092	gma-MIR393f	100	4e-12	71.3
Medicago_truncatula	Mtr	CNT20209092	gma-MIR393f	87.76	1e-07	56.5
Medicago_truncatula	Mtr	CNT20209092	gma-MIR393a	100	4e-12	71.3
Medicago_truncatula	Mtr	CNT20209092	gma-MIR393a	94.59	3e-08	58.4
Medicago_truncatula	Mtr	CNT20209092	gma-MIR393g	100	1e-11	69.4
Medicago_truncatula	Mtr	CNT20209092	gma-MIR393g	94.59	1e-07	56.5
Medicago_truncatula	Mtr	CNT20209092	gma-MIR393e	100	1e-11	69.4
Medicago_truncatula	Mtr	CNT20209092	gma-MIR393e	97.37	2e-10	65.8
Medicago_truncatula	Mtr	CNT20209092	gma-MIR393d	100	1e-11	69.4
Medicago_truncatula	Mtr	CNT20209092	gma-MIR393d	94.59	3e-08	58.4
Medicago_truncatula	Mtr	CNT20209092	gma-MIR393c	100	1e-11	69.4
Medicago_truncatula	Mtr	CNT20209092	gma-MIR393c	97.37	2e-10	65.8
Medicago_truncatula	Mtr	CNT20209092	vvi-MIR393b	97.5	5e-11	67.6
Medicago_truncatula	Mtr	CNT20209092	ptc-MIR393a	100	6e-10	63.9
Medicago_truncatula	Mtr	CNT20209092	mdm-MIR393h	100	2e-09	62.1
Medicago_truncatula	Mtr	CNT20209092	mdm-MIR393g	100	2e-09	62.1
Medicago_truncatula	Mtr	CNT20209092	lus-MIR393c	100	2e-09	62.1
Medicago_truncatula	Mtr	CNT20209092	lus-MIR393a	100	2e-09	62.1
Medicago_truncatula	Mtr	CNT20209092	ptc-MIR393b	100	8e-09	60.2
Medicago_truncatula	Mtr	CNT20209092	fve-MIR393a	100	3e-08	58.4
Medicago_truncatula	Mtr	CNT20209092	ppe-MIR393a	97.06	3e-08	58.4
Medicago_truncatula	Mtr	CNT20209092	cme-MIR393a	97.06	3e-08	58.4
Medicago_truncatula	Mtr	CNT20209092	tcc-MIR393a	100	3e-08	58.4
Medicago_truncatula	Mtr	CNT20209092	mtr-MIR393a	100	3e-08	58.4
Medicago_truncatula	Mtr	CNT20209095	mtr-MIR393b	100	3e-57	220
Medicago_truncatula	Mtr	CNT20209095	gma-MIR393f	100	4e-12	71.3
Medicago_truncatula	Mtr	CNT20209095	gma-MIR393f	87.76	1e-07	56.5
Medicago_truncatula	Mtr	CNT20209095	gma-MIR393a	100	4e-12	71.3
Medicago_truncatula	Mtr	CNT20209095	gma-MIR393a	94.59	3e-08	58.4
Medicago_truncatula	Mtr	CNT20209095	gma-MIR393g	100	1e-11	69.4
Medicago_truncatula	Mtr	CNT20209095	gma-MIR393g	94.59	1e-07	56.5
Medicago_truncatula	Mtr	CNT20209095	gma-MIR393e	100	1e-11	69.4
Medicago_truncatula	Mtr	CNT20209095	gma-MIR393e	97.37	2e-10	65.8
Medicago_truncatula	Mtr	CNT20209095	gma-MIR393d	100	1e-11	69.4
Medicago_truncatula	Mtr	CNT20209095	gma-MIR393d	94.59	3e-08	58.4
Medicago_truncatula	Mtr	CNT20209095	gma-MIR393c	100	1e-11	69.4
Medicago_truncatula	Mtr	CNT20209095	gma-MIR393c	97.37	2e-10	65.8
Medicago_truncatula	Mtr	CNT20209095	vvi-MIR393b	97.5	5e-11	67.6
Medicago_truncatula	Mtr	CNT20209095	ptc-MIR393a	100	6e-10	63.9
Medicago_truncatula	Mtr	CNT20209095	mdm-MIR393h	100	2e-09	62.1
Medicago_truncatula	Mtr	CNT20209095	mdm-MIR393g	100	2e-09	62.1
Medicago_truncatula	Mtr	CNT20209095	lus-MIR393c	100	2e-09	62.1
Medicago_truncatula	Mtr	CNT20209095	lus-MIR393a	100	2e-09	62.1
Medicago_truncatula	Mtr	CNT20209095	ptc-MIR393b	100	8e-09	60.2
Medicago_truncatula	Mtr	CNT20209095	fve-MIR393a	100	3e-08	58.4
Medicago_truncatula	Mtr	CNT20209095	ppe-MIR393a	97.06	3e-08	58.4
Medicago_truncatula	Mtr	CNT20209095	cme-MIR393a	97.06	3e-08	58.4
Medicago_truncatula	Mtr	CNT20209095	tcc-MIR393a	100	3e-08	58.4
Medicago_truncatula	Mtr	CNT20209095	mtr-MIR393a	100	3e-08	58.4
Medicago_truncatula	Mtr	CNT20209218	mtr-MIR2676a	96.67	1e-51	200
Medicago_truncatula	Mtr	CNT20209218	mtr-MIR2676a	91.15	4e-37	152
Medicago_truncatula	Mtr	CNT20209218	mtr-MIR2676c	95.83	2e-49	193
Medicago_truncatula	Mtr	CNT20209218	mtr-MIR2676b	98.02	2e-44	176
Medicago_truncatula	Mtr	CNT20209218	mtr-MIR2676b	89.36	1e-26	117
Medicago_truncatula	Mtr	CNT20209218	mtr-MIR2676f	96.67	1e-21	100
Medicago_truncatula	Mtr	CNT20209392	mtr-MIR5281c	100	9e-65	243
Medicago_truncatula	Mtr	CNT20209392	mtr-MIR5281f	96.45	5e-62	233
Medicago_truncatula	Mtr	CNT20209392	mtr-MIR5281b	98.48	5e-62	233
Medicago_truncatula	Mtr	CNT20209392	mtr-MIR5281d	98.47	2e-61	231
Medicago_truncatula	Mtr	CNT20209392	mtr-MIR5281e	89.55	2e-40	161
Medicago_truncatula	Mtr	CNT20209392	mtr-MIR5281e	79.55	2e-17	86.1
Medicago_truncatula	Mtr	CNT20209398	mtr-MIR2586a	97.22	1e-09	60.2
Medicago_truncatula	Mtr	CNT20209426	mtr-MIR2675	79.11	7e-23	104
Medicago_truncatula	Mtr	CNT20209433	mtr-MIR2675	83.33	3e-33	139
Medicago_truncatula	Mtr	CNT20209433	mtr-MIR2675	92.71	3e-33	139
Medicago_truncatula	Mtr	CNT20208581	mtr-MIR2630n	95.2	3e-100	363
Medicago_truncatula	Mtr	CNT20208581	mtr-MIR2630a	95.2	3e-100	363
Medicago_truncatula	Mtr	CNT20208581	mtr-MIR2630r	94.76	1e-98	357
Medicago_truncatula	Mtr	CNT20208581	mtr-MIR2630q	95.52	1e-98	357
Medicago_truncatula	Mtr	CNT20208581	mtr-MIR2630m	94.76	1e-98	357
Medicago_truncatula	Mtr	CNT20208581	mtr-MIR2630v	95.11	4e-98	355
Medicago_truncatula	Mtr	CNT20208581	mtr-MIR2630y	95.11	4e-98	355
Medicago_truncatula	Mtr	CNT20208581	mtr-MIR2630x	94.71	2e-97	353
Medicago_truncatula	Mtr	CNT20208581	mtr-MIR2630k	95.07	6e-97	351
Medicago_truncatula	Mtr	CNT20208581	mtr-MIR2630k	78.02	2e-32	137
Medicago_truncatula	Mtr	CNT20208581	mtr-MIR2630j	95.07	6e-97	351
Medicago_truncatula	Mtr	CNT20208581	mtr-MIR2630j	78.02	2e-32	137
Medicago_truncatula	Mtr	CNT20208581	mtr-MIR2630o	94.27	7e-96	348
Medicago_truncatula	Mtr	CNT20208581	mtr-MIR2630d	94.64	7e-96	348
Medicago_truncatula	Mtr	CNT20208581	mtr-MIR2630t	93.89	3e-95	346
Medicago_truncatula	Mtr	CNT20208581	mtr-MIR2630f	93.89	3e-95	346
Medicago_truncatula	Mtr	CNT20208581	mtr-MIR2630e	93.89	3e-95	346
Medicago_truncatula	Mtr	CNT20208581	mtr-MIR2630p	94.22	3e-94	342
Medicago_truncatula	Mtr	CNT20208581	mtr-MIR2630s	93.45	1e-93	340
Medicago_truncatula	Mtr	CNT20208581	mtr-MIR2630h	93.45	1e-93	340
Medicago_truncatula	Mtr	CNT20208581	mtr-MIR2630g	93.45	1e-93	340
Medicago_truncatula	Mtr	CNT20208581	mtr-MIR2630u	93.75	6e-92	335
Medicago_truncatula	Mtr	CNT20208581	mtr-MIR2630l	93.3	7e-91	331
Medicago_truncatula	Mtr	CNT20208581	mtr-MIR2630w	92.98	7e-91	331
Medicago_truncatula	Mtr	CNT20208581	mtr-MIR2630b	93.67	7e-91	331
Medicago_truncatula	Mtr	CNT20208581	mtr-MIR2630b	77.23	1e-28	124
Medicago_truncatula	Mtr	CNT20208581	mtr-MIR2630c	93.3	3e-90	329
Medicago_truncatula	Mtr	CNT20209503	mtr-MIR2599	94.8	2e-72	268
Medicago_truncatula	Mtr	CNT20209518	mtr-MIR5247	88.24	7e-20	93.5
Medicago_truncatula	Mtr	CNT20209766	mtr-MIR2619b	92.11	6e-24	108
Medicago_truncatula	Mtr	CNT20209657	mtr-MIR5247	100	1e-33	141
Medicago_truncatula	Mtr	CNT20209082	mtr-MIR5260	100	4e-46	182
Medicago_truncatula	Mtr	CNT20209082	mtr-MIR5215	100	2e-39	159
Medicago_truncatula	Mtr	CNT20209691	mtr-MIR5215	100	2e-39	159
Medicago_truncatula	Mtr	CNT20209691	mtr-MIR5260	100	4e-35	145
Medicago_truncatula	Mtr	CNT20209293	gma-MIR1525	90.2	4e-91	331
Medicago_truncatula	Mtr	CNT20211865	mtr-MIR5239	98.2	2e-49	193
Medicago_truncatula	Mtr	CNT20211865	mtr-MIR7696b	100	3e-43	172
Medicago_truncatula	Mtr	CNT20211865	mtr-MIR7696d	100	2e-40	163
Medicago_truncatula	Mtr	CNT20211865	mtr-MIR7696a	100	2e-40	163
Medicago_truncatula	Mtr	CNT20211865	mtr-MIR7696c	100	2e-39	159
Medicago_truncatula	Mtr	CNT20209025	mtr-MIR2586a	84.32	5e-42	169
Medicago_truncatula	Mtr	CNT20209767	mtr-MIR2619b	92.11	6e-24	108
Medicago_truncatula	Mtr	CNT20209654	mtr-MIR2607	84.88	7e-16	82.4
Medicago_truncatula	Mtr	CNT20209823	hbr-MIR6167	93.75	1e-13	73.1
Medicago_truncatula	Mtr	CNT20209858	mtr-MIR2604	93.75	2e-13	73.1
Medicago_truncatula	Mtr	CNT20209871	mtr-MIR5213	100	2e-54	209
Medicago_truncatula	Mtr	CNT20209874	mtr-MIR5213	100	2e-54	209
Medicago_truncatula	Mtr	CNT20208654	mtr-MIR5759	100	3e-83	305
Medicago_truncatula	Mtr	CNT20210909	mtr-MIR7701	92.94	3e-28	122
Medicago_truncatula	Mtr	CNT20210909	mtr-MIR7701	90.7	2e-25	113
Medicago_truncatula	Mtr	CNT20209960	mtr-MIR5255	95.56	9e-14	73.1
Medicago_truncatula	Mtr	CNT20209982	mtr-MIR5255	97.78	3e-15	78.7
Medicago_truncatula	Mtr	CNT20210078	mtr-MIR5236e	100	2e-44	176
Medicago_truncatula	Mtr	CNT20210078	mtr-MIR5236d	100	2e-44	176
Medicago_truncatula	Mtr	CNT20210078	mtr-MIR5236c	100	2e-44	176
Medicago_truncatula	Mtr	CNT20210078	mtr-MIR5236b	100	2e-44	176
Medicago_truncatula	Mtr	CNT20210078	mtr-MIR5236a	100	2e-44	176
Medicago_truncatula	Mtr	CNT20210128	mtr-MIR5299	91.78	1e-22	102
Medicago_truncatula	Mtr	CNT20210182	mtr-MIR2656e	100	1e-06	52.8
Medicago_truncatula	Mtr	CNT20210182	mtr-MIR2656d	100	1e-06	52.8
Medicago_truncatula	Mtr	CNT20210182	mtr-MIR2656c	100	1e-06	52.8
Medicago_truncatula	Mtr	CNT20210182	mtr-MIR2656b	100	1e-06	52.8
Medicago_truncatula	Mtr	CNT20210182	mtr-MIR2656a	100	1e-06	52.8
Medicago_truncatula	Mtr	CNT20210219	mtr-MIR5284g	100	8e-80	294
Medicago_truncatula	Mtr	CNT20210219	mtr-MIR5284d	98.31	1e-22	104
Medicago_truncatula	Mtr	CNT20210219	mtr-MIR5284b	98.28	5e-22	102
Medicago_truncatula	Mtr	CNT20210219	mtr-MIR5284e	92.19	1e-18	91.6
Medicago_truncatula	Mtr	CNT20210219	mtr-MIR5284f	92.98	7e-16	82.4
Medicago_truncatula	Mtr	CNT20210197	mtr-MIR5218	95.77	3e-26	115
Medicago_truncatula	Mtr	CNT20210282	mtr-MIR2619a	93.86	2e-42	171
Medicago_truncatula	Mtr	CNT20210282	mtr-MIR2619a	93.1	2e-16	84.2
Medicago_truncatula	Mtr	CNT20210328	mtr-MIR2590j	90	2e-30	130
Medicago_truncatula	Mtr	CNT20210328	mtr-MIR2590e	90.72	2e-30	130
Medicago_truncatula	Mtr	CNT20210328	mtr-MIR2590i	89.9	8e-30	128
Medicago_truncatula	Mtr	CNT20210328	mtr-MIR2590d	89.8	3e-29	126
Medicago_truncatula	Mtr	CNT20210328	mtr-MIR2590f	92.77	1e-27	121
Medicago_truncatula	Mtr	CNT20210328	mtr-MIR2590a	92.77	1e-27	121
Medicago_truncatula	Mtr	CNT20210328	mtr-MIR2598	91.67	6e-16	82.4
Medicago_truncatula	Mtr	CNT20210328	mtr-MIR2598	91.53	6e-16	82.4
Medicago_truncatula	Mtr	CNT20210952	mtr-MIR2652m	94.83	1e-18	91.6
Medicago_truncatula	Mtr	CNT20210952	mtr-MIR2652m	94.83	1e-18	91.6
Medicago_truncatula	Mtr	CNT20210952	mtr-MIR2652i	94.83	1e-18	91.6
Medicago_truncatula	Mtr	CNT20210952	mtr-MIR2652i	94.83	1e-18	91.6
Medicago_truncatula	Mtr	CNT20210952	mtr-MIR2652b	94.83	1e-18	91.6
Medicago_truncatula	Mtr	CNT20210952	mtr-MIR2652b	94.83	1e-18	91.6
Medicago_truncatula	Mtr	CNT20210952	mtr-MIR2652b	96.97	5e-08	56.5
Medicago_truncatula	Mtr	CNT20210952	mtr-MIR2652l	92.98	2e-16	84.2
Medicago_truncatula	Mtr	CNT20210952	mtr-MIR2652l	97.14	4e-09	60.2
Medicago_truncatula	Mtr	CNT20210952	mtr-MIR2652l	97.14	4e-09	60.2
Medicago_truncatula	Mtr	CNT20210952	mtr-MIR2652f	95.65	1e-13	75
Medicago_truncatula	Mtr	CNT20210952	mtr-MIR2652f	95.65	1e-13	75
Medicago_truncatula	Mtr	CNT20210952	mtr-MIR2652h	100	1e-09	62.1
Medicago_truncatula	Mtr	CNT20210952	mtr-MIR2652a	100	1e-09	62.1
Medicago_truncatula	Mtr	CNT20210952	mtr-MIR2652a	86.21	1e-09	62.1
Medicago_truncatula	Mtr	CNT20210952	mtr-MIR2652a	86.21	1e-09	62.1
Medicago_truncatula	Mtr	CNT20210400	mtr-MIR2643b	100	3e-43	171
Medicago_truncatula	Mtr	CNT20210435	mtr-MIR2619b	83	1e-18	91.6
Medicago_truncatula	Mtr	CNT20210456	mtr-MIR2607	100	8e-19	91.6
Medicago_truncatula	Mtr	CNT20210459	mtr-MIR5281a	90.73	1e-51	202
Medicago_truncatula	Mtr	CNT20211145	mtr-MIR2651	100	7e-12	67.6
Medicago_truncatula	Mtr	CNT20210881	mtr-MIR5285b	95.89	7e-27	119
Medicago_truncatula	Mtr	CNT20210881	mtr-MIR5285a	95.89	7e-27	119
Medicago_truncatula	Mtr	CNT20210815	mtr-MIR5236e	99.13	9e-54	207
Medicago_truncatula	Mtr	CNT20210815	mtr-MIR5236d	99.13	9e-54	207
Medicago_truncatula	Mtr	CNT20210815	mtr-MIR5236c	99.13	9e-54	207
Medicago_truncatula	Mtr	CNT20210815	mtr-MIR5236b	99.13	9e-54	207
Medicago_truncatula	Mtr	CNT20210815	mtr-MIR5236a	99.13	9e-54	207
Medicago_truncatula	Mtr	CNT20210820	mtr-MIR2592ac	91.53	1e-146	516
Medicago_truncatula	Mtr	CNT20210820	mtr-MIR2592be	91.13	2e-140	496
Medicago_truncatula	Mtr	CNT20210820	mtr-MIR2592ay	88.27	8e-124	440
Medicago_truncatula	Mtr	CNT20210820	mtr-MIR2592ap	89.84	1e-111	399
Medicago_truncatula	Mtr	CNT20210820	mtr-MIR2592ae	89.47	5e-111	398
Medicago_truncatula	Mtr	CNT20210820	mtr-MIR2592aq	89.1	6e-110	394
Medicago_truncatula	Mtr	CNT20210820	mtr-MIR2592bf	86.34	8e-109	390
Medicago_truncatula	Mtr	CNT20210820	mtr-MIR2592as	86.41	8e-109	390
Medicago_truncatula	Mtr	CNT20210820	mtr-MIR2592al	88.82	3e-108	388
Medicago_truncatula	Mtr	CNT20210820	mtr-MIR2592ai	87.65	5e-101	364
Medicago_truncatula	Mtr	CNT20210820	mtr-MIR2592z	87.04	1e-97	353
Medicago_truncatula	Mtr	CNT20210820	mtr-MIR2592bb	84.73	5e-91	331
Medicago_truncatula	Mtr	CNT20210820	mtr-MIR2592ad	92.61	5e-91	331
Medicago_truncatula	Mtr	CNT20210820	mtr-MIR2592bo	90.73	6e-90	327
Medicago_truncatula	Mtr	CNT20210820	mtr-MIR2592aj	85.54	2e-89	326
Medicago_truncatula	Mtr	CNT20210820	mtr-MIR2592m	89.8	8e-89	324
Medicago_truncatula	Mtr	CNT20210820	mtr-MIR2592l	89.8	8e-89	324
Medicago_truncatula	Mtr	CNT20210820	mtr-MIR2592ah	85.09	1e-87	320
Medicago_truncatula	Mtr	CNT20210820	mtr-MIR2592af	91.45	4e-87	318
Medicago_truncatula	Mtr	CNT20210820	mtr-MIR2592bq	89.92	1e-86	316
Medicago_truncatula	Mtr	CNT20210820	mtr-MIR2592h	89.15	5e-86	315
Medicago_truncatula	Mtr	CNT20210820	mtr-MIR2592s	89.64	2e-85	313
Medicago_truncatula	Mtr	CNT20210820	mtr-MIR2592br	89.56	6e-85	311
Medicago_truncatula	Mtr	CNT20210820	mtr-MIR2592am	90.68	6e-85	311
Medicago_truncatula	Mtr	CNT20210820	mtr-MIR2592az	91.96	2e-84	309
Medicago_truncatula	Mtr	CNT20210820	mtr-MIR2592an	90.13	4e-77	285
Medicago_truncatula	Mtr	CNT20210820	mtr-MIR2592ba	89.69	2e-75	279
Medicago_truncatula	Mtr	CNT20210820	mtr-MIR2592f	86.77	6e-75	278
Medicago_truncatula	Mtr	CNT20210820	mtr-MIR2592r	86.38	3e-73	272
Medicago_truncatula	Mtr	CNT20210820	mtr-MIR2592i	86.38	3e-73	272
Medicago_truncatula	Mtr	CNT20210820	mtr-MIR2592aw	88.79	4e-72	268
Medicago_truncatula	Mtr	CNT20210820	mtr-MIR2592g	85.99	1e-71	267
Medicago_truncatula	Mtr	CNT20210820	mtr-MIR2592bp	89.14	5e-71	265
Medicago_truncatula	Mtr	CNT20210820	mtr-MIR2592o	85.94	5e-71	265
Medicago_truncatula	Mtr	CNT20210820	mtr-MIR2592c	86.17	5e-71	265
Medicago_truncatula	Mtr	CNT20210820	mtr-MIR2592b	86.17	5e-71	265
Medicago_truncatula	Mtr	CNT20210820	mtr-MIR2592k	85.88	2e-70	263
Medicago_truncatula	Mtr	CNT20210820	mtr-MIR2592j	85.77	2e-69	259
Medicago_truncatula	Mtr	CNT20210820	mtr-MIR2592y	90.37	7e-65	244
Medicago_truncatula	Mtr	CNT20210820	mtr-MIR2592x	90.37	7e-65	244
Medicago_truncatula	Mtr	CNT20210820	mtr-MIR2592w	90.37	7e-65	244
Medicago_truncatula	Mtr	CNT20210820	mtr-MIR2592v	90.37	7e-65	244
Medicago_truncatula	Mtr	CNT20210820	mtr-MIR2592u	90.37	7e-65	244
Medicago_truncatula	Mtr	CNT20210820	mtr-MIR2592bm	89.29	8e-64	241
Medicago_truncatula	Mtr	CNT20210820	mtr-MIR2592t	89.89	8e-64	241
Medicago_truncatula	Mtr	CNT20210820	mtr-MIR2592bd	85.27	5e-56	215
Medicago_truncatula	Mtr	CNT20210820	mtr-MIR2592au	95.15	7e-40	161
Medicago_truncatula	Mtr	CNT20210820	mtr-MIR2592bg	93.52	2e-39	159
Medicago_truncatula	Mtr	CNT20210820	mtr-MIR2592av	94.23	9e-39	158
Medicago_truncatula	Mtr	CNT20210820	mtr-MIR2592at	94.23	9e-39	158
Medicago_truncatula	Mtr	CNT20210820	mtr-MIR2592bc	93.33	1e-37	154
Medicago_truncatula	Mtr	CNT20210820	mtr-MIR2592ar	93.27	4e-37	152
Medicago_truncatula	Mtr	CNT20210820	mtr-MIR2592bi	86.29	1e-31	134
Medicago_truncatula	Mtr	CNT20210820	mtr-MIR2592bk	83.97	2e-29	126
Medicago_truncatula	Mtr	CNT20210820	mtr-MIR5554c	87	2e-25	113
Medicago_truncatula	Mtr	CNT20210820	mtr-MIR5554b	87.23	9e-24	108
Medicago_truncatula	Mtr	CNT20209930	mtr-MIR5560	90.99	2e-36	150
Medicago_truncatula	Mtr	CNT20210871	mtr-MIR2619a	89.3	6e-82	302
[truncated: 1,007 more rows]

## Sheet: Table  S6
Table S6. Identification and characterization of lncRNAs in Chinese cabbage under heat treatment.
LncRNA ID	Gene Type	Chromosome	Start	End	Strand	Exon_number	Length	Expression （FPKM value）
								CK	T1	T4	T8	T12
LNC_000001	lncNAT	A01	6090	6570	+	1	481	0.087207	0.210611	0.160807	0.199051	0.164698
LNC_000002	incRNA	A01	7109	8454	+	6	888	0.0766693	0.149926	0.0773403	0.067158	0.0412433
LNC_000003	lncNAT	A01	22409	22617	+	1	209	0.010253	0	0.175423	0	0.0112933
LNC_000004	lincRNA	A01	26524	28380	+	3	1679	0.332557	0.246196	0.284339	0.310973	0.444651
LNC_000005	lncNAT	A01	80753	81494	+	1	742	0.633613	0.262929	0.0200473	0.0177677	0.094001
LNC_000006	incRNA	A01	103771	105204	+	4	1224	0.0666827	0.174913	0.130643	0.0858503	0.213468
LNC_000007	lncNAT	A01	121204	121422	+	1	219	0	0	0.135142	0.0550607	0
LNC_000008	lincRNA	A01	169724	169942	+	1	219	0	0	0	0	0.129331
LNC_000009	lincRNA	A01	190346	191668	+	2	1139	2.62006	2.26746	2.13513	2.84603	5.8279
LNC_000010	lincRNA	A01	207752	207987	+	1	236	0	0.123782	0	0	0
LNC_000011	lncNAT	A01	265525	266023	+	1	499	0.184183	0.110928	0.140216	0.246743	0.263101
LNC_000012	lncNAT	A01	266596	266807	+	1	212	0	0	0.0545643	0.116711	0
LNC_000013	incRNA	A01	366131	367267	+	8	514	0.107368	0.252374	0	0.0888423	0.139379
LNC_000014	lincRNA	A01	381956	382182	+	1	227	0	0	0.099558	0	0
LNC_000015	incRNA	A01	388731	389213	+	3	350	0.14127	0.0490877	0.0645703	0.169652	0.127393
LNC_000016	lncNAT	A01	419290	419609	+	1	320	0.0360287	0.137164	0.21963	0.0929283	0.216379
LNC_000017	lincRNA	A01	449778	450327	+	2	463	0.238771	0.537182	0.0604453	0.123033	0.140172
LNC_000018	incRNA	A01	465726	466663	+	3	605	0.0344633	0.072881	0.264891	0.334469	0.215733
LNC_000019	incRNA	A01	476244	476677	+	2	354	0.0389457	0	0.174782	0.144439	0.18781
LNC_000020	incRNA	A01	531695	533199	+	3	1194	0.0343893	0.115885	0.197759	0.123163	0.275054
LNC_000021	incRNA	A01	540312	540617	+	2	233	0	0	0	0.0994017	0
LNC_000022	incRNA	A01	624763	626512	+	3	1565	0.31196	0.556901	0.552912	0.727154	0.399375
LNC_000023	incRNA	A01	648767	649573	+	3	556	0.0515987	0.230681	0.247979	0.166719	0.0789327
LNC_000024	lncNAT	A01	666602	666806	+	1	205	0.0336263	0	0	0	0.142488
LNC_000025	lncNAT	A01	701252	701547	+	1	296	0.143179	0.0771117	0	0	0.029605
LNC_000026	lincRNA	A01	746840	747072	+	1	233	0	0.171982	0.193825	0.158844	0.124819
LNC_000027	incRNA	A01	800510	800820	+	2	221	0.233131	0	0.103063	0.055955	0.101332
LNC_000028	incRNA	A01	825879	826358	+	2	232	0.104755	0	0	0.103951	0
LNC_000029	lncNAT	A01	832755	832992	+	1	238	0.0455697	0	0	0.0973137	0
LNC_000030	lncNAT	A01	834873	835229	+	1	357	0.118714	0	0.0390657	0	0.0624473
LNC_000031	lncNAT	A01	845295	845509	+	1	215	0	0	0.160107	0.0280427	0
LNC_000032	lincRNA	A01	925366	925600	+	1	235	0.00504167	0.075637	0.041673	0.111828	0.018852
LNC_000033	lncNAT	A01	1017047	1017280	+	1	234	0.0360597	0.0586993	0.0458463	0	0.128648
LNC_000034	lncNAT	A01	1019489	1019975	+	1	487	0.18279	0.0912557	0.0793027	0.182893	0.172341
LNC_000035	incRNA	A01	1020408	1021112	+	3	495	0.0285393	0.0603853	0.294157	0.0679007	0.0298757
LNC_000036	lincRNA	A01	1087778	1088321	+	2	429	2.57582	3.95928	4.51303	4.07701	2.84998
LNC_000037	lncNAT	A01	1102109	1102811	+	1	703	1.23588	1.16543	0.796513	0.643668	0.674775
LNC_000038	lincRNA	A01	1122368	1122806	+	1	439	0.314659	0.0347793	0.195332	0.158122	0.117321
LNC_000039	lincRNA	A01	1170116	1171074	+	2	619	3.66694	3.33536	3.74778	4.00221	4.26461
LNC_000040	incRNA	A01	1188995	1189928	+	2	421	0	0	0.066254	0.139122	0.232914
LNC_000041	lincRNA	A01	1313924	1314127	+	1	204	0.134024	0	0	0	0
LNC_000042	incRNA	A01	1317144	1317856	+	4	314	0.0409243	0	0.266722	0.0527383	0.354659
LNC_000043	incRNA	A01	1320182	1320683	+	3	352	0.25212	0.039374	0.115814	0	0.165399
LNC_000044	incRNA	A01	1422679	1423349	+	4	310	0	0.092819	0.0700567	0.0875373	0.189696
LNC_000045	lincRNA	A01	1442942	1443156	+	1	215	0	0.143463	0.132048	0.0826323	0.063402
LNC_000046	lncNAT	A01	1459159	1459554	+	1	396	0.0809527	0.115806	0.157952	0.107878	0.160846
LNC_000047	incRNA	A01	1461518	1461886	+	3	220	0	0.179215	0.100745	0	0
LNC_000048	incRNA	A01	1515697	1516083	+	2	310	0	0.208002	0.139747	0.263041	0.291127
LNC_000049	lncNAT	A01	1534670	1535604	+	1	935	0.0440623	0.288796	0.156816	0.105969	0.372203
LNC_000050	lincRNA	A01	1583934	1584259	+	1	326	0.0211453	0.0911903	0.15247	0.252789	0.0514663
LNC_000051	incRNA	A01	1646982	1647398	+	3	206	0.0635797	0.0723993	0.050648	0.228557	0.202093
LNC_000052	lincRNA	A01	1715796	1716079	+	1	284	0.14585	0.0265227	0.05756	0.0362317	0.167502
LNC_000053	lncNAT	A01	1800604	1800852	+	1	249	0.164705	0.059043	0.097221	0.0264733	0.092829
LNC_000054	lincRNA	A01	1807857	1808090	+	1	234	0	0	0.119599	0	0.0465777
LNC_000055	lincRNA	A01	1808499	1808723	+	1	225	0	0	0.124383	0	0
LNC_000056	lncNAT	A01	1814217	1814554	+	2	261	0.103532	0	0.144105	0.192611	0.225879
LNC_000057	incRNA	A01	1881029	1881867	+	4	617	0.137665	0.525479	0.307538	0.514693	0.747853
LNC_000058	lincRNA	A01	1950738	1950963	+	1	226	0	0.00642	0.036166	0	0.124489
LNC_000059	incRNA	A01	1979507	1980242	+	3	236	0	0	0	0.163503	0
LNC_000060	incRNA	A01	2037174	2037633	+	2	378	0.0187283	0.195949	0.027602	0.0967873	0.155393
LNC_000061	lincRNA	A01	2081969	2082272	+	1	304	0.135356	0	0	0	0
LNC_000062	lncNAT	A01	2093443	2094351	+	2	832	1.35733	1.62309	2.68115	1.20573	2.36185
LNC_000063	lncNAT	A01	2093510	2096903	+	3	1107	0	0.00139867	0.0752293	0.440574	0.239108
LNC_000064	lncNAT	A01	2093539	2096903	+	3	888	0	0	0	0.122032	0.132701
LNC_000065	lincRNA	A01	2095865	2096903	+	2	957	0.060164	0.221491	0.657384	0.611528	0.888943
LNC_000066	incRNA	A01	2097379	2100383	+	6	2616	0.296637	0.563995	0.696694	0.523989	0.665121
LNC_000067	lncNAT	A01	2121418	2121646	+	1	229	0.178248	0	0.0972363	0.107337	0.275054
LNC_000068	incRNA	A01	2126141	2126836	+	4	454	0	0.132935	0.0306163	0.153972	0.134985
LNC_000069	incRNA	A01	2129229	2130257	+	3	409	0.118111	0.0865807	0.447511	0.323987	0.283145
LNC_000070	incRNA	A01	2217510	2218060	+	2	333	0.0516253	0.114412	0.209188	0.111286	0.0851563
LNC_000071	lncNAT	A01	2275336	2275740	+	1	405	0	0.119969	0	0.215851	0.379555
LNC_000072	lincRNA	A01	2277187	2277390	+	1	204	0	0	0	0	0.177897
LNC_000073	incRNA	A01	2279170	2279847	+	4	412	0.025145	0.230503	0	0.080042	0.301987
LNC_000074	incRNA	A01	2284185	2284549	+	2	265	0.0746287	0.164783	0.208928	0.205723	0.0494183
LNC_000075	incRNA	A01	2287647	2288279	+	4	224	0	0.043075	0.034219	0.011546	0.126444
LNC_000076	incRNA	A01	2288635	2290722	+	3	413	0.477661	0.535769	0.408325	0.140009	0.384954
LNC_000077	incRNA	A01	2379198	2380835	+	8	950	0.294542	0.0184617	0.198462	0.0263347	0.0620497
LNC_000078	incRNA	A01	2379198	2381617	+	11	1361	0.172025	0.279778	0.168221	0.439498	0.419115
LNC_000079	lncNAT	A01	2486051	2486274	+	1	224	0.121651	0	0	0	0
LNC_000080	lincRNA	A01	2488986	2489624	+	1	639	0.377844	0.448188	0.424403	0.389659	0.389602
LNC_000081	lncNAT	A01	2495733	2495972	+	1	240	0.012721	0	0	0.164064	0
LNC_000082	lincRNA	A01	2520759	2521381	+	2	219	1.73595	1.84083	2.01586	1.87304	2.49524
LNC_000083	lincRNA	A01	2520759	2521381	+	2	269	0.366226	1.8354	1.11553	0.876234	1.37774
LNC_000084	incRNA	A01	2541415	2542155	+	3	519	0.0948607	0.16465	0.0824943	0.062362	0.10598
LNC_000085	incRNA	A01	2621173	2624384	+	10	1783	0.258531	0.266623	0.392485	0.325132	0.403282
LNC_000086	lincRNA	A01	2631909	2632145	+	1	237	0	0	0.205272	0	0
LNC_000087	lincRNA	A01	2655991	2657613	+	1	1623	0	0	0.00131367	0	0.321952
LNC_000088	lincRNA	A01	2687034	2687349	+	2	219	0	0	0	0	0.13573
LNC_000089	lncNAT	A01	2705716	2705922	+	1	207	0	0.145555	0.106976	0.0286603	0.034207
LNC_000090	incRNA	A01	2784415	2785553	+	3	597	0.046187	0.0866223	0.0510357	0.116666	0.050494
LNC_000091	lncNAT	A01	2819983	2820309	+	1	327	0.0823573	0.0912203	0.184325	0.177222	0.199672
LNC_000092	incRNA	A01	2820487	2821502	+	5	675	0.434703	0.338361	0.317425	0.360748	0.624267
LNC_000093	incRNA	A01	2821775	2822528	+	4	430	0.192624	0.253207	0.273266	0.290768	0.618874
LNC_000094	incRNA	A01	2872205	2873189	+	3	569	0.095101	0.222585	0.147223	0.184909	0.355907
LNC_000095	incRNA	A01	2873359	2873693	+	2	252	0.218146	0.231043	0.10865	0.22931	0.313194
LNC_000096	lncNAT	A01	2914044	2916487	+	2	1849	0.185008	0.086152	0.334047	0.256437	0.108841
LNC_000097	lncNAT	A01	2914054	2916487	+	2	2105	0.238566	0.559456	0.385285	0.379577	0.477394
LNC_000098	incRNA	A01	2943883	2945024	+	5	747	0.186785	0.418198	0.287721	0.364103	0.514975
LNC_000099	incRNA	A01	3038268	3039061	+	3	358	0.117907	0.0747343	0.183574	0.150041	0.0356427
LNC_000100	lincRNA	A01	3050056	3050343	+	1	288	0.0428833	0	0.216971	0.0846233	0.064726
LNC_000101	lncNAT	A01	3053803	3059194	+	2	854	0.262691	0.342688	0.433413	0.504718	0.397947
LNC_000102	lncNAT	A01	3057540	3058307	+	2	552	0.172834	0.135639	0.293085	0.478257	0.366804
LNC_000103	incRNA	A01	3071365	3072004	+	3	246	0.165329	0.106551	0	0.0483427	0
LNC_000104	incRNA	A01	3082570	3083850	+	4	629	0.308279	0.0206573	0.11439	0.0179403	0.151134
LNC_000105	incRNA	A01	3082570	3083850	+	4	740	0.478368	0.051595	0	0.0219303	0.090644
LNC_000106	incRNA	A01	3135509	3136075	+	3	283	0.120379	0.203823	0.38109	0.200939	0.141908
LNC_000107	lincRNA	A01	3241562	3242519	+	1	958	0.195925	0.202743	0.20466	0.180452	1.01751
LNC_000108	lncNAT	A01	3251996	3252208	+	1	213	0.00706	0	0.192723	0	0
LNC_000109	lncNAT	A01	3252776	3257927	+	2	329	0.415347	0.373908	0.397102	0.345113	0.521501
LNC_000110	lncNAT	A01	3252776	3257927	+	2	329	0.308369	0.266706	0.244477	0.0669987	0.286141
LNC_000111	lncNAT	A01	3336816	3337041	+	1	226	0	0	0.131199	0	0
LNC_000112	incRNA	A01	3385737	3402534	+	3	1003	0.110982	0.260726	0.257289	0.207166	0.214117
LNC_000113	lncNAT	A01	3400827	3401203	+	1	377	0.127155	0.179291	0.35257	0.354876	0.0958177
LNC_000114	incRNA	A01	3404503	3405971	+	4	1103	0.124875	0.213382	0.059348	0.0300737	0.138263
LNC_000115	incRNA	A01	3418210	3419936	+	5	1312	0.166611	0.273727	0.292233	0.264825	0.284842
LNC_000116	incRNA	A01	3426628	3427330	+	3	396	0.168234	0.286432	0.0965447	0.182535	0.0979863
LNC_000117	incRNA	A01	3463726	3465886	+	10	1305	0.0975487	0.141437	0.145578	0.138745	0.141425
LNC_000118	incRNA	A01	3511064	3512298	+	3	1045	0.0923517	0.021468	0.0199147	0.019655	0.0354063
LNC_000119	lincRNA	A01	3528041	3528544	+	2	247	0.174525	0.0869773	0	0.0354753	0.155131
LNC_000120	lincRNA	A01	3539571	3539853	+	1	283	2.4096	0.03794	1.08442	0.98402	2.1568
LNC_000121	incRNA	A01	3556487	3556990	+	2	421	0.130882	0	0.142515	0.0525137	0.162065
LNC_000122	incRNA	A01	3566039	3567535	+	3	1336	0.0305617	0.0645083	0.171284	0.0552533	0.122638
LNC_000123	incRNA	A01	3568213	3569678	+	3	950	0.259055	0.403592	0.144971	0.164398	0.23947
LNC_000124	lincRNA	A01	3586543	3586855	+	1	313	0	0.0479703	0.15167	0.075276	0.0678677
LNC_000125	lincRNA	A01	3597358	3597597	+	1	240	0	0	0.041785	0	0.118014
LNC_000126	incRNA	A01	3626959	3627737	+	3	315	0.0756	0.19034	0.214886	0.187261	0.351565
LNC_000127	lncNAT	A01	3652798	3655167	+	2	1280	0	0.000901	0.078834	0	0
LNC_000128	lncNAT	A01	3652798	3655306	+	2	1341	0.102773	0.270213	0.124681	0.122506	0.25094
LNC_000129	incRNA	A01	3747209	3749150	+	8	1196	0.7107	0.579296	0.883101	0.623399	1.3932
LNC_000130	incRNA	A01	3747209	3749150	+	8	1196	0.941569	0.87529	0.912281	1.49958	1.48902
LNC_000131	incRNA	A01	3777012	3777625	+	2	531	0.596763	0.532018	0.379047	0.348143	0.695359
LNC_000132	lincRNA	A01	3810113	3810384	+	1	272	0	0	0.154336	0	0
LNC_000133	lincRNA	A01	3822593	3823183	+	1	591	0.0931147	0.28045	0.093184	0.0722273	0.10589
LNC_000134	lncNAT	A01	3836319	3836583	+	1	265	0.0360477	0.045025	0.00457633	0.013308	0.23933
LNC_000135	lincRNA	A01	3902393	3904288	+	2	426	0.160452	0	0.197086	0.042459	0.066487
LNC_000136	lincRNA	A01	3925977	3926177	+	1	201	0	0.149899	0.064138	0	0
LNC_000137	lincRNA	A01	3930547	3930818	+	1	272	0.274188	0.284909	0.128361	0.042318	0.136071
LNC_000138	incRNA	A01	3949307	3950572	+	5	904	0.219541	0.795674	0.223931	0.113997	0.182688
LNC_000139	lincRNA	A01	3960680	3960913	+	1	234	0	0	0	0	0.120233
LNC_000140	lncNAT	A01	4003368	4003597	+	1	230	0	0	0.121679	0	0
LNC_000141	incRNA	A01	4016498	4019006	+	12	1480	0.404812	0.525555	0.537978	0.718487	0.681688
LNC_000142	lncNAT	A01	4030373	4030977	+	1	605	0.0491913	0	0.074954	0.155097	0.183095
LNC_000143	lincRNA	A01	4072620	4072844	+	1	225	0.685607	1.00855	0.618496	0.692366	1.02474
LNC_000144	incRNA	A01	4087846	4090481	+	7	1427	0.2869	0.0726497	0.0988093	0.141801	0.001257
LNC_000145	incRNA	A01	4115764	4116184	+	2	334	0.103479	0.456947	0.022268	0	0.214818
LNC_000146	lincRNA	A01	4141926	4142306	+	1	381	0	0	0.209241	0.034603	0
LNC_000147	incRNA	A01	4389952	4391052	+	3	805	2.92547	2.20616	4.41121	3.82137	3.06277
LNC_000148	lncNAT	A01	4443166	4443402	+	1	237	0.0510637	0.12713	0	0.0493527	0.132269
LNC_000149	lincRNA	A01	4517117	4518108	+	4	554	0.049352	0.054386	0.149314	0.108049	0.26623
LNC_000150	incRNA	A01	4608298	4609909	+	2	1453	0.413837	0.406629	0.594787	0.508374	0.569713
LNC_000151	lincRNA	A01	4631288	4631520	+	1	233	0.02562	0	0	0.113165	0
LNC_000152	incRNA	A01	4639674	4642503	+	14	1694	0.306071	0.192388	0.541655	0.368406	0.573171
LNC_000153	incRNA	A01	4699864	4700561	+	2	495	0.0398607	0.352747	0.171653	0.0532677	0.0542497
LNC_000154	incRNA	A01	4700713	4702333	+	3	656	0.052541	0.148403	0.20812	0.0219907	0.0445277
LNC_000155	lincRNA	A01	4750298	4751066	+	2	687	0	4.20639	0.288486	0.54716	0.899904
LNC_000156	incRNA	A01	4771186	4772276	+	5	579	0.002027	0.0438773	0.00332467	0.064176	0.160413
LNC_000157	lincRNA	A01	4776268	4777236	+	2	853	0.0814493	0.468401	0.250858	0.241621	0.518994
LNC_000158	lncNAT	A01	4822510	4824600	+	2	565	0.0637713	0.113971	0.136531	0.0793533	0.285448
LNC_000159	incRNA	A01	4823491	4824600	+	3	725	0.076381	0.254741	0.175107	0.216234	0.138883
LNC_000160	lncNAT	A01	4873952	4874163	+	1	212	0	0.0363733	0.106602	0.045702	0.064569
LNC_000161	incRNA	A01	4886755	4888968	+	3	273	0.0546653	0.591438	0.2052	0.120479	0.0436257
LNC_000162	incRNA	A01	4897796	4901183	+	2	2639	0.443587	0.546256	0.769893	0.377092	0.458423
LNC_000163	incRNA	A01	4897914	4901183	+	4	2107	0.05285	0	0.082164	0.0506787	0.232159
LNC_000164	lincRNA	A01	4897955	4899582	+	3	1137	0.170036	0	0.02236	0.0251033	0.228481
LNC_000165	lncNAT	A01	4901495	4901716	+	1	222	0.0632207	0.0723297	0.0374963	0.028516	0.131577
LNC_000166	incRNA	A01	4934120	4935603	+	5	921	0.524532	0.505992	1.05059	0.606853	0.97673
LNC_000167	incRNA	A01	4934120	4935603	+	4	1258	0.163173	0.475999	0.594815	0.569568	0.829785
LNC_000168	incRNA	A01	4954562	4955629	+	6	564	0.280284	0.513679	0.472987	0.234574	0.486613
LNC_000169	lincRNA	A01	4966294	4966500	+	1	207	0.034123	0	0	0	0.193384
LNC_000170	incRNA	A01	4999582	4999939	+	2	225	0	0	0	0	0.198166
LNC_000171	incRNA	A01	5001595	5003164	+	6	1048	0.0958763	0.152978	0.0131297	0.123839	0.28917
LNC_000172	lincRNA	A01	5022556	5024501	+	3	455	0.193893	0.110664	0.0435063	0.048984	0.155639
LNC_000173	lincRNA	A01	5026703	5026927	+	1	225	0	0.137087	0	0	0.0259647
LNC_000174	lncNAT	A01	5070579	5070785	+	1	207	0.071043	0	0	0.111887	0
LNC_000175	lincRNA	A01	5096555	5096891	+	1	337	0.030001	0	0.120268	0.206178	0.069758
LNC_000176	lincRNA	A01	5107214	5109566	+	2	742	4.28182	0.353427	0.998084	0.379152	0.436471
LNC_000177	lincRNA	A01	5146777	5147011	+	1	235	0	0.0421337	0.0628737	0	0.165769
LNC_000178	lincRNA	A01	5167428	5167882	+	1	455	2.28472	2.15743	4.78631	3.29873	2.26781
LNC_000179	lincRNA	A01	5174385	5174616	+	1	232	0	0	0	0	0.122084
LNC_000180	lncNAT	A01	5177818	5178396	+	1	579	0.071776	0.213039	0.196145	0.191223	0.0256693
LNC_000181	lncNAT	A01	5203139	5203351	+	1	213	0	0	0.131391	0	0
LNC_000182	lncNAT	A01	5203521	5203756	+	1	236	0.040355	0.0346833	0.0717443	0.12503	0.120014
LNC_000183	lincRNA	A01	5230187	5230601	+	1	415	0.421941	0	0.251049	0.296231	0.282654
LNC_000184	lincRNA	A01	5245769	5246001	+	1	233	0.0922277	0.0129313	0	0.120809	0.00567267
LNC_000185	incRNA	A01	5276232	5276723	+	2	418	0.118288	0.0360403	0.0480587	0.132104	0.177046
LNC_000186	lncNAT	A01	5277560	5278550	+	2	342	0.082614	0.127972	0.0712723	0.0747537	0.034889
LNC_000187	incRNA	A01	5296509	5300458	+	7	2340	2.22236	1.51215	1.82251	1.4059	1.43463
LNC_000188	incRNA	A01	5303050	5303868	+	2	589	0.677763	1.09467	0.645971	0.574419	1.12047
LNC_000189	lincRNA	A01	5340931	5341178	+	1	248	0	0	0	0.15948	0
LNC_000190	lncNAT	A01	5483041	5483506	+	1	466	0.352654	0.459689	0.995084	0.81911	2.12554
LNC_000191	lincRNA	A01	5485871	5486119	+	1	249	0.223219	0.343229	0.454946	0.146314	0.115517
LNC_000192	incRNA	A01	5534189	5536095	+	4	1649	0.0597403	0.348347	0.200055	0.21621	0.34553
LNC_000193	lincRNA	A01	5598348	5599275	+	3	325	0	0.152635	0	0.0188077	0
LNC_000194	lncNAT	A01	5598932	5599388	+	2	231	0	0.130432	0.019219	0.0755257	0.147502
LNC_000195	lncNAT	A01	5600226	5600624	+	2	267	0	0.057092	0	0	0.267968
LNC_000196	lincRNA	A01	5601542	5601839	+	2	208	0	0.218021	0.073434	0.202826	0.0890907
LNC_000197	lncNAT	A01	5619674	5620364	+	2	593	0.118412	0.102823	0.202806	0.0606093	0.157443
LNC_000198	incRNA	A01	5625259	5626402	+	3	950	0.102037	0.269963	0.17877	0.257906	0.321911
LNC_000199	incRNA	A01	5626862	5627878	+	3	466	0.133576	0.145752	0.332331	0.192173	0.358662
LNC_000200	lncNAT	A01	5688310	5689097	+	1	788	0.162764	0.427304	0.120347	0.0594067	0.153401
LNC_000201	lncNAT	A01	5712922	5713245	+	1	324	0.0801687	0.270409	0	0.0349077	0.0752537
LNC_000202	incRNA	A01	5773080	5775370	+	5	854	0.522462	0.380473	0.415555	0.427696	0.327698
LNC_000203	incRNA	A01	5843221	5844325	+	5	727	0.386405	0.193224	0.356886	0.121381	0.207994
LNC_000204	incRNA	A01	5873230	5873824	+	3	315	0.189506	0.122966	0.145543	0	0.239704
LNC_000205	lncNAT	A01	5936651	5938866	+	2	307	0.313994	0.158796	0.230661	0.162382	0.581303
LNC_000206	incRNA	A01	5992530	5993734	+	6	358	0.109498	0.0405293	0.145597	0.21013	0.386693
LNC_000207	lncNAT	A01	6012072	6012404	+	1	333	0.158424	0.057775	0.155551	0.0649147	0.173666
LNC_000208	lncNAT	A01	6014273	6014610	+	1	338	0.198484	0.401605	0.121527	0	0.0249993
LNC_000209	lncNAT	A01	6035863	6038589	+	2	2694	1.23568	0.764791	1.19817	1.42096	2.10424
LNC_000210	lncNAT	A01	6075006	6075551	+	1	546	0	0.055084	0.0544393	0.048292	0.412562
LNC_000211	incRNA	A01	6148238	6149437	+	5	721	0.227822	0.117007	0.106037	0.019576	0.199509
LNC_000212	incRNA	A01	6148367	6149437	+	5	593	0	0	0	0.061732	0
LNC_000213	incRNA	A01	6180265	6181461	+	2	627	0.177638	0.228397	0.416845	0.177215	0.317692
LNC_000214	lncNAT	A01	6182410	6182675	+	1	266	0	0.110338	0.17779	0.121824	0
LNC_000215	incRNA	A01	6281851	6282991	+	5	810	0.127183	0.233358	0.203583	0.383916	0.338483
LNC_000216	incRNA	A01	6283187	6284290	+	6	702	0.14928	0.371845	0.412972	0.242575	0.277374
LNC_000217	lncNAT	A01	6349422	6349859	+	1	438	0.39423	0.482662	0.421866	0.379401	0.569332
LNC_000218	lncNAT	A01	6370526	6370736	+	1	211	0	0.197126	0	0.0464677	0
LNC_000219	lncNAT	A01	6371306	6371537	+	1	232	0	0	0.048252	0	0.156034
LNC_000220	lncNAT	A01	6383150	6383717	+	1	568	0.182603	0.239026	0.285863	0.432353	0.50022
LNC_000221	lncNAT	A01	6419691	6420107	+	1	417	0.0294737	0.144507	0.012194	0	0.0571643
LNC_000222	lincRNA	A01	6480406	6480695	+	1	290	0	0	0.0115807	0.294419	0.0999373
LNC_000223	incRNA	A01	6518731	6520124	+	7	650	0.042765	0.0590793	0.119983	0.075042	0.223862
LNC_000224	incRNA	A01	6520344	6521076	+	2	211	0.097459	0.211039	0.271355	0.368998	0.069828
LNC_000225	incRNA	A01	6532389	6533295	+	3	241	0.047672	0	0.0234437	0.0376943	0.267991
LNC_000226	lncNAT	A01	6541108	6542181	+	2	470	0.0150287	0.126851	0.197812	0.12923	0.113076
LNC_000227	lincRNA	A01	6566829	6567143	+	1	315	0	0.0479803	0.038815	0.139022	0.124858
LNC_000228	lincRNA	A01	6570981	6571198	+	1	218	0	0	0	0.2073	0
LNC_000229	lncNAT	A01	6610588	6611016	+	1	429	0.174474	0.0671923	0.326266	0.255382	0.342909
LNC_000230	lncNAT	A01	6625149	6625747	+	2	299	0.068581	0.119861	0.0467997	0.040329	0.193745
LNC_000231	lncNAT	A01	6741799	6742038	+	1	240	0.0294313	0	0.204066	0.180037	0
LNC_000232	lncNAT	A01	6742932	6743188	+	1	257	0	0.0300043	0.063754	0.178006	0
LNC_000233	lncNAT	A01	6761115	6761983	+	4	445	0.0157723	0.154301	0.105405	0.066129	0.345666
LNC_000234	lincRNA	A01	6813774	6813986	+	1	213	0	0.216733	0	0.0343447	0
LNC_000235	lncNAT	A01	6846892	6847323	+	1	432	0.0327013	0.0630983	0.202515	0.263906	0.153698
LNC_000236	incRNA	A01	6871444	6872194	+	3	285	0.029838	0.038196	0.124725	0.0495137	0.091489
LNC_000237	lncNAT	A01	6884741	6886135	+	3	1201	0.0113827	0.0628483	0.197356	0.301422	0.278927
LNC_000238	lncNAT	A01	6946124	6949271	+	2	339	0	0	0	0.196725	0
LNC_000239	lincRNA	A01	6948638	6949271	+	1	634	0.722151	0.622439	1.41865	1.32302	0.949126
LNC_000240	lncNAT	A01	7101327	7101659	+	1	333	0.183411	0.17189	0.05911	0.295217	0.0921127
LNC_000241	incRNA	A01	7102128	7102571	+	3	266	0.204716	0	0.137719	0.110006	0.135553
LNC_000242	lncNAT	A01	7145467	7145873	+	1	407	0	0.0378927	0.207528	0.0323923	0
LNC_000243	lncNAT	A01	7206744	7207225	+	1	482	0.410363	0.230718	0.418403	0.379866	0.666936
LNC_000244	lncNAT	A01	7240125	7248125	+	6	1936	0.039597	0.0915023	0.226202	0.244931	0.166497
LNC_000245	lincRNA	A01	7245258	7245491	+	1	234	0.325822	0.0329537	0.123368	0.261087	0.364324
LNC_000246	lincRNA	A01	7249084	7249765	+	1	682	0.201877	0.170623	0.168104	0.446264	0.285973
LNC_000247	incRNA	A01	7357326	7358536	+	2	986	0.012286	0.0852663	0.169474	0.0627983	0.11215
LNC_000248	lincRNA	A01	7423246	7424974	+	1	1729	1.85724	1.26587	0.69319	0.969727	2.38321
LNC_000249	incRNA	A01	7481621	7483391	+	7	1256	0.401507	0.553961	0.816874	0.567478	0.462915
LNC_000250	lncNAT	A01	7506973	7507303	+	1	331	0.045426	0.042595	0.0205223	0.214004	0.110535
LNC_000251	lincRNA	A01	7509604	7509832	+	1	229	0	0	0	0	0.130911
LNC_000252	lincRNA	A01	7536889	7537118	+	1	230	0.122843	0.0649773	0.066005	0	0
LNC_000253	lincRNA	A01	7545784	7546189	+	1	406	0	0	0.140368	0	0
LNC_000254	lincRNA	A01	7558884	7559122	+	1	239	0	0	0	0	0.147797
LNC_000255	lncNAT	A01	7559730	7559953	+	1	224	0	0	0	0.103396	0
LNC_000256	lncNAT	A01	7623909	7624543	+	1	635	0.138157	0.0949863	0.0220363	0.0145893	0.0702163
LNC_000257	lincRNA	A01	7633953	7634203	+	1	251	0.137319	0.393238	1.64115	0.99703	0
LNC_000258	lincRNA	A01	7658079	7658550	+	1	472	0	0	0.0592927	0.139872	0.0203623
LNC_000259	lncNAT	A01	7673900	7674201	+	1	302	0	0.149651	0.067101	0.0436547	0.145083
LNC_000260	lncNAT	A01	7675903	7676208	+	1	306	0	0	0	0	0.13884
LNC_000261	lincRNA	A01	7677270	7677637	+	1	368	0	0	0.177726	0.0191957	0.0302423
LNC_000262	incRNA	A01	7800741	7801170	+	2	307	0.0865103	0	0.133212	0.036646	0.0459757
LNC_000263	incRNA	A01	7801368	7802470	+	3	586	0.14258	0.0933877	0.198965	0.106352	0.175526
LNC_000264	incRNA	A01	7805627	7806060	+	3	239	0	0	0	0.100906	0
LNC_000265	incRNA	A01	7809327	7809818	+	3	237	0	0	0	0.0977243	0.016228
LNC_000266	lncNAT	A01	7833089	7842301	+	2	1387	0.326344	0.15195	1.03229	1.19027	0.80297
LNC_000267	incRNA	A01	7844253	7844914	+	3	481	0	0.0603307	0.0868873	0.048151	0
LNC_000268	incRNA	A01	7845487	7845882	+	2	323	0.0423233	0.322282	0.221351	0.073918	0.088157
LNC_000269	incRNA	A01	7846123	7847048	+	2	354	0	0	0.179801	0.037242	0.091515
LNC_000270	lincRNA	A01	7895367	7895672	+	1	306	0	0	0.160854	0.17829	0.0338243
LNC_000271	lincRNA	A01	7936281	7936513	+	1	233	0.0835093	0.163517	0.0291543	0.0887197	0.354773
LNC_000272	lincRNA	A01	7942608	7945376	+	6	2305	0.375695	0.225051	0.164776	0.225175	0.333839
LNC_000273	lncNAT	A01	7954758	7955180	+	1	423	0.321275	0.057168	0.1284	0.0155837	0.0158827
LNC_000274	lincRNA	A01	8063125	8063817	+	2	269	0.15755	0	0	0	0.242004
LNC_000275	lncNAT	A01	8069118	8069537	+	1	420	0.0325487	0	0	0.129196	0
LNC_000276	lncNAT	A01	8098310	8098662	+	1	353	0.039363	0.0414283	0.174961	0.228284	0.0815687
LNC_000277	lincRNA	A01	8100913	8101319	+	2	319	0	0.0414163	0.186055	0.187742	0.102632
LNC_000278	lincRNA	A01	8101484	8102734	+	2	693	0	0.107864	0.190251	0.0719407	0.19952
LNC_000279	lncNAT	A01	8108942	8109256	+	1	315	0	0.0239127	0.161079	0.0734033	0.434026
LNC_000280	incRNA	A01	8213470	8214158	+	4	333	0.0424233	0.196097	0.132496	0.0247653	0
LNC_000281	incRNA	A01	8215516	8216277	+	3	369	0.0237363	0.0982553	0.0995847	0.221545	0.293723
LNC_000282	lincRNA	A01	8314315	8314546	+	1	232	0.121378	0	0.0150787	0.029739	0.0152603
LNC_000283	incRNA	A01	8317373	8318952	+	3	720	0.077023	0.589182	2.75554	3.76709	2.47882
LNC_000284	lincRNA	A01	8319696	8319899	+	1	204	0	0	0.110783	0	0
LNC_000285	lincRNA	A01	8416274	8416505	+	1	232	0	0	0	0	0.125906
LNC_000286	lincRNA	A01	8461944	8462475	+	1	532	0.0258677	0.283061	0.138409	0.0742403	0.206846
LNC_000287	lncNAT	A01	8464648	8465565	+	2	380	0.149052	0.124731	0.467003	0.783966	0.532132
LNC_000288	lincRNA	A01	8548523	8549569	+	2	923	4.8347	2.56876	3.96721	4.02804	4.37644
LNC_000289	lncNAT	A01	8678537	8678767	+	1	231	0	0.129997	0	0	0
LNC_000290	lincRNA	A01	8685828	8686035	+	1	208	0	0	0.277699	0.419905	0.189183
LNC_000291	lincRNA	A01	8854492	8854719	+	1	228	0	0	0.130483	0	0.108018
LNC_000292	incRNA	A01	8879462	8881896	+	7	730	0.251764	0.362451	0.18619	0.389789	0.655767
LNC_000293	incRNA	A01	8928415	8928785	+	3	214	0.0538727	0.422687	0.246798	0.0348183	0.300713
LNC_000294	incRNA	A01	8931342	8932068	+	3	287	0	0.126389	0	0.0210077	0.165063
LNC_000295	incRNA	A01	8934250	8934700	+	2	212	0	0.034346	0.19733	0.116372	0.06881
LNC_000296	lncNAT	A01	8955141	8955476	+	1	336	0	0.184762	0	0.026916	0.168188
LNC_000297	incRNA	A01	8963535	8963854	+	2	237	0.0279553	0.0351393	0.161236	0.050879	0
LNC_000298	incRNA	A01	8993398	8996482	+	12	1635	0.439768	0.456065	0.856844	1.2021	1.26069
LNC_000299	incRNA	A01	8993425	8996482	+	10	1444	0.399343	0.628876	0.45615	0.637159	0.824425
LNC_000300	incRNA	A01	8993521	8996482	+	11	1328	0.181618	0	0.00948967	0	0
LNC_000301	incRNA	A01	9033299	9034803	+	4	1114	0.145688	0.149031	0.20064	0.237691	0.201771
LNC_000302	incRNA	A01	9035135	9036145	+	4	531	0.122703	0.327578	0.271855	0.29437	0.379911
LNC_000303	incRNA	A01	9039073	9039429	+	2	207	0.0328573	0.035047	0	0.111887	0.0408377
LNC_000304	incRNA	A01	9048478	9049181	+	4	362	0.067669	0.0821217	0.316559	0.116869	0
LNC_000305	incRNA	A01	9049819	9050438	+	2	308	0.0687887	0.127262	0.115444	0.072839	0.208653
LNC_000306	lincRNA	A01	9067338	9068479	+	3	590	0.179978	0.602213	0.419256	0.251679	0.243466
LNC_000307	lincRNA	A01	9069587	9069981	+	3	237	0.145406	0.270655	0.184113	0.069349	0.0986113
LNC_000308	incRNA	A01	9092695	9094290	+	4	903	0.343674	0.234041	0.660694	0.51223	0.654885
LNC_000309	incRNA	A01	9162805	9163885	+	5	716	0.070538	0.02083	0.0691253	0.141213	0.184606
LNC_000310	lincRNA	A01	9168537	9169523	+	4	576	0.946363	0.291932	0.383548	0.262589	0.705857
LNC_000311	lncNAT	A01	9222364	9222858	+	1	495	0.065957	0.150238	0.254463	0.152613	0.218866
LNC_000312	lincRNA	A01	9295433	9296544	+	1	1112	0.142789	0.0999377	0.214926	0.39688	0.399586
LNC_000313	lncNAT	A01	9313303	9313555	+	1	253	0	0	0	0.142984	0
LNC_000314	incRNA	A01	9398467	9399442	+	5	558	0.162725	0.279921	0.2759	0.28272	0.235567
LNC_000315	lincRNA	A01	9430670	9431014	+	1	345	0.0133207	0.0338897	0.13555	0.199841	0.217217
LNC_000316	lincRNA	A01	9460129	9460449	+	1	321	0	0.0919757	0.247285	0.108227	0.242515
LNC_000317	incRNA	A01	9467889	9469049	+	5	769	0.086694	0.102097	0.047948	0.0426043	0.255636
LNC_000318	incRNA	A01	9487683	9489928	+	7	1253	0.066694	0.430124	0.371649	0.205347	0.557999
LNC_000319	lincRNA	A01	9530898	9531822	+	1	925	1.17103	1.39908	1.29517	0.613776	1.63466
LNC_000320	incRNA	A01	9604615	9604904	+	2	217	0	0	0.0251687	0.139928	0.0482387
LNC_000321	lincRNA	A01	9659232	9659486	+	1	255	0	0.193545	0	0	0.214404
LNC_000322	lincRNA	A01	9720455	9720876	+	1	422	0.0822057	0.396393	0.0914993	0.0924053	0.220547
LNC_000323	incRNA	A01	9757283	9758038	+	5	376	0	0.0820337	0.387443	0.222796	0.247226
LNC_000324	incRNA	A01	9792279	9793401	+	4	368	0	0	0.242679	0.261252	0.115449
LNC_000325	lincRNA	A01	9835976	9836194	+	1	219	0.106846	0.640325	0.0791013	0.103289	0.0838493
LNC_000326	lncNAT	A01	9864521	9864938	+	1	418	0.0673677	0.0360403	0.156133	0.183855	0.189818
LNC_000327	incRNA	A01	9870929	9871304	+	2	235	0	0	0.202678	0	0.0301313
LNC_000328	lincRNA	A01	9890440	9890663	+	1	224	0	0.206549	0.0562243	0	0
LNC_000329	lincRNA	A01	10020953	10021190	+	1	238	0.0520363	0	0.0378243	0.153606	0
LNC_000330	lncNAT	A01	10033151	10033374	+	1	224	0	0.0997527	0.0696533	0.0746467	0.199051
LNC_000331	lncNAT	A01	10075923	10076601	+	3	564	0.152349	0.382949	0.324908	0.162556	0.442485
LNC_000332	incRNA	A01	10178190	10180000	+	5	934	0	0.0918457	0.108237	0.252531	0.439803
LNC_000333	lincRNA	A01	10204720	10204943	+	1	224	0	0.206549	0	0	0
LNC_000334	lincRNA	A01	10207018	10207241	+	1	224	0	0	0	0	0.126444
LNC_000335	lincRNA	A01	10208466	10208746	+	1	281	0.14827	0.0907823	0.049407	0.273542	0.0519753
LNC_000336	incRNA	A01	10220997	10222626	+	7	816	0.23644	0.325664	0.177079	0.176843	0.221884
LNC_000337	incRNA	A01	10269693	10271574	+	4	690	0.0852993	0.0866433	0.199495	0.103368	0.157644
LNC_000338	incRNA	A01	10288991	10289519	+	3	316	0.086522	0.0959903	0.265946	0.291961	0.137927
LNC_000339	incRNA	A01	10354774	10356823	+	9	1292	0.0919597	0.186807	0.375621	0.412803	0.371572
LNC_000340	lincRNA	A01	10364832	10365144	+	1	313	0.482903	0.372728	0.636575	0.437124	0.50771
LNC_000341	lncNAT	A01	10465125	10467050	+	5	1015	0.432634	0.128375	0.307198	0.196246	0.275049
LNC_000342	lincRNA	A01	10600757	10600976	+	1	220	0	0	0.190815	0	0
LNC_000343	incRNA	A01	10625785	10626677	+	3	468	0	0.289844	0.116266	0.184148	0.199953
LNC_000344	lincRNA	A01	10667890	10668240	+	1	351	0.0389473	0.0793577	0.109301	0	0.206254
LNC_000345	incRNA	A01	10680011	10683597	+	14	1209	0.0630407	0.0617607	0.145617	0.165854	0.138398
LNC_000346	lincRNA	A01	10689228	10689490	+	1	263	1.05422	0.688746	4.67299	5.05756	3.62397
LNC_000347	lincRNA	A01	10783623	10783895	+	1	273	0.00198367	0	0.11408	0.0423427	0.153965
LNC_000348	lincRNA	A01	10944421	10963814	+	2	561	0.429685	0.158243	0.664935	1.52862	2.06478
LNC_000349	lincRNA	A01	11088617	11088819	+	1	203	0	0.141001	0	0	0
LNC_000350	lncNAT	A01	11271191	11271729	+	1	539	0.0515723	0.176702	0.181641	0.199537	0.39385
LNC_000351	lincRNA	A01	11537300	11539166	+	4	641	0.0926593	0.288572	0.164949	0.443823	0.678495
LNC_000352	lincRNA	A01	11799774	11799997	+	1	224	0	0.130473	0	0	0
LNC_000353	incRNA	A01	11901961	11902423	+	3	299	0.093357	0.0441133	0.233998	0.0971227	0
LNC_000354	lincRNA	A01	12047584	12047865	+	1	282	0.104048	0.235071	0.093189	0.165818	0
LNC_000355	incRNA	A01	12141558	12142780	+	3	756	0.337506	0.781214	1.03426	1.2282	1.16416
LNC_000356	incRNA	A01	12207954	12213690	+	5	559	0.003875	0	0.100398	0.011435	0.0111653
LNC_000357	incRNA	A01	12207954	12217413	+	17	1522	0.116745	0.16561	0.182011	0.282941	0.370411
LNC_000358	incRNA	A01	12411795	12413095	+	4	413	0.163295	0.202607	0.211458	0.363956	0.105832
LNC_000359	lincRNA	A01	12443225	12443477	+	1	253	0.275958	0.149007	0.068594	0.0986517	0.094749
LNC_000360	lncNAT	A01	12458179	12458708	+	1	530	0	0.0710607	0	0.204954	0.0534863
LNC_000361	lncNAT	A01	12550636	12550849	+	1	214	0	0	0	0.156082	0.0602947
LNC_000362	lncNAT	A01	12554110	12554345	+	1	236	0	0.037031	0.0447513	0.096666	0.154129
LNC_000363	incRNA	A01	12679428	12680314	+	4	610	0.0924513	0.184408	0.163716	0.134819	0.153154
LNC_000364	incRNA	A01	12723508	12724612	+	6	505	0.11855	0.073634	0.199915	0.183087	0.536285
LNC_000365	incRNA	A01	12782548	12783568	+	5	411	0.0376633	0.148169	0.10922	0.228076	0.14101
LNC_000366	incRNA	A01	12818245	12819987	+	4	788	0.178353	0.171274	0.222718	0.0850927	0.245728
LNC_000367	incRNA	A01	12853621	12861781	+	6	928	0	0.349066	0.154272	0.35224	0.216948
LNC_000368	lincRNA	A01	13019314	13019534	+	1	221	0	0	0.189952	0	0
LNC_000369	incRNA	A01	13105132	13106641	+	8	878	0.101819	0.422914	0.151262	0.0616937	0.171111
LNC_000370	incRNA	A01	13107707	13108027	+	2	224	0	0.110487	0.0417017	0	0.164104
LNC_000371	lncNAT	A01	13108675	13108905	+	1	231	0	0.0469567	0.142925	0.0311463	0.0691263
LNC_000372	incRNA	A01	13111602	13112729	+	5	612	0.111082	0.221321	0.258451	0.158538	0.38999
LNC_000373	lincRNA	A01	13155329	13155627	+	1	299	0.051981	0.0485267	0.140399	0.0440927	0.092517
LNC_000374	incRNA	A01	13171856	13172363	+	2	360	0	0	0	0.063407	0.196609
LNC_000375	lincRNA	A01	13196168	13196390	+	1	223	0.0590547	0.121021	0.16935	0.0814897	0.267835
LNC_000376	lncNAT	A01	13260335	13260632	+	1	298	0.04161	0.066562	0.0544193	0.118199	0.248827
LNC_000377	lncNAT	A01	13260794	13261021	+	1	228	0.147329	0.216079	0.185737	0.212359	0.192406
LNC_000378	lncNAT	A01	13300417	13300896	+	2	414	0.309889	0.314448	0.29437	0.325951	0.238868
LNC_000379	lincRNA	A01	13312409	13312787	+	1	379	0.930076	0.971254	0.717003	0.672351	1.17521
LNC_000380	lncNAT	A01	13393907	13394123	+	1	217	0.11267	0.137251	0.230971	0.183457	0.162035
LNC_000381	lincRNA	A01	13436944	13437861	+	2	426	0	0.0752623	0.24101	0.190442	0.302831
LNC_000382	lincRNA	A01	13524660	13524897	+	1	238	0.115855	0	0.030377	0	0
LNC_000383	incRNA	A01	13529330	13530321	+	3	814	0.336797	0.20112	0.283678	0.284448	0.209011
LNC_000384	lincRNA	A01	13532456	13533151	+	2	315	3.29569	4.60096	3.33776	1.98344	3.04809
LNC_000385	lncNAT	A01	13563985	13564277	+	1	293	0	0.154248	0.0173547	0.050985	0.059079
LNC_000386	lincRNA	A01	13741376	13741594	+	1	219	0.176576	0.0522603	0.182933	0.011457	0.129331
LNC_000387	lncNAT	A01	13830174	13830487	+	1	314	0	0	0.0316683	0	0.141209
LNC_000388	lincRNA	A01	13841593	13843534	+	2	1200	3.49247	2.96596	2.14667	2.3212	6.06807
LNC_000389	lncNAT	A01	13843548	13844282	+	2	491	0.133202	0.171085	0.444583	0.0512437	0.235118
LNC_000390	lncNAT	A01	13843864	13844282	+	2	232	0	0.156352	0	0	0
LNC_000391	lncNAT	A01	13843888	13844755	+	3	347	0.014794	0	0.0830867	0	0.0695833
LNC_000392	incRNA	A01	13877061	13877945	+	3	735	0.03785	0	0.0923547	0.0307883	0.135702
LNC_000393	lincRNA	A01	13935356	13935611	+	1	256	0.0948557	0.0196157	0.11752	0.201708	0.00713133
LNC_000394	lncNAT	A01	13949010	13949353	+	1	344	0.165182	0.0227723	0.0413677	0.0360643	0.0828843
LNC_000395	lincRNA	A01	13952633	13952972	+	1	340	0	0	0	0	0.130702
LNC_000396	lincRNA	A01	13975896	13976199	+	1	304	0.160942	0.0253657	0.046712	0.06533	0.0446527
LNC_000397	incRNA	A01	13987521	13988572	+	5	387	0.283788	0.0389273	0.284798	0.260721	0.181853
LNC_000398	incRNA	A01	13988731	13989407	+	4	335	0.122422	0.010068	0	0.035995	0.12241
LNC_000399	lncNAT	A01	13993174	13993654	+	1	481	0	0.0925043	0.225316	0.179757	0.183994
LNC_000400	incRNA	A01	13994040	13994351	+	2	234	0	0	0.043286	0.073029	0.12703
LNC_000401	lincRNA	A01	14006690	14006971	+	1	282	0	0	0	0.028061	0.191255
LNC_000402	lncNAT	A01	14178217	14179153	+	2	274	0.0377517	0.351204	0.0824803	0.0623453	0.117047
LNC_000403	lncNAT	A01	14180026	14180308	+	1	283	0.0998373	0.054314	0.0856417	0.0981843	0.006881
LNC_000404	incRNA	A01	14194055	14194714	+	3	469	0	0	0.103829	0.036252	0.201645
LNC_000405	lincRNA	A01	14209049	14209278	+	1	230	0.0396247	0.477145	0.260094	0.0457983	0.109698
LNC_000406	lincRNA	A01	14327787	14328023	+	1	237	0	0.160757	0.058248	0	0
LNC_000407	incRNA	A01	14375550	14376483	+	4	626	0.043892	0.0281163	0	0.0834507	0.515953
LNC_000408	incRNA	A01	14375557	14376483	+	4	635	0.109002	0.19457	0	0.118505	0
LNC_000409	incRNA	A01	14435355	14435971	+	3	444	0.06906	0.0501033	0.179387	0.155584	0.297512
LNC_000410	lncNAT	A01	14437790	14438398	+	2	360	0.028254	0.0723917	0.24053	0.0667673	0.289005
LNC_000411	lincRNA	A01	14513613	14513834	+	1	222	0.0159087	0	0.36973	0.227458	0.401029
LNC_000412	lincRNA	A01	14557406	14557692	+	1	287	0	0	0	0.118762	0
LNC_000413	lincRNA	A01	14569523	14570622	+	2	864	0.0910163	0.130672	0.0481093	0.214403	0.466851
LNC_000414	lncNAT	A01	14618701	14619087	+	1	387	0	0.121598	0.131954	0.127957	0.233152
LNC_000415	lincRNA	A01	14659107	14659324	+	1	218	0	0	0	0	0.133991
LNC_000416	lincRNA	A01	14702841	14703075	+	1	235	0	0	0.23818	0	0
LNC_000417	lincRNA	A01	14744358	14744582	+	1	225	0	0	0.0954207	0	0
LNC_000418	lincRNA	A01	14749860	14750141	+	1	282	0	0	0	0.1069	0
LNC_000419	lincRNA	A01	14881109	14881770	+	2	564	0.0444297	0.0992263	0.0659357	0.0205323	0.518492
LNC_000420	lncNAT	A01	14888797	14889735	+	2	804	0.200678	0.241848	0.198971	0.308562	0.462075
LNC_000421	lncNAT	A01	14927662	14927987	+	1	326	0.043912	0.0445077	0.034662	0.00849267	0.283995
LNC_000422	incRNA	A01	14996924	14997266	+	2	226	0.195039	0.0275523	0.213591	0.0710533	0.0328817
LNC_000423	incRNA	A01	14997693	14998589	+	6	510	0.0381337	0.0215407	0.213332	0.0391683	0
LNC_000424	incRNA	A01	14999070	15000221	+	5	684	0.271758	0.110352	0.338554	0.430701	0.278869
LNC_000425	incRNA	A01	15042390	15045182	+	13	1300	0.0819213	0.175724	0.327157	0.26607	0.419512
LNC_000426	lincRNA	A01	15076879	15077225	+	1	347	0	0.0434147	0	0.000667333	0.122436
LNC_000427	lincRNA	A01	15088416	15088710	+	1	295	0	0.127669	0	0	0.032076
LNC_000428	lincRNA	A01	15090810	15092442	+	2	372	0	0.195371	0.103303	0.0537597	0.151856
LNC_000429	incRNA	A01	15102392	15103864	+	3	1323	0.250563	0.222373	0.205381	0.212267	0.347321
LNC_000430	incRNA	A01	15104101	15106021	+	7	1035	0.23439	0.193732	0.327389	0.250689	0.426668
LNC_000431	lincRNA	A01	15121820	15122127	+	1	308	0.218123	0	0	0	0.0711287
LNC_000432	incRNA	A01	15141824	15143519	+	9	944	0.0473023	0.29839	0.320425	0.347182	0.321283
LNC_000433	incRNA	A01	15144091	15145122	+	3	851	0.355101	0.517827	0.344836	0.253798	0.263411
LNC_000434	lncNAT	A01	15145288	15146316	+	2	887	0.109821	0.228978	0.306727	0.098689	0.273494
LNC_000435	incRNA	A01	15155426	15156210	+	5	408	0	0.0738203	0.074766	0.0902233	0.218314
LNC_000436	lncNAT	A01	15158550	15158768	+	1	219	0	0	0	0.0210363	0.13338
LNC_000437	lincRNA	A01	15386129	15386361	+	1	233	0	0	0	0	0.125365
LNC_000438	lncNAT	A01	15435616	15436259	+	1	644	0.610845	0.30022	0.562984	0.445149	0.451672
LNC_000439	lincRNA	A01	15515609	15516244	+	1	636	0.010622	0.011939	0	0.0971097	0.424824
LNC_000440	incRNA	A01	15583747	15584618	+	4	428	0.0643017	0.15119	0.0840007	0.0140867	0.100993
LNC_000441	lincRNA	A01	15659091	15659371	+	1	281	0.145948	0	0	0	0
LNC_000442	lincRNA	A01	15707562	15708131	+	2	309	0	0	0.144418	0.0423813	0
LNC_000443	incRNA	A01	15733726	15735093	+	6	861	0.168476	0.174101	0.171605	0.157452	0.087277
LNC_000444	incRNA	A01	15733726	15735093	+	6	843	0	0.0777213	0.0813333	0.169017	0.275534
LNC_000445	lincRNA	A01	15782878	15783110	+	1	233	0.117947	0	0.180169	0.0248503	0
LNC_000446	lncNAT	A01	15783750	15783960	+	1	211	0	0	0	0.00666467	0.140877
LNC_000447	lncNAT	A01	15784555	15784905	+	1	351	0	0	0	0.135826	0.033704
LNC_000448	lincRNA	A01	15800698	15800909	+	1	212	0.0645983	0	0	0.124375	0
LNC_000449	incRNA	A01	15828839	15830408	+	6	818	0.550164	0.735287	1.21636	0.77521	1.14932
LNC_000450	lincRNA	A01	15945429	15946314	+	2	806	0.102898	0.099266	0.160076	0.0868303	0.243397
LNC_000451	lincRNA	A01	15954856	15955855	+	3	377	0.352398	0.208086	0.385198	0.198319	0.087117
LNC_000452	lincRNA	A01	15990206	15990420	+	1	215	0	0	0	0.122639	0
LNC_000453	lncNAT	A01	16060795	16061018	+	1	224	0.0285173	0.106829	0.0376897	0.164871	0
LNC_000454	lincRNA	A01	16136217	16136426	+	1	210	0	0	0	0	0.210198
LNC_000455	incRNA	A01	16144348	16145417	+	2	587	0.304668	0.252339	0.478941	0.48347	0.757518
LNC_000456	lincRNA	A01	16166572	16166805	+	1	234	0	0	0.143744	0.049392	0
LNC_000457	incRNA	A01	16184573	16186970	+	6	685	0	0	0.100554	0.075287	0.158752
LNC_000458	lincRNA	A01	16235949	16236237	+	1	289	0.094579	0.107046	0.33048	0.164298	0.0256913
LNC_000459	lincRNA	A01	16284741	16285438	+	1	698	0	0	0.0260757	0.324492	0.060867
LNC_000460	lncNAT	A01	16327652	16328645	+	2	578	0.111592	0.035733	0.193318	0.292939	0.330407
LNC_000461	incRNA	A01	16328768	16329272	+	2	434	0	0.0347117	0.090873	0.247425	0.546323
LNC_000462	lincRNA	A01	16367229	16367557	+	1	329	0.0430823	0.271814	0.00973133	0.0560767	0
LNC_000463	lincRNA	A01	16379402	16379795	+	1	394	0.157017	0	0.143208	0.0298907	0.0197413
LNC_000464	lincRNA	A01	16380342	16380564	+	1	223	0.122618	0.033196	0.205022	0.064978	0
LNC_000465	lincRNA	A01	16385378	16386339	+	3	574	4.80406	7.32746	3.42211	5.75853	9.58639
LNC_000466	lincRNA	A01	16401769	16402427	+	1	659	0.085748	0	0.29	0.0469143	0.065769
LNC_000467	lincRNA	A01	16405852	16406135	+	1	284	0	0	0.147814	0	0
LNC_000468	lncNAT	A01	16426258	16426483	+	1	226	0	0	0	0.102481	0.00372667
LNC_000469	lincRNA	A01	16539508	16539710	+	1	203	0.02128	0.005318	0	0.0907057	0.143892
LNC_000470	lincRNA	A01	16700895	16701191	+	1	297	0	0.0198137	0.191272	0.0155923	0.00392
LNC_000471	lincRNA	A01	16793710	16794165	+	1	456	0.303757	0.259786	0.313626	0.1685	0.108893
LNC_000472	lincRNA	A01	16916476	16916733	+	1	258	0.158959	0.0185587	0	0	0.0294367
LNC_000473	lincRNA	A01	16927960	16928161	+	1	202	0	0.100047	0.110761	0	0.0321283
LNC_000474	incRNA	A01	17034732	17035652	+	4	656	5.18853	5.87394	3.69852	2.57752	3.527
LNC_000475	incRNA	A01	17038048	17038775	+	2	622	0.0221653	0.115902	0.256349	0.306397	0.31821
LNC_000476	lincRNA	A01	17056849	17057544	+	3	518	0.119431	0.126735	0.360695	0.349151	0.508972
LNC_000477	lincRNA	A01	17056849	17057544	+	3	499	0.28574	0.268826	0.856464	0.580589	0.802509
LNC_000478	lincRNA	A01	17086094	17086306	+	1	213	0	0.212182	0.076903	0.0817097	0
LNC_000479	lincRNA	A01	17101958	17102167	+	1	210	0	0	0.107617	0	0
LNC_000480	lincRNA	A01	17197767	17198000	+	1	234	0.237125	0.009227	0.08651	0.0257657	0
LNC_000481	lincRNA	A01	17222552	17222766	+	1	215	0	0	0.105115	0	0
LNC_000482	lincRNA	A01	17502006	17502592	+	4	288	0	0	0	0.219703	0.0492857
LNC_000483	incRNA	A01	17565864	17567635	+	2	1656	0.225508	0.263938	0.364734	0.606201	0.335074
LNC_000484	incRNA	A01	17871172	17871459	+	2	203	0.106242	0.170658	0	0.0495743	0.0798603
LNC_000485	incRNA	A01	17872060	17872773	+	2	447	0	0.254359	0.143415	0.082278	0.0520517
LNC_000486	incRNA	A01	17874020	17874348	+	2	246	0	0	0.38063	0.028345	0.029685
LNC_000487	lincRNA	A01	17876870	17877105	+	1	236	0	0	0	0	0.18893
LNC_000488	lincRNA	A01	18056393	18057502	+	2	910	0.583625	0.269299	0.426189	0.107467	0.129183
LNC_000489	lincRNA	A01	18056418	18057502	+	2	879	0.134876	0.0412843	0.119477	0.125983	0.247896
LNC_000490	lncNAT	A01	18086234	18091010	+	2	358	0.0197303	0	0.038919	0.132191	0
LNC_000491	lincRNA	A01	18091066	18091303	+	1	238	0.360328	0.0949467	0.120357	0.108423	0.159433
LNC_000492	lincRNA	A01	18441785	18442197	+	1	413	0.642387	0.377801	0.520307	0.250219	0.558929
LNC_000493	lincRNA	A01	18460667	18461295	+	1	629	0.476807	0.190644	0.31703	0.226042	0.44031
LNC_000494	lincRNA	A01	18620404	18620649	+	1	246	0	0.0602187	0.225255	0	0.018729
LNC_000495	incRNA	A01	18812600	18813789	+	4	515	0.097684	0.041932	0.0965483	0.0283613	0.18329
LNC_000496	lincRNA	A01	18969688	18970029	+	1	342	0	0	0.0495607	0.119101	0.231781
LNC_000497	lincRNA	A01	19046593	19046812	+	1	220	0.127999	0	0.0899037	0	0.01372
LNC_000498	lincRNA	A01	19065273	19065499	+	1	227	0.053728	0	0.109661	0	0.36828
LNC_000499	lincRNA	A01	19142569	19143206	+	2	502	0.453044	0.055687	0.327633	0.351831	0.535455
LNC_000500	lincRNA	A01	19142751	19143206	+	2	379	0.117419	0.345296	0.159278	0.143806	0.209843
LNC_000501	lincRNA	A01	19162014	19162233	+	1	220	0	0	0	0	0.20267
LNC_000502	lincRNA	A01	19322163	19322419	+	1	257	0.134113	0	0.232692	0	0
LNC_000503	lincRNA	A01	19560958	19561168	+	1	211	0.13068	0	0	0	0
LNC_000504	lincRNA	A01	19585765	19586044	+	1	280	0.147715	0	0	0	0.0163437
LNC_000505	lincRNA	A01	19615722	19616011	+	1	290	0.191177	0.131236	0.19605	0.0798593	0.274799
LNC_000506	lincRNA	A01	19653251	19653478	+	1	228	0.015117	0.055466	0.139185	0.0418527	0.218795
LNC_000507	lincRNA	A01	19654015	19654304	+	1	290	0.249308	0.177998	0.330056	0.209844	0.522488
LNC_000508	lincRNA	A01	19683523	19683771	+	1	249	0.0549013	0.117726	0.0490997	0.177634	0.0411103
LNC_000509	lincRNA	A01	19726515	19726868	+	1	354	0	0.015965	0.111934	0	0
LNC_000510	lncNAT	A01	19728539	19728754	+	1	216	0	0.00209233	0.129566	0.0369927	0
LNC_000511	lincRNA	A01	19752958	19753185	+	1	228	0.058959	0.184104	0.056668	0.0507907	0.128115
LNC_000512	lincRNA	A01	19778481	19778978	+	2	444	0	0	0	0.0260817	0.131577
LNC_000513	lincRNA	A01	19789486	19789730	+	1	245	0.638619	0.304372	0.230152	0.205861	0.289919
LNC_000514	lincRNA	A01	19791207	19791498	+	1	292	0.0552783	0.00828167	0.007987	0.188507	0.184497
LNC_000515	lincRNA	A01	19847673	19848040	+	1	368	0.210685	0.0119327	0.054629	0.0162743	0.153932
LNC_000516	lincRNA	A01	19879933	19880291	+	1	359	0.0479233	0.224371	0.109917	0.177292	0.17667
LNC_000517	lincRNA	A01	19883180	19883383	+	1	204	0	0	0	0.177328	0
LNC_000518	lincRNA	A01	20167414	20168202	+	3	506	0.121232	0.40547	0.362826	0.0836657	0.0714833
LNC_000519	lincRNA	A01	20198067	20198304	+	1	238	0	0	0.0518753	0.118398	0
LNC_000520	lincRNA	A01	20223047	20223291	+	1	245	0	0	0	0.161433	0
LNC_000521	lincRNA	A01	20370244	20370483	+	1	240	0.117725	0.241318	0.0809043	0.0515917	0.194818
LNC_000522	incRNA	A01	20397022	20397669	+	3	485	0.169605	0.019411	0.107758	0.101502	0.358716
LNC_000523	incRNA	A01	20409045	20411635	+	5	2274	0.0603207	0.11537	0.183643	0.224122	0.562592
LNC_000524	lincRNA	A01	20413025	20413556	+	1	532	0.156671	0	0	0.100629	0.301159
LNC_000525	incRNA	A01	20426596	20428063	+	2	1375	0.128797	0.105221	0.409044	0.377428	0.617942
LNC_000526	incRNA	A01	20498993	20500309	+	4	974	0.167145	0.0988093	0.066638	0.07031	0.0371173
LNC_000527	lincRNA	A01	20500715	20501114	+	1	400	0.215518	0.229815	0	0.315052	0.103939
LNC_000528	incRNA	A01	20525594	20527369	+	10	965	0.274065	0.28832	0.394596	0.342881	0.26459
LNC_000529	lincRNA	A01	20547959	20549959	+	3	330	0.039955	0	0.549673	0.391737	0.494797
LNC_000530	lincRNA	A01	20589377	20591055	+	4	374	0.059533	0.0740907	0.0862837	0.13391	0.258292
LNC_000531	incRNA	A01	20629369	20631832	+	8	1552	0.281362	0.452173	0.670088	0.387763	0.528398
LNC_000532	incRNA	A01	20632126	20633564	+	4	874	0.161866	0.171749	0.0900203	0.0730117	0.239935
LNC_000533	incRNA	A01	20633817	20634803	+	2	852	0.422899	0.593902	0.287088	0.216739	0.411764
LNC_000534	incRNA	A01	20639845	20640575	+	2	619	0.0216167	0.197504	0.164056	0.16912	0.129564
LNC_000535	lincRNA	A01	20674962	20675288	+	1	327	0	0.114606	0	0.0169333	0.178655
LNC_000536	incRNA	A01	20910194	20912554	+	5	1046	0.0623297	0.140303	0.292052	0.315172	0.238149
LNC_000537	incRNA	A01	20910197	20912554	+	5	1043	0.127561	0.148977	0.172054	0.224004	0.313316
LNC_000538	incRNA	A01	20911441	20912554	+	2	827	0.130135	0.0849613	0.08773	0.100776	0.304417
LNC_000539	lincRNA	A01	20918079	20918297	+	1	219	0.124845	0	0.0339613	0	0
LNC_000540	lncNAT	A01	21022928	21024030	+	2	956	0.100776	0.196536	0.24849	0.186378	0.243195
LNC_000541	lincRNA	A01	21075077	21075453	+	1	377	0.072831	0.187667	0.0896697	0.365697	0.154961
LNC_000542	lincRNA	A01	21116419	21117880	+	3	827	2.84857	2.01547	2.00061	2.65418	5.85367
LNC_000543	lincRNA	A01	21116429	21117880	+	2	1368	0.635694	1.44714	0.980587	1.34786	2.00036
LNC_000544	lincRNA	A01	21157284	21157670	+	1	387	0	0	0.0310957	0.156695	0.222518
LNC_000545	lincRNA	A01	21185036	21185364	+	1	329	0.083789	0.067089	0.405544	0.130749	0.31046
LNC_000546	lincRNA	A01	21215247	21215496	+	1	250	181.926	262.826	173.19	122.087	157.492
LNC_000547	incRNA	A01	21288790	21289251	+	3	278	0	0	0.01977	0.173501	0
LNC_000548	lincRNA	A01	21297108	21297330	+	1	223	0	0	0	0.103859	0
LNC_000549	lincRNA	A01	21368288	21370705	+	2	260	0	0.175419	0	0.0207157	0.064075
LNC_000550	lincRNA	A01	21369050	21370152	+	4	806	0.250449	0	0.219432	0.095021	0.608941
LNC_000551	lincRNA	A01	21369050	21370152	+	4	811	0.357303	0.393542	0.325217	0.449028	0.093741
LNC_000552	lincRNA	A01	21372086	21372487	+	1	402	0.087791	0.291614	0.308593	0.158745	0.238603
LNC_000553	lincRNA	A01	21420943	21421364	+	1	422	0.229317	0.043654	0.00272767	3e-05	0.0362217
LNC_000554	lncNAT	A01	21469720	21470126	+	1	407	0.0997973	0.106493	0.214145	0.168151	0.347005
LNC_000555	lincRNA	A01	21510298	21510502	+	1	205	0	0	0	0	0.13563
LNC_000556	lncNAT	A01	21588709	21594599	+	2	592	2.23856	2.07154	1.65393	1.30281	2.49072
LNC_000557	lincRNA	A01	21694767	21695862	+	3	821	0.719719	0.561022	1.18024	1.44199	1.33741
LNC_000558	lincRNA	A01	21694767	21695862	+	4	506	0.03656	0.035174	0.122466	0.12355	0.212906
LNC_000559	incRNA	A01	21734359	21734721	+	2	289	0.022486	0.102227	0.236968	0.172288	0.076647
LNC_000560	incRNA	A01	21750249	21750722	+	3	312	0	0.0240527	0.0834107	0	0.140433
LNC_000561	incRNA	A01	21751271	21752198	+	5	612	0.111612	0.252345	0.384735	0.183581	0.292573
LNC_000562	incRNA	A01	21768689	21770717	+	2	961	0.1585	0.270309	0.237655	0.307161	0.42364
LNC_000563	lncNAT	A01	21778978	21793393	+	2	439	0.618178	0.493737	0.346604	0.464643	0.362823
LNC_000564	lincRNA	A01	21792934	21793393	+	1	460	0.0318097	0.0941257	0.138426	0.265617	0.518051
LNC_000565	incRNA	A01	21797511	21798959	+	6	980	0.0553427	0.246735	0.10972	0.371846	0.357996
LNC_000566	incRNA	A01	21797543	21798959	+	6	951	0.120787	0.445207	0.264458	0.364932	0.747117
LNC_000567	lincRNA	A01	21799483	21800381	+	2	679	0.121473	0.156001	0.189719	0.574301	0.779839
LNC_000568	incRNA	A01	21809301	21809654	+	2	263	0.220678	0	0.027256	0	0.0966497
LNC_000569	incRNA	A01	21874797	21876454	+	5	999	0.204379	0.293641	0.172269	0.126816	0.254453
LNC_000570	incRNA	A01	21966756	21969751	+	9	1400	0.348522	0.19226	0.427244	0.392962	0.363439
LNC_000571	incRNA	A01	22023975	22027676	+	7	1218	0.0813303	0.244228	0.10213	0	0.089519
LNC_000572	incRNA	A01	22025630	22027676	+	6	1413	0.087667	0.0709907	0.0560793	0.289241	0.140176
LNC_000573	incRNA	A01	22026528	22027676	+	4	678	0	0	0	0	0.241132
LNC_000574	incRNA	A01	22024442	22024848	+	2	332	0.117136	0.0754857	0.0295143	0.100931	0.337439
LNC_000575	incRNA	A01	22088065	22088843	+	2	705	0.157015	0.107493	0.123657	0.305011	0.144934
LNC_000576	incRNA	A01	22091139	22092650	+	5	604	0.070089	0.0489643	0.203654	0.179119	0.225375
LNC_000577	lincRNA	A01	22168810	22170251	+	1	1442	0.272513	0.606785	0.263693	0.253124	0.314629
LNC_000578	lincRNA	A01	22186780	22187215	+	2	384	0	0.0188927	0.179044	0.108965	0.0840553
LNC_000579	lincRNA	A01	22258469	22259089	+	2	539	0.173595	0.0406303	1.13143	1.3594	0.0408097
LNC_000580	incRNA	A01	22341916	22344021	+	2	421	0.482986	0.0357837	0.150925	0.072235	0.13648
LNC_000581	lncNAT	A01	22424956	22425222	+	1	267	0.32788	0.00554833	0.141866	0	0.0278323
LNC_000582	lincRNA	A01	22503120	22504626	+	5	606	0.479067	0.121982	0.585117	0.444127	0.643861
LNC_000583	lncNAT	A01	22528308	22529157	+	4	514	0.0137877	0.0880717	0.224779	0.139571	0.39006
LNC_000584	lincRNA	A01	22694958	22695283	+	1	326	0	0.302799	0.0400927	0.0710363	0.027926
LNC_000585	lincRNA	A01	22711093	22711526	+	1	434	0	0.0647953	0.131021	0.102462	0.029766
LNC_000586	lncNAT	A01	22720007	22720281	+	1	275	0.053309	0	0.0799677	0.309308	0.0257487
LNC_000587	lincRNA	A01	22748900	22750132	+	4	884	0.091393	0.550596	0.373333	0.484577	0.40834
LNC_000588	lincRNA	A01	22748900	22750132	+	4	872	0.236357	0.206266	0.276611	0	0.299992
LNC_000589	incRNA	A01	22761273	22762363	+	2	964	0.383723	0.477415	0.663632	0.870536	1.00746
LNC_000590	lincRNA	A01	22775006	22775267	+	1	262	0	0	0	0	0.170181
LNC_000591	lincRNA	A01	22896757	22897245	+	1	489	0.0540153	0.218266	0	0.0228267	0.0289607
LNC_000592	lincRNA	A01	22930075	22930294	+	1	220	0	0.140203	0	0	0
LNC_000593	lincRNA	A01	23109146	23109369	+	1	224	0	0	0.0252227	0.143781	0.0331753
LNC_000594	lincRNA	A01	23158787	23158989	+	1	203	0	0.222634	0	0	0
LNC_000595	lncNAT	A01	23173628	23173977	+	1	350	0.158573	0.053985	0.113718	0.04963	0.312986
LNC_000596	lincRNA	A01	23175572	23175786	+	1	215	1.36824	1.52479	1.1234	1.51116	2.32818
LNC_000597	lincRNA	A01	23467022	23467270	+	1	249	0	0	0	0	0.227497
LNC_000598	lncNAT	A01	23733949	23734181	+	1	233	0.117343	0.11687	0.0378963	0	0.03039
LNC_000599	lncNAT	A01	23739172	23739751	+	1	580	0.299722	0.196755	0.501086	0.719724	0.438162
LNC_000600	incRNA	A01	23748877	23750801	+	6	948	0.174314	0.0935077	0.21001	0.0603083	0.149882
LNC_000601	incRNA	A01	23751800	23754228	+	11	1004	0.0691997	0.0381353	0.190275	0.198014	0.122572
LNC_000602	incRNA	A01	23798504	23801758	+	14	1566	0.127919	0.18684	0.251505	0.321182	0.341885
LNC_000603	lincRNA	A01	23805615	23805904	+	1	290	0.0932467	0.142227	0.0825897	0.154071	0.0541197
LNC_000604	lncNAT	A01	23845130	23845349	+	1	220	0	0	0	0.0565303	0.257486
LNC_000605	lincRNA	A01	23851144	23851369	+	1	226	0	0.136481	0.008462	0	0
LNC_000606	incRNA	A01	23918490	23919641	+	4	731	1.25897	1.46412	0.437304	0.827068	0.869797
LNC_000607	lncNAT	A01	23999563	23999785	+	1	223	0	0.0618117	0	0	0.127011
LNC_000608	incRNA	A01	24010205	24010790	+	3	286	0.126087	0.140099	0.0910187	0.342763	0.248396
LNC_000609	incRNA	A01	24027628	24030923	+	10	1903	0.00718367	0.801239	0.217835	0.442949	0.320445
LNC_000610	lincRNA	A01	24249022	24249254	+	1	233	0	0	0	0.149103	0
LNC_000611	lincRNA	A01	24261675	24261935	+	1	261	0.162661	1.27582	0.489233	0.704531	0.663803
LNC_000612	incRNA	A01	24298254	24299520	+	5	910	0.148582	0.0835057	0.048327	0.265856	0.312918
LNC_000613	lincRNA	A01	24382490	24383095	+	1	606	0.115167	0.0254493	0.108216	0.0416537	0.315245
LNC_000614	lincRNA	A01	24400100	24412256	+	3	561	0.023419	0.592633	0	0.0339703	0
LNC_000615	lincRNA	A01	24553514	24553812	+	1	299	0	0.125961	0.093693	0	0.0387513
LNC_000616	lincRNA	A01	24629442	24629663	+	1	222	0.0741347	0	0	0	0.127411
LNC_000617	incRNA	A01	24660774	24661269	+	2	322	0.0416743	0	0	0.153288	0.092591
LNC_000618	lincRNA	A01	24748291	24748545	+	1	255	0.182352	0.075177	0.0221563	0.181004	0
LNC_000619	lincRNA	A01	24763182	24763797	+	2	417	0.100538	0.036984	0.0541957	0.236387	0.282448
LNC_000620	lncNAT	A01	24824553	24825405	+	3	407	0.791647	0.534817	0.470838	0.527497	1.05137
LNC_000621	incRNA	A01	24846101	24846581	+	2	347	0	0.041814	0.0271643	0.0166863	0.163948
LNC_000622	incRNA	A01	24847041	24847679	+	4	376	0	0.022819	0.0883023	0.055643	0.215086
LNC_000623	lincRNA	A01	24896663	24896945	+	1	283	0.14077	0	0	0	0.0472057
LNC_000624	lncNAT	A01	24923556	24927134	+	2	1039	0.06724	0	0.197563	0.319403	0.238784
LNC_000625	lincRNA	A01	24928311	24928539	+	1	229	0	0	0.005413	0.101138	0
LNC_000626	lncNAT	A01	24932706	24934974	+	2	809	2.78195	2.6328	6.55936	5.76335	4.8375
LNC_000627	lincRNA	A01	24955666	24955913	+	1	248	0	0	0	0.161075	0
LNC_000628	lncNAT	A01	24958511	24960872	+	2	954	0.0930277	0.103605	0.235546	0.219475	0.294326
LNC_000629	incRNA	A01	24965034	24965964	+	6	393	0.051101	0.299588	0.420968	0.149623	0.0942023
LNC_000630	incRNA	A01	25002240	25003975	+	11	813	0.262906	0.404363	0.425992	0.63034	0.537276
LNC_000631	lncNAT	A01	25015529	25015741	+	1	213	0.132648	0	0	0	0
LNC_000632	lincRNA	A01	25135880	25136419	+	1	540	1.20118	0.880939	0.795106	0.96394	0.746031
LNC_000633	lincRNA	A01	25137636	25138728	+	1	1093	0.234407	0.361865	0.424752	0.391999	0.524767
LNC_000634	lincRNA	A01	25150366	25150576	+	1	211	0	0	0	0.111249	0
LNC_000635	lncNAT	A01	25229886	25230148	+	1	263	0.139842	0.278071	0	0	0.0555327
LNC_000636	lincRNA	A01	25239245	25240187	+	4	650	0	0.0123963	0.308779	0.304838	0.159951
LNC_000637	lincRNA	A01	25364051	25364425	+	1	375	4.26313	4.56984	7.23712	7.4531	8.07673
LNC_000638	lincRNA	A01	25431334	25432506	+	1	1173	0.535354	0.457047	0.541976	0.5553	0.724827
LNC_000639	incRNA	A01	25464608	25465575	+	3	400	0.193105	0	0.0924733	0.20843	0.0961633
LNC_000640	lincRNA	A01	25541154	25541802	+	1	649	0.181192	0.11956	0.166052	0.187406	0.430056
LNC_000641	lincRNA	A01	25557511	25558318	+	2	698	1.89915	1.32824	0.366225	0.353347	0.183884
LNC_000642	incRNA	A01	25613898	25614571	+	3	511	0.201194	0.271766	0.212661	0.0421187	0.263804
LNC_000643	lncNAT	A01	25614974	25615210	+	1	237	0.018702	0.188593	0.296306	0.0220737	0.060803
LNC_000644	incRNA	A01	25651996	25652978	+	3	504	0	0.0581963	0.152536	0.059574	0.14238
LNC_000645	lincRNA	A01	25740818	25741036	+	1	219	0.392718	0.552493	0.520436	0.748325	0.726675
LNC_000646	incRNA	A01	25854917	25855406	+	3	332	0.123357	0.0209047	0.0776927	0.0721563	0.289572
LNC_000647	lincRNA	A01	25969547	25969755	+	1	209	0.197896	0	0	0	0
LNC_000648	lincRNA	A01	26010316	26010750	+	2	227	0.062026	0.0431327	0	0	0.130947
LNC_000649	lincRNA	A01	26034891	26035167	+	1	277	0	0.046953	0.156852	0.282404	0.0491507
LNC_000650	lincRNA	A01	26123296	26123724	+	1	429	0	0	0	0.060131	0.220255
LNC_000651	lincRNA	A01	26136043	26136694	+	1	652	1.32099	1.11073	0.865503	1.28441	2.85268
LNC_000652	incRNA	A01	26152115	26152910	+	5	398	0	0.12564	0.24499	0.0680133	0.183703
LNC_000653	incRNA	A01	26159368	26166818	+	2	614	0.043971	0.118889	0.165673	0.360258	0.177426
LNC_000654	incRNA	A01	26170421	26171009	+	2	378	0.0814197	0.217264	0.301106	0.182838	0.39978
LNC_000655	lincRNA	A01	26238118	26238342	+	1	225	0	0.00274167	0	0	0.155308
LNC_000656	incRNA	A01	26296463	26297445	+	6	523	0.197448	0.218485	0.133848	0.112631	0.201296
LNC_000657	incRNA	A01	26297569	26297862	+	2	216	0.145563	0.053471	0.0104743	0.150152	0
LNC_000658	lincRNA	A01	26401932	26402506	+	1	575	0	0.114888	1.23604	0.411815	2.03327
LNC_000659	incRNA	A01	26407566	26408470	+	4	432	0.0295923	0.0172353	0.213129	0.0903707	0.167461
LNC_000660	lincRNA	A01	26516693	26516915	+	1	223	0.005926	0	0.0409963	0.126176	0.057567
LNC_000661	lincRNA	A01	26527927	26528161	+	1	235	0	0.123485	0	0	0
LNC_000662	lincRNA	A01	26554903	26555129	+	1	227	0	0	0	0.042002	0.225537
LNC_000663	incRNA	A01	26563122	26563589	+	2	383	0.018375	0.0841747	0.109649	0.100885	0.173826
LNC_000664	lncNAT	A01	26592684	26593010	+	1	327	0.0406153	0	0.135862	0.110627	0
LNC_000665	lincRNA	A01	26593574	26593809	+	1	236	0	0	0.12606	0.040024	0
LNC_000666	lincRNA	A01	26714609	26715468	+	4	585	0.303282	0.572938	0.599059	0.539771	1.42696
LNC_000667	incRNA	A01	26832081	26832763	+	3	463	0.0296777	0	0.174414	0.113424	0.0316723
LNC_000668	lncNAT	A01	26865341	26866749	+	2	964	0	0	0.387511	0.0586587	0.272019
LNC_000669	lncNAT	A01	26865343	26866749	+	2	940	0.0941313	0.0969363	0.093573	0	0.29103
LNC_000670	lncNAT	A01	26865343	26866749	+	2	1110	0.254693	0.265148	0.174885	0.520335	0.467814
LNC_000671	lncNAT	A01	26865343	26866749	+	2	970	0	0	0.490065	0.217764	0.078887
LNC_000672	lncNAT	A01	26865343	26866749	+	2	1102	0	0	0	0	0.230993
LNC_000673	incRNA	A01	26905503	26906571	+	4	522	0.355653	0.142361	0	0.140719	0.221491
LNC_000674	lincRNA	A01	26978338	26979344	+	1	1007	0.281208	0.0854713	0.213056	0.224268	0.499344
LNC_000675	incRNA	A01	27088767	27089845	+	4	734	0.318066	0.447148	0.71815	0.487557	0.978795
LNC_000676	lincRNA	A01	27166866	27167179	+	1	314	38.2217	107.964	203.232	242.111	225.858
LNC_000677	incRNA	A01	27307418	27307947	+	2	354	0.187211	0	0	0.018621	0.364893
LNC_000678	lncNAT	A01	27401489	27401897	+	1	409	0	0	0.0376687	0.0904643	0.154904
LNC_000679	lncNAT	A01	27402341	27402616	+	1	276	0.0866727	0.0558993	0.102353	0.046489	0.191874
LNC_000680	lincRNA	A01	27406780	27407078	+	2	246	0.198303	0.112408	0.337592	0.212728	0.226532
LNC_000681	lncNAT	A01	27408946	27409614	+	2	574	0.047156	0.182941	0.116609	0.127468	0.222747
LNC_000682	incRNA	A01	27409800	27413670	+	10	943	0	0.247258	0.0479497	0.080593	0.114466
LNC_000683	incRNA	A01	27692558	27693549	+	2	370	0	0	0.108324	0.0981093	0.157893
LNC_000684	lncNAT	A01	27701432	27701836	+	1	405	0	0.0357067	0	0.162445	0
LNC_000685	lncNAT	A01	27715832	27716210	+	1	379	0.082058	0.139774	0.205321	0.00848433	0.185355
LNC_000686	incRNA	A01	27723253	27724852	+	5	715	0.051349	0.0725793	0.0773047	0.059994	0.235606
LNC_000687	incRNA	A01	27735232	27735826	+	3	383	0.0735243	0	0.141129	0.251409	0.151771
LNC_000688	incRNA	A01	27754231	27757148	+	12	1801	3.12221	1.06206	4.90837	6.01215	3.38048
LNC_000689	incRNA	A01	27811538	27813058	+	4	1275	0.220451	0.165234	0.191003	0.171654	0.362909
LNC_000690	lincRNA	A01	27843076	27843289	+	1	214	0.022784	0.141491	0.0264013	0	0
LNC_000691	lincRNA	A01	27848927	27849358	+	1	432	0.428902	0.202772	0.092894	0	0.0327817
LNC_000692	lncNAT	A01	27900884	27901262	+	1	379	0.0178917	0.018447	0	0.227588	0
LNC_000693	lincRNA	A01	27916642	27916868	+	1	227	0	0	0.184931	0	0
LNC_000694	lincRNA	A01	27993599	27994012	+	2	341	0.07966	0.884893	0.044058	0.068599	0.292099
LNC_000695	incRNA	A01	28039358	28039872	+	2	303	0.200264	0.38695	0.0423667	0.0313277	0.195714
LNC_000696	incRNA	A01	28153107	28154549	+	3	717	0.208463	0.162511	0.331224	0.209549	0.215448
LNC_000697	incRNA	A01	28153820	28154549	+	3	329	0.137935	0.131283	0.323122	0.089741	0.198417
LNC_000698	incRNA	A01	28155415	28156562	+	5	524	0	0.069263	0.172516	0.0470597	0
LNC_000699	lncNAT	A01	28180955	28181188	+	1	234	0.227686	0.06438	0.047646	0.100161	0.114585
LNC_000700	incRNA	A01	28278102	28279511	+	7	628	0	0	0.0180587	0.0348233	0.185786
LNC_000701	lincRNA	A01	28335367	28337653	+	5	1450	0.808531	0.406414	0.901707	0.926903	1.33157
LNC_000702	lincRNA	A01	28335446	28337653	+	3	1777	0.234302	0.176283	0.329369	0.266546	0.6617
LNC_000703	lincRNA	A01	28335446	28337653	+	4	1236	0.739356	0.74718	0.838832	0.812227	0.609927
LNC_000704	lincRNA	A01	28361317	28361576	+	1	260	0	0.17795	0	0	0
LNC_000705	lincRNA	A01	28397385	28397921	+	1	537	1.15149	1.26488	0.823906	1.06053	1.91238
LNC_000706	lncNAT	A01	28464882	28465187	+	1	306	1.6402	3.10832	2.88635	2.97513	4.80092
LNC_000707	lincRNA	A01	28480235	28480552	+	2	226	0	0	0.123833	0	0
LNC_000708	incRNA	A01	28489251	28490049	+	3	632	0.101836	0.263694	0.251949	0.20796	0.185159
LNC_000709	lincRNA	A01	28503931	28504229	+	1	299	0.119293	0.260905	0.440087	0.258848	0.264305
LNC_000710	lincRNA	A01	28567475	28567695	+	1	221	0	0	0.153391	0	0.0892467
LNC_000711	incRNA	A01	28575604	28576270	+	2	307	0.137742	0.044982	0	0.105122	0.039486
LNC_000712	lincRNA	A01	28624696	28624918	+	1	223	0.26706	0.162428	0	0	0
LNC_000713	lincRNA	A01	28697886	28698124	+	1	239	0.171317	0.137769	0.069111	0	0.00621267
LNC_000714	incRNA	A01	28737440	28738779	+	4	568	0.0474123	0.0400943	0.155202	0.0986773	0.127492
LNC_000715	incRNA	A01	28743433	28744137	+	3	507	0.104967	0.167608	0.115825	0.0687743	0.204124
LNC_000716	incRNA	A01	28764495	28765175	+	3	499	0.157298	0.149063	0.160372	0.217097	0.54548
LNC_000717	incRNA	A01	28765477	28765992	+	3	238	0.0718637	0	0.07483	0.00624867	0.133225
LNC_000718	incRNA	A01	28766404	28766715	+	2	210	0	0	0.199893	0	0.326889
LNC_000719	lincRNA	A01	28787299	28787603	+	1	305	0.046039	0.011893	0.392281	0.170679	0.180617
LNC_000720	incRNA	A01	28793851	28794502	+	3	441	0	0.162075	0.433358	0.109415	0.193204
LNC_000721	lncNAT	A01	28886018	28886817	+	1	800	0.112163	0.176826	0.288195	0.196728	0.498706
LNC_000722	incRNA	A01	28931055	28931722	+	2	333	0.041292	0.0806627	0.168875	0.265468	0.102059
LNC_000723	incRNA	A01	28951314	28951851	+	2	464	0	0.079978	0	0.14908	0.170247
LNC_000724	incRNA	A01	28972719	28973176	+	4	215	0.0631597	0.0882627	0.191235	0.0306597	0
LNC_000725	incRNA	A01	29030125	29031592	+	3	904	0.368046	1.04924	0.673265	0.360682	0.379918
LNC_000726	lincRNA	A01	29052342	29052827	+	1	486	0.014534	0.031733	0.051423	0.0991627	0.29369
LNC_000727	lncNAT	A01	29058405	29058700	+	1	296	0.0832853	0.0943337	0	0.089376	0.295654
LNC_000728	lncNAT	A01	29063856	29064191	+	1	336	0.106037	0.0786193	0.0832923	0.091155	0.088467
LNC_000729	incRNA	A01	29162285	29163699	+	5	1058	0.0784993	0.141026	0.229535	0.189054	0.412801
LNC_000730	incRNA	A01	29164098	29164759	+	2	582	0.0479617	0.181188	0.260893	0.2539	0.157834
LNC_000731	lincRNA	A01	29283503	29283870	+	1	368	0	0.146417	0.232088	0.477831	0.127639
LNC_000732	lncNAT	A01	29314328	29314649	+	1	322	0.280101	0.164251	0.0821167	0.144182	0.226888
LNC_000733	lncNAT	A01	29348264	29348900	+	1	637	0.251643	0.337689	0.240899	0.302804	0.241659
LNC_000734	lncNAT	A01	29349929	29350220	+	1	292	0.0468167	0.06055	0.020207	0.0415347	0.135732
LNC_000735	lncNAT	A01	29448691	29448938	+	1	248	0.23024	0.151953	0.219287	0.15948	0.127901
LNC_000736	lincRNA	A01	29593399	29593850	+	1	452	0.176215	0.086694	0.0434883	0	0.069352
LNC_000737	lincRNA	A01	29651511	29651965	+	1	455	0.0361283	0.0331097	0.0478643	0.340391	0.110857
LNC_000738	incRNA	A01	29669638	29670154	+	2	436	0	0.10111	0.071963	0.162454	0.0487213
LNC_000739	lincRNA	A01	29675440	29675640	+	1	201	0.0676763	0.149899	0.055926	0	0
LNC_000740	lincRNA	A01	29743214	29743435	+	1	222	0.118361	0.191144	0.426989	0.357863	0.348514
LNC_000741	incRNA	A01	29747334	29748499	+	5	434	0	0.187201	0.508395	0.230598	0.548986
LNC_000742	lncNAT	A01	29767017	29767487	+	1	471	0.131094	0.0898453	0.0933803	0.091771	0.173457
LNC_000743	lincRNA	A01	29833021	29833889	+	1	869	0.786645	0.529805	0.316901	0.310166	0.758808
LNC_000744	lincRNA	A01	29850863	29851070	+	1	208	0.264255	0.141716	0.130866	0.0558573	0.204151
LNC_000745	lincRNA	A01	29890869	29891638	+	2	420	0.122882	0	0.035417	0	0
LNC_000746	lincRNA	A01	29906163	29906369	+	1	207	0	0	0	0.127379	0
LNC_000747	lncNAT	A01	29916829	29917238	+	1	410	0	0	0	0	0.138163
LNC_000748	lncNAT	A01	29918204	29918582	+	1	379	0	0	0.110263	0.0624887	0.268492
LNC_000749	incRNA	A01	29998722	29999204	+	3	216	0.0621323	0.238267	0	0	0
LNC_000750	incRNA	A01	30042723	30046942	+	16	2201	0.470131	0.688021	0.552954	0.53867	0.821377
LNC_000751	lincRNA	A01	30061607	30062000	+	1	394	0	0.213018	0.266134	0.0975273	0.228238
LNC_000752	lincRNA	A01	30153364	30154032	+	2	585	1.35981	0.359446	0.603235	0.406715	0.304716
LNC_000753	incRNA	A01	30184158	30184457	+	2	221	0.127846	0.1119	0	0.0919477	0.062244
LNC_000754	incRNA	A01	30185835	30186170	+	3	206	0.0621747	0	0	0	0.144296
LNC_000755	incRNA	A01	30365686	30366323	+	2	460	0.0661143	0	0.133605	0.16664	0.174695
LNC_000756	lncNAT	A01	30371685	30372067	+	1	383	0.0542877	0.202839	0.0763967	0.225155	0.057536
LNC_000757	lincRNA	A01	30376005	30376555	+	2	335	0.185266	0.173248	0	0	0
LNC_000758	incRNA	A01	30409657	30410547	+	3	460	0.0738373	0.114419	0.121679	0.136469	0.127001
LNC_000759	lincRNA	A01	30446250	30446467	+	1	218	0.125417	0.0672073	0	0	0
LNC_000760	lncNAT	A01	30554403	30554795	+	1	393	0.0540577	0.163236	0.069558	0.0636073	0.107025
LNC_000761	lncNAT	A01	30643102	30643653	+	1	552	0.0241433	0.242729	0.11749	0.26599	0.336371
LNC_000762	lncNAT	A01	30722314	30722944	+	2	243	0	0	0.057201	0.129124	0
LNC_000763	lncNAT	A01	30813341	30814118	+	1	778	0.204431	0.203847	0.219963	0.120753	0.21705
LNC_000764	lincRNA	A01	30873924	30874259	+	2	233	0.118144	0	0.047042	0.0464693	0.0610113
LNC_000765	lincRNA	A01	31024751	31025030	+	1	280	0.793671	0.96394	0.833329	0.36847	1.65099
LNC_000766	incRNA	A01	31044445	31044768	+	2	237	0	0	0	0	0.143108
LNC_000767	lncNAT	A01	31045237	31046007	+	2	699	0.196855	0.114892	0.258305	0.247766	0.34378
LNC_000768	lincRNA	A01	31066925	31067171	+	1	247	0	0.120141	0.241005	0.222841	0.619478
LNC_000769	lincRNA	A01	31068395	31068607	+	1	213	0	0	0	0	0.131422
LNC_000770	incRNA	A01	31171699	31172107	+	3	238	0.231904	0.092415	0	0.126663	0.0922533
LNC_000771	lncNAT	A01	31174094	31174602	+	1	509	0	0.0431307	0.288609	0.214033	0.316999
LNC_000772	incRNA	A01	31264571	31265117	+	2	332	0.271396	0.470507	0.436278	0.492757	0.544544
LNC_000773	lncNAT	A01	31277612	31277942	+	1	331	0.0719337	0.0748597	0.151889	0.0692587	0.0151493
LNC_000774	lincRNA	A01	31298573	31298846	+	1	274	0	0	0.0141293	0.174426	0.0463443
LNC_000775	incRNA	A01	31369273	31369677	+	2	327	0.129605	0.134422	0	0	0.168179
LNC_000776	lncNAT	A01	31382384	31383532	+	2	919	0.0817493	0.105155	0.185553	0.222168	0.178031
LNC_000777	incRNA	A01	31471670	31472956	+	4	1072	0.199919	0.24535	0.13931	0.015292	0.147967
LNC_000778	lincRNA	A01	31582502	31583594	+	2	954	0.170004	0.070284	0.127686	0.294139	0.148704
LNC_000779	incRNA	A01	31599523	31600242	+	3	446	0.00311633	0.000120667	0	0.019565	0.150018
LNC_000780	lncNAT	A01	31642341	31642923	+	3	218	0.0324013	0	0.168724	0	0
LNC_000781	incRNA	A01	31665225	31666085	+	4	573	0.419055	0.859721	0.272626	0.318048	0.678185
LNC_000782	lincRNA	A01	31716122	31717099	+	4	735	0.476652	0.534434	0.564001	0.383083	0.380629
LNC_000783	lincRNA	A01	31717421	31718498	+	5	641	0.163428	0.322726	0.153963	0.164401	0.158668
LNC_000784	incRNA	A01	31766124	31767240	+	2	861	0.478105	0.522719	0.538581	0.55237	0.614808
LNC_000785	incRNA	A01	31837123	31837444	+	2	229	0	0	0	0	0.123683
LNC_000786	incRNA	A01	31837979	31838432	+	2	346	0	0.0870803	0	0.167122	0.314087
LNC_000787	incRNA	A01	31901999	31902853	+	5	544	0.0290643	0.036522	0.11146	0.151915	0.181388
LNC_000788	lncNAT	A01	31949668	31949887	+	1	220	0.250598	0.0671073	0.056345	0.0940837	0
LNC_000789	incRNA	A01	31964813	31966247	+	5	960	0.287253	0.421817	0.248505	0.384207	0.296939
LNC_000790	lincRNA	A01	31969647	31970019	+	2	283	1.11818	0.824937	0.693918	0.474987	1.49975
LNC_000791	lincRNA	A01	31976179	31976648	+	2	381	0.366921	0.302276	0.299372	0.462054	0.427666
LNC_000792	lncNAT	A01	31988093	31988442	+	1	350	0.0606603	0.22718	0.022525	0.0978753	0.127393
LNC_000793	incRNA	A01	32054023	32056506	+	10	1600	0.35438	0.514433	0.703954	0.530877	0.595494
LNC_000794	incRNA	A01	32104545	32105503	+	2	502	0	0	0.080059	0	0.419964
LNC_000795	incRNA	A01	32125946	32126357	+	2	322	0.033964	0.0584323	0.067624	0.0770747	0.328398
LNC_000796	incRNA	A01	32126832	32127251	+	3	254	0	0	0	0.150025	0.286581
LNC_000797	incRNA	A01	32132868	32133424	+	4	332	0.0119883	0.067093	0.12146	0.007503	0.0255883
LNC_000798	incRNA	A01	32240375	32241668	+	7	559	0.19547	0.0540637	0.217773	0.119226	0.0245483
LNC_000799	incRNA	A01	32240475	32241668	+	7	462	0.0684943	0.006223	0.081713	0.290031	0
LNC_000800	incRNA	A01	32289066	32293060	+	14	1313	0.239644	0.0808657	0.150606	0.276615	0.47382
LNC_000801	incRNA	A01	32291550	32293060	+	6	627	0	0.294924	0	0	0
LNC_000802	incRNA	A01	32337462	32338246	+	3	617	0.225396	0.220037	0.18427	0.121848	0.27518
LNC_000803	incRNA	A01	32376368	32376798	+	3	212	0	0	0	0.124375	0
LNC_000804	incRNA	A01	32383900	32384190	+	2	213	0.0289613	0.141454	0.021574	0	0.072305
LNC_000805	incRNA	A01	32393915	32394470	+	3	364	0.147713	0.275562	0.34332	0.151215	0.0793113
LNC_000806	incRNA	A01	32401614	32402121	+	2	274	0.318662	0	0.143846	0.088017	0
LNC_000807	incRNA	A01	32414321	32414745	+	2	234	0.120743	0	0	0	0
LNC_000808	lincRNA	A01	32427023	32428165	+	4	411	0.266952	0.166299	0.173868	0.364166	0.246848
LNC_000809	lincRNA	A01	32430972	32431194	+	1	223	0	0	0	0.11824	0
LNC_000810	lincRNA	A01	32464233	32465493	+	2	703	0	0.156653	0.0355117	0.0734667	0.6667
LNC_000811	lincRNA	A01	32467309	32467843	+	1	535	0	0.10854	0.157376	0.137802	0.288462
LNC_000812	incRNA	A01	32480962	32482174	+	2	795	0.189302	0.362667	0.687724	0.422284	0.496302
LNC_000813	lncNAT	A01	32538051	32538345	+	1	295	0	0.122962	0	0	0
LNC_000814	lincRNA	A01	32791953	32792249	+	1	297	0.140096	0	0.161254	0.0887793	0.371535
LNC_000815	incRNA	A01	32837908	32838239	+	2	269	0	0	0.0210033	0.085812	0.110502
LNC_000816	lncNAT	A01	32848981	32849937	+	2	389	0	0	0.115709	0	0
LNC_000817	incRNA	A01	33003788	33004368	+	2	238	0	0.167745	0.158573	0	0
LNC_000818	incRNA	A01	33026572	33027370	+	2	734	0.275452	0.165057	0.142086	0.106845	0.168126
LNC_000819	incRNA	A01	33027859	33029755	+	2	476	0.141474	0.345652	0.287975	0.103969	0.244441
LNC_000820	incRNA	A01	33056439	33056836	+	2	221	0	0.066122	0	0.023862	0.165563
LNC_000821	incRNA	A01	33072244	33073231	+	5	642	0.258026	0.267954	0.120139	0.246039	0.319912
LNC_000822	lincRNA	A01	33105694	33108376	+	4	2364	0.360738	0.485023	0.419753	0.397054	0.476471
LNC_000823	incRNA	A01	33182812	33184860	+	5	650	0.0902603	0.065395	0.320247	0.0659917	0.0634927
LNC_000824	incRNA	A01	33182819	33185235	+	7	656	0.0478753	0.0688177	0.144474	0.366753	0.049372
LNC_000825	incRNA	A01	33268800	33270588	+	9	1021	0.094016	0.157593	0.147657	0.105752	0.0288613
LNC_000826	incRNA	A01	33270928	33273304	+	11	1068	0.175182	0.362338	0.24657	0.297532	0.473591
LNC_000827	lncNAT	A01	33294676	33295009	+	1	334	0.0422963	0.0225523	0.168826	0.143235	0.304424
LNC_000828	lincRNA	A01	33300414	33300957	+	2	226	0.0612587	0	0.043548	0.127602	0.032312
LNC_000829	incRNA	A01	33352947	33354382	+	7	585	0	0	0.090167	0.0606697	0.186649
LNC_000830	incRNA	A01	33355071	33355586	+	3	232	0.128076	0	0.161529	0.10358	0.279781
LNC_000831	lincRNA	A01	33465141	33467431	+	2	376	0.168608	0.12305	0.180946	0.326003	0.658269
LNC_000832	lncNAT	A01	33472331	33472579	+	1	249	0	0	0.0226903	0.145281	0.0298443
LNC_000833	incRNA	A01	33602953	33603482	+	4	299	0.0409037	0	0.138548	0	0.0259093
LNC_000834	incRNA	A01	33769419	33770441	+	4	738	0.0488827	0.0800193	0.162491	0.0908967	0.0834673
LNC_000835	incRNA	A01	33770738	33771676	+	4	652	0.063601	0.103642	0.158466	0.152476	0.132056
LNC_000836	incRNA	A01	33785495	33786161	+	2	366	0.170139	0.187055	0.0461217	0.155032	0.05999
LNC_000837	lincRNA	A01	82594	83168	-	1	575	0.195162	0.0807383	0	0	0.04732
LNC_000838	lincRNA	A01	87874	88100	-	1	227	0.0611397	0.0409253	0.0519863	0.153044	0
LNC_000839	incRNA	A01	128350	130232	-	5	1166	0.0756697	0	0.115681	0.0248797	0.163458
LNC_000840	incRNA	A01	128350	130232	-	5	1166	1.07161	1.3415	0.5461	0.613148	0.230088
LNC_000841	lncNAT	A01	147847	148249	-	2	327	0.133517	0	0.334074	0.0861353	0.1662
LNC_000842	lncNAT	A01	175518	175745	-	1	228	0	0	0	0.152373	0.0559433
LNC_000843	incRNA	A01	180595	181264	-	2	302	0.090533	0.033256	0.09559	0.0586683	0.243346
LNC_000844	lncNAT	A01	184366	184649	-	1	284	0.0211797	0.0510457	0	0	0.241224
LNC_000845	lincRNA	A01	215619	215827	-	1	209	0.0948753	0.103298	0.336276	0.201948	0.0874363
LNC_000846	incRNA	A01	222870	227322	-	6	2321	0.137474	0.183387	0.215726	0.132004	0.273583
LNC_000847	lncNAT	A01	230454	230812	-	1	359	0.207704	0.212253	0.119391	0.213373	0.368737
LNC_000848	incRNA	A01	232303	233597	-	4	962	0.189032	0.12847	0.106435	0.050007	0.150543
LNC_000849	incRNA	A01	234344	236011	-	4	971	0.132427	0.191073	0.211979	0.114559	0.17028
LNC_000850	incRNA	A01	236171	236582	-	2	241	0.0867207	0.0361973	0.243737	0.0828327	0.05361
LNC_000851	incRNA	A01	236930	237898	-	3	677	0.12241	0.135487	0.136749	0.145671	0.167688
LNC_000852	incRNA	A01	247516	247908	-	3	221	0.030776	0.187719	0	0	0
LNC_000853	incRNA	A01	261925	262658	-	4	373	0.174928	0.280686	0.26497	0.0700617	0.113901
LNC_000854	lncNAT	A01	413244	413665	-	1	422	0.232485	0.062373	0.232983	0.176663	0.0980553
LNC_000855	lncNAT	A01	418287	419061	-	1	775	0.241441	0.453041	0.385907	0.36055	0.717721
LNC_000856	lncNAT	A01	474228	474736	-	2	368	0.205028	0.728655	0.275713	0.445388	0.374782
LNC_000857	lncNAT	A01	515916	516147	-	1	232	0	0	0.12063	0	0
LNC_000858	lincRNA	A01	534924	535133	-	1	210	0.0381177	0	0.050531	0.179092	0.0953063
LNC_000859	lncNAT	A01	584762	585084	-	1	323	0	0	0	0.132177	0
LNC_000860	lncNAT	A01	586219	586514	-	1	296	0	0	0.046959	0.173541	0
LNC_000861	incRNA	A01	600480	600831	-	2	223	0	0	0.307997	0	0.279151
LNC_000862	lincRNA	A01	674770	675405	-	1	636	0.425159	0.34981	0.461964	0.46539	0.262041
LNC_000863	lincRNA	A01	683954	684184	-	1	231	0	0.130432	0.030288	0	0
LNC_000864	lncNAT	A01	763032	763516	-	1	485	0.0281867	0.185475	0.087383	0.273863	0.0763453
LNC_000865	incRNA	A01	763659	765466	-	4	975	0.433323	0.51477	0.504753	0.290309	0.552262
LNC_000866	lncNAT	A01	766571	766781	-	1	211	0	0.137531	0	0.00933	0
LNC_000867	incRNA	A01	777517	777992	-	3	334	0.0412777	0	0.144791	0.0394723	0.138915
LNC_000868	incRNA	A01	780733	783536	-	12	1481	0.236402	0.353565	0.225029	0.375949	0.564783
LNC_000869	lincRNA	A01	854245	854461	-	1	217	0	0	0	0	0.136981
LNC_000870	lincRNA	A01	895453	895854	-	1	402	0	0.037475	0.151652	0.114629	0.0563
LNC_000871	lincRNA	A01	926881	927086	-	1	206	0	0.0355123	0.0305673	0.0332793	0.200918
LNC_000872	lncNAT	A01	927291	928081	-	1	791	0.106247	0.154082	0.325783	0.394447	0.23335
LNC_000873	incRNA	A01	947947	948425	-	2	373	0.0562693	0.238662	0.037515	0.0980647	0.119537
LNC_000874	lncNAT	A01	960941	961219	-	1	279	0.024642	0	0.139595	0.150851	0.279942
LNC_000875	incRNA	A01	985277	986502	-	7	661	0.202755	0.209714	1.01199	1.25583	0.539285
LNC_000876	incRNA	A01	1011733	1012468	-	3	218	0.0943957	0.746456	0.499773	0.374442	0.450955
LNC_000877	incRNA	A01	1012535	1013022	-	3	311	0.0428503	0.352118	0	0.0395433	0.179259
LNC_000878	lincRNA	A01	1057456	1057816	-	2	286	0.095574	0.026962	0.0960373	0.388948	0.152738
LNC_000879	lincRNA	A01	1058003	1058295	-	2	225	0.057345	0	0.089763	0.077202	0.124846
LNC_000880	lincRNA	A01	1136476	1136698	-	1	223	0.0886893	0	0.133409	0.0433547	0.189627
LNC_000881	incRNA	A01	1156307	1156700	-	2	313	0	0.183526	0.133225	0.308366	0.167132
LNC_000882	lncNAT	A01	1160561	1161611	-	2	973	0.167244	0.453112	0.128855	0.104895	0.210028
LNC_000883	lncNAT	A01	1276807	1278268	-	2	619	2.03432	3.32897	0.931353	0.644472	1.08447
LNC_000884	lncNAT	A01	1221016	1221398	-	1	383	0.0889727	0.13788	0.561903	0.423178	0.339892
LNC_000885	lncNAT	A01	1222580	1223104	-	1	525	0.0130193	0.195248	0.669025	0.338362	0.334408
LNC_000886	lncNAT	A01	1227947	1228171	-	1	225	0.026348	0.0299253	0	0.015955	0.13123
LNC_000887	incRNA	A01	1259644	1262478	-	6	1616	0.0986707	0.148006	0.253695	0.285746	0.0574553
LNC_000888	lincRNA	A01	1279038	1279241	-	1	204	0	0.14225	0	0	0
LNC_000889	incRNA	A01	1280086	1280519	-	3	271	0	0	0.057877	0.0444957	0.183443
LNC_000890	incRNA	A01	1285728	1286060	-	2	258	0.079705	0	0.239867	0	0.0571077
LNC_000891	incRNA	A01	1286991	1287830	-	4	602	0.158925	0.128334	0.155383	0.0685183	0.25184
LNC_000892	lincRNA	A01	1300882	1301099	-	1	218	0	0	0.00190067	0	0.134885
LNC_000893	lncNAT	A01	1326646	1326847	-	1	202	0	0.0598577	0.0549837	0.267314	0.0723023
LNC_000894	incRNA	A01	1342458	1343462	-	2	230	0	0	0	0.100698	0.120336
LNC_000895	lncNAT	A01	1359462	1360321	-	3	638	0.0500953	0.244248	0.101841	0.014243	0.174841
LNC_000896	lncNAT	A01	1365490	1365716	-	1	227	0.180667	0.0606927	0.114452	0.101627	0
LNC_000897	incRNA	A01	1385724	1386404	-	2	590	0.087447	0.076601	0.0904857	0.197419	0.211406
LNC_000898	incRNA	A01	1389340	1390037	-	3	535	0.076657	0	0.076984	0.0261703	0.0700387
LNC_000899	lncNAT	A01	1410765	1411127	-	1	363	0.0376003	0.248001	0.180762	0	0.0649097
LNC_000900	lincRNA	A01	1450828	1451054	-	1	227	0.161621	0	0.171986	0.209953	0.053732
LNC_000901	incRNA	A01	1479781	1481652	-	3	722	0.196858	0.323719	0.477812	0.300115	0.333741
LNC_000902	incRNA	A01	1510631	1511523	-	3	492	0.028022	0.133087	0.237428	0.228217	0.0995723
LNC_000903	incRNA	A01	1563854	1565168	-	5	585	0.13627	0.0384563	0.168602	0.117659	0.294934
LNC_000904	lncNAT	A01	1580614	1580826	-	1	213	0.128361	0.069255	0.0267023	0.149908	0.0793987
LNC_000905	incRNA	A01	1601489	1602235	-	4	462	0	0.220994	0.482793	0.150851	0.302668
LNC_000906	incRNA	A01	1615769	1616124	-	2	253	0.0526767	0.055774	0.050749	0.161262	0.225232
LNC_000907	lncNAT	A01	1617368	1617603	-	1	236	0.0292093	0.147075	0.082359	0	0.051431
LNC_000908	incRNA	A01	1674322	1675092	-	4	252	0	0.0906683	0.200092	0.205227	0.262901
LNC_000909	lincRNA	A01	1683316	1683709	-	1	394	0.106132	0.0917657	0.0320977	0.071451	0
LNC_000910	lincRNA	A01	1689058	1689312	-	1	255	0.218057	0.213995	0.0373707	0.182845	0
LNC_000911	incRNA	A01	1717421	1719325	-	6	1056	0.593316	0.627471	0.417126	0.605883	0.610365
LNC_000912	lincRNA	A01	1759763	1760557	-	1	795	0.395041	0.115945	0.377518	0.271009	0.13769
LNC_000913	lncNAT	A01	1764464	1764756	-	1	293	0.0225003	0.102146	0.244516	0.142177	0.340924
LNC_000914	incRNA	A01	1792584	1793059	-	2	360	0.376587	3.38329	1.16402	1.30848	1.18217
LNC_000915	incRNA	A01	1810945	1811449	-	2	426	0.0770247	0.121452	0.069836	0.0282117	0.031803
LNC_000916	lincRNA	A01	1816383	1816583	-	1	201	0	0.0795127	0	0.131181	0
LNC_000917	lincRNA	A01	1860327	1860862	-	2	512	0.577084	0.173313	0.25977	0.509307	0.31226
LNC_000918	incRNA	A01	1999636	2000884	-	4	364	1.04395	1.00827	0.725136	0.76288	0.865913
LNC_000919	incRNA	A01	1999636	2000884	-	3	364	1.63335	1.6301	1.83003	0.747031	1.55007
LNC_000920	lincRNA	A01	2002493	2002754	-	1	262	0.27492	0.058079	0.132895	0.0451117	0.109021
LNC_000921	incRNA	A01	2021579	2022365	-	6	350	0.189218	0.171166	0.0893067	0.066063	0.261652
LNC_000922	incRNA	A01	2022525	2022929	-	3	245	0.0361367	0	0.270091	0	0
LNC_000923	incRNA	A01	2166779	2167766	-	5	433	0.0824547	0.178821	0.207078	0.180715	0.0993643
LNC_000924	lincRNA	A01	2177114	2177343	-	1	230	0	0.0142993	0.0982593	0	0
LNC_000925	incRNA	A01	2178697	2179223	-	2	216	0.188984	0	0	0.107225	0.0876757
LNC_000926	lncNAT	A01	2180716	2180954	-	1	239	0.115178	0.193155	0	0.0393533	0
LNC_000927	incRNA	A01	2266724	2267414	-	3	295	0	0.0775473	0.0945367	0.286152	0.470412
LNC_000928	incRNA	A01	2385056	2385570	-	2	311	3.68212	2.6416	3.41464	3.32363	2.5855
LNC_000929	lncNAT	A01	2435492	2436218	-	1	727	0.707178	0.898304	1.08178	0.755137	0.867999
LNC_000930	incRNA	A01	2437623	2438210	-	3	382	0.196818	0.192366	0.28121	0.261239	0.354555
LNC_000931	incRNA	A01	2441424	2443371	-	5	1270	0.253757	0.433997	0.617818	0.612366	0.802553
LNC_000932	incRNA	A01	2455183	2455517	-	2	257	0.071247	0	0.087057	0.158488	0
LNC_000933	lncNAT	A01	2456864	2457102	-	1	239	0.086753	0.183426	0	0.0727803	0.269147
LNC_000934	lncNAT	A01	2457705	2458539	-	2	746	0.048607	0.109615	0.07607	0.154035	0.358196
LNC_000935	incRNA	A01	2479812	2481739	-	4	1702	0.145148	0.0921107	0.308968	0.206756	0.366449
LNC_000936	incRNA	A01	2479004	2479368	-	2	282	0.051224	0.228251	0.0395613	0.034357	0.192176
LNC_000937	lincRNA	A01	2486866	2487185	-	1	320	0.192246	0.358116	0.0283383	0.255253	0.269542
LNC_000938	lincRNA	A01	2489926	2490156	-	1	231	0.14839	0.195421	0.121264	0.157335	0.334589
LNC_000939	incRNA	A01	2511980	2512345	-	2	284	0.040535	0.0714343	0.335342	0	0.16007
LNC_000940	lncNAT	A01	2516983	2517308	-	1	326	0.033547	0.0150957	0	0.004192	0.186679
LNC_000941	incRNA	A01	2518363	2519849	-	8	788	0.141279	0.247614	0.23749	0.251888	0.339932
LNC_000942	incRNA	A01	2535621	2537813	-	7	1223	0	0	0.218286	0.142167	0.171095
LNC_000943	incRNA	A01	2548666	2554111	-	16	2072	0.1285	0.120797	0.16504	0.172222	0.178446
LNC_000944	lincRNA	A01	2631419	2631627	-	1	209	0.0327043	0.102469	0.131906	0.0288477	0
LNC_000945	incRNA	A01	2713763	2715205	-	4	750	0.205031	0.202055	0.12342	0.106006	0.232564
LNC_000946	incRNA	A01	2717892	2718610	-	2	484	0.182199	0.0933773	0.0540803	0.101981	0.0292597
LNC_000947	lncNAT	A01	2743893	2744315	-	1	423	0.033397	0.070396	0.170997	0.137746	0.275222
LNC_000948	incRNA	A01	2745484	2746178	-	4	264	0.155346	0.0541337	0.0148947	0	0
LNC_000949	incRNA	A01	2756610	2759942	-	8	2048	0.151021	0.143594	0.300619	0.266981	0.279053
LNC_000950	lncNAT	A01	2935467	2936368	-	2	747	0.490309	0.936649	1.04949	0.879276	1.41068
LNC_000951	incRNA	A01	2975444	2976029	-	2	471	0.336747	0.478262	0.657878	0.87492	0.707336
LNC_000952	lncNAT	A01	2978625	2978865	-	1	241	0	0	0	0	0.296327
LNC_000953	incRNA	A01	3014770	3018723	-	8	2287	0.156357	0.188549	0.215717	0.222848	0.386001
LNC_000954	incRNA	A01	3016213	3017299	-	4	537	0.398826	0.117169	0.275375	0.189978	0.27297
LNC_000955	lncNAT	A01	3040891	3041873	-	3	310	0.592135	0.303531	1.53216	1.02383	0.738743
LNC_000956	incRNA	A01	3045360	3046782	-	3	748	0.697012	0.426428	1.59945	1.45411	0.908907
LNC_000957	incRNA	A01	3119702	3121300	-	9	758	0.174482	0.220104	0.569211	0.2442	0.351543
LNC_000958	incRNA	A01	3142244	3142887	-	2	568	0.0361017	0.172136	0.01621	0.29	0.190916
LNC_000959	lincRNA	A01	3172325	3172801	-	1	477	0.0306033	0.0336387	0.159473	0.274369	0.190051
LNC_000960	incRNA	A01	3181914	3183670	-	6	1377	0.389441	0.560928	0.659526	0.40465	0.553984
LNC_000961	lincRNA	A01	3188491	3188755	-	1	265	0.050238	0.126708	0.168397	0.207219	0.0689843
LNC_000962	lincRNA	A01	3269186	3270717	-	2	892	0.162683	0.0526487	0	0	0.108824
LNC_000963	lncNAT	A01	3276225	3276429	-	1	205	0	0	0.007736	0.124763	0.0618097
LNC_000964	incRNA	A01	3306464	3308266	-	6	572	0.303511	0.399388	0.868948	1.17263	1.21901
LNC_000965	incRNA	A01	3315167	3316121	-	5	660	0	0.133592	0.045076	0.110749	0.20985
LNC_000966	incRNA	A01	3429917	3431600	-	5	1262	0.191097	0.158122	0.182843	0.291889	0.41513
LNC_000967	incRNA	A01	3557955	3560017	-	7	1446	0.306035	0.010708	0	0.005143	0
LNC_000968	incRNA	A01	3557955	3560205	-	7	1717	0.29087	0.64825	0.827135	0.793048	0.859926
LNC_000969	incRNA	A01	3557955	3561542	-	7	1627	0.156169	0.276235	0.318676	0.345503	0.576916
LNC_000970	lincRNA	A01	3597370	3597639	-	1	270	0	0	0.0195213	0.0379237	0.225041
LNC_000971	lincRNA	A01	3598248	3598483	-	1	236	0	0	0	0	0.157441
LNC_000972	lincRNA	A01	3599796	3600262	-	2	396	0.051536	0.0707033	0.20707	0.187353	0.087697
LNC_000973	incRNA	A01	3620879	3621627	-	3	568	0.070593	0.200536	0.165669	0.183156	0.396811
LNC_000974	incRNA	A01	3621768	3622257	-	2	390	0	0.0395443	0.0734853	0.0783097	0.255015
LNC_000975	lncNAT	A01	3645914	3646268	-	1	355	0.226414	0.0217217	0.07457	0.0163103	0
LNC_000976	lncNAT	A01	3648161	3648666	-	2	473	0.186105	0.572744	0.785802	0.998429	1.1072
LNC_000977	lncNAT	A01	3650499	3650902	-	1	404	0	0.111868	0.131261	0.141145	0.134598
LNC_000978	lncNAT	A01	3696624	3698028	-	2	444	0.0143537	0.0892977	0.0593113	0.0881587	0.323516
LNC_000979	lncNAT	A01	3700126	3700467	-	1	342	0	0.00996933	0.154868	0.178345	0.0920087
LNC_000980	incRNA	A01	3731341	3731833	-	2	417	0.290335	0.101076	0.134689	0.193657	0.428614
LNC_000981	lincRNA	A01	3763512	3763803	-	1	292	1.9191	1.12416	1.13339	0.939275	1.78776
LNC_000982	lncNAT	A01	3845667	3846107	-	1	441	0.032034	0.044175	0.0573537	0.0893863	0.100522
LNC_000983	lincRNA	A01	3901997	3904069	-	2	603	0.0684873	0	0.0744583	0.137018	0.162294
LNC_000984	lincRNA	A01	3921797	3922990	-	3	914	0.314141	0.069911	0.230923	0.0703667	0.732467
LNC_000985	lincRNA	A01	3929025	3930518	-	3	1300	0.105404	0.36132	0.416821	0.542831	0.431996
LNC_000986	lincRNA	A01	3946756	3947152	-	1	397	0.143819	0.156848	0.223109	0.186663	0.194322
LNC_000987	lincRNA	A01	3963826	3964052	-	1	227	0	0	0	0	0.124773
LNC_000988	lincRNA	A01	3985778	3986014	-	1	237	0	0	0	0	0.119508
LNC_000989	lincRNA	A01	4019958	4021022	-	2	1018	1.80722	2.18951	2.18492	2.32166	2.69758
LNC_000990	lincRNA	A01	4100134	4100430	-	1	297	0.002854	0	0.0409633	0.109787	0
LNC_000991	lincRNA	A01	4105248	4105603	-	2	204	0	0	0.050618	0.030843	0.145711
LNC_000992	incRNA	A01	4126849	4127941	-	4	751	0.0316477	0.120634	0.0722687	0.155589	0.117341
LNC_000993	incRNA	A01	4128231	4128647	-	2	349	0.0765043	0.118661	0.211678	0	0.137595
LNC_000994	lincRNA	A01	4130773	4131061	-	1	289	0.14232	0.047012	0.036102	0	0.044429
LNC_000995	lncNAT	A01	4155702	4155954	-	1	253	0	0.17804	0.0384127	0	0
LNC_000996	incRNA	A01	4191263	4196115	-	20	1961	0.0969703	0.0448507	0.0465777	0.118631	0
LNC_000997	incRNA	A01	4191263	4196115	-	20	1987	0.419526	0.127618	0.413918	0.142519	0.538939
LNC_000998	incRNA	A01	4206190	4207394	-	7	670	0.084059	0.32313	0.142541	0.367086	0.313692
LNC_000999	lincRNA	A01	4229265	4229582	-	1	318	0.133273	0.047374	0.0440033	0.131985	0
LNC_001000	incRNA	A01	4347054	4347662	-	3	419	0	0	0.0593033	0.106961	0.0354713
LNC_001001	incRNA	A01	4349910	4350419	-	2	412	0.149472	0.333996	0.239787	0.169394	0.174941
LNC_001002	incRNA	A01	4361445	4362217	-	2	270	0.286842	0.487406	0.789503	0.731935	1.53832
LNC_001003	incRNA	A01	4471137	4474333	-	12	1639	0.288479	0.138451	0.273967	0.46537	0.454145
LNC_001004	lincRNA	A01	4516811	4518215	-	2	1328	0.333561	0.635746	0.203583	0.505811	0.530159
LNC_001005	lincRNA	A01	4516811	4518226	-	4	978	3.39674	3.2866	2.74709	3.3651	4.94943
LNC_001006	lincRNA	A01	4538456	4538661	-	1	206	0	0.149232	0.103668	0	0.017961
LNC_001007	lncNAT	A01	4636966	4637690	-	1	725	0.475155	0.145663	0.413063	0.240963	0.217158
LNC_001008	lincRNA	A01	4742194	4742435	-	1	242	0.470439	0.722758	0.110939	0.438343	0.316923
LNC_001009	lincRNA	A01	4750398	4750627	-	1	230	0.0153553	0.872663	0.0368473	0.039528	0.106693
LNC_001010	incRNA	A01	4815897	4816474	-	2	225	0	0.320688	0	0.02968	0.0649113
LNC_001011	lincRNA	A01	4817667	4817895	-	1	229	0	0	0	0.0715797	0.123683
LNC_001012	lncNAT	A01	4864446	4864686	-	1	241	0	0.18753	0	0	0
LNC_001013	lincRNA	A01	4876511	4876719	-	1	209	0	0	0.068738	0.12616	0
LNC_001014	incRNA	A01	5011939	5015020	-	9	1326	0.112357	1.11513	2.26302	1.30495	1.47834
LNC_001015	incRNA	A01	5016574	5016907	-	2	244	0.0551957	0.0570867	0	0	0.147647
LNC_001016	incRNA	A01	5019310	5020825	-	4	1188	0.359362	0.401588	0.841549	0.610769	0.661069
LNC_001017	incRNA	A01	5021651	5022351	-	4	439	0.188263	0.181488	0.23806	0.181194	0.350054
LNC_001018	lincRNA	A01	5060676	5060916	-	1	241	0.0265737	0.372195	0	0.072397	0.355182
LNC_001019	incRNA	A01	5088934	5090603	-	7	1170	1.87002	1.67599	2.27546	2.79886	3.71477
LNC_001020	lncNAT	A01	5112337	5112588	-	1	252	0.218655	0.14418	0.112163	0.07275	0.057184
LNC_001021	lincRNA	A01	5147456	5147687	-	1	232	0	0.125082	0	0	0.0152603
LNC_001022	lincRNA	A01	5167420	5167884	-	1	465	42.0621	30.6008	57.2071	41.9381	37.125
LNC_001023	lincRNA	A01	5194619	5194824	-	1	206	0	0	0.169698	0.0826363	0
LNC_001024	incRNA	A01	5196584	5197421	-	2	544	0.0481553	0	0.270208	0.177969	0
LNC_001025	lncNAT	A01	5217785	5219478	-	2	485	0.044954	0.213594	0.119145	0.170349	0.0718237
LNC_001026	lincRNA	A01	5249449	5249674	-	1	226	0.308781	0.158681	0	0	0.0359507
LNC_001027	lincRNA	A01	5343838	5344042	-	1	205	0.0293413	0.146975	0	0	0
LNC_001028	lncNAT	A01	5408689	5408903	-	1	215	0.0177407	0	0	0.036383	0.135861
LNC_001029	lncNAT	A01	5462670	5462942	-	1	273	0.034004	0.273384	0.0413913	0.157263	0.251281
LNC_001030	lncNAT	A01	5480562	5480817	-	1	256	0.0402113	0	0.089897	0.0235513	0.397533
LNC_001031	incRNA	A01	5520888	5522416	-	8	727	0.0532613	0.217493	0.21425	0.349445	0.480031
LNC_001032	incRNA	A01	5523278	5523987	-	4	292	0	0	0.20167	0.0451007	0.195826
LNC_001033	incRNA	A01	5524418	5525377	-	5	621	0.143645	3.60901	0.340989	0.123698	0.296584
LNC_001034	lincRNA	A01	5664283	5664542	-	1	260	0.212638	0.219162	0.357782	0.414525	0.292967
LNC_001035	incRNA	A01	5669705	5670027	-	2	235	0	0.128212	0	0.084742	0.03099
LNC_001036	lncNAT	A01	5671923	5672156	-	1	234	0	0	0	0	0.12104
LNC_001037	lincRNA	A01	5684107	5684333	-	1	227	0	0.135879	0	0	0
LNC_001038	lncNAT	A01	5706402	5706757	-	1	356	0.342542	0.143766	0.17151	0.024812	0.178466
LNC_001039	incRNA	A01	5753544	5753913	-	2	284	0	0.0530453	0.092165	0.122327	0
LNC_001040	incRNA	A01	5763232	5765789	-	5	1833	0.301564	0.136569	0.206559	0.12196	0.215508
LNC_001041	incRNA	A01	5764056	5765257	-	4	961	0	0.16214	0	0.0828977	0.271476
LNC_001042	incRNA	A01	5795411	5797428	-	11	1179	0.236964	0.321905	0.356733	0.289209	0.572902
LNC_001043	incRNA	A01	5797596	5798056	-	3	284	0.026759	0.15718	0.193272	0.0662357	0.128848
LNC_001044	lincRNA	A01	5850782	5851024	-	1	243	0	0.0835927	0.128663	0.135635	0
LNC_001045	lincRNA	A01	5915327	5915541	-	1	215	0	0	0.131744	0	0
LNC_001046	incRNA	A01	5918179	5920981	-	8	2093	0.182865	0.135631	0.521552	0.367655	0.226833
LNC_001047	lncNAT	A01	5955845	5956090	-	1	246	0.140792	0.176945	0.0751007	0.0937867	0
LNC_001048	lincRNA	A01	5987043	5987275	-	1	233	0	0	0.059656	0.112411	0.054534
LNC_001049	lincRNA	A01	6063986	6064714	-	2	488	0	0.0948093	0	0.119437	0.0478703
LNC_001050	lncNAT	A01	6089304	6089774	-	1	471	0.04366	0.192668	0.0587253	0.039446	0.188219
LNC_001051	lncNAT	A01	6116921	6117285	-	1	365	0.093487	0.183198	0.218201	0.419043	0.256563
LNC_001052	lncNAT	A01	6122640	6122842	-	1	203	0.0633017	0	0.0506543	0.029658	0.183035
LNC_001053	lncNAT	A01	6169087	6169358	-	1	272	0.189485	0.027139	0.01325	0.0757677	0.069491
LNC_001054	incRNA	A01	6275957	6277980	-	3	1073	0.624152	0.341169	0.705929	0.556601	0.518931
LNC_001055	lincRNA	A01	6324270	6324787	-	1	518	0.622792	1.41472	1.36695	0.733794	1.04766
LNC_001056	incRNA	A01	6332075	6332984	-	3	760	0	0.108103	0.3582	0.247691	0.274797
LNC_001057	incRNA	A01	6350485	6353079	-	5	2261	0.231061	0.42415	0.452204	0.42118	0.464982
LNC_001058	incRNA	A01	6365447	6365894	-	3	257	0.0738413	0.114501	0.13612	0.153354	0.0510063
LNC_001059	incRNA	A01	6397100	6397552	-	2	214	0.0322587	0	0	0.108227	0
LNC_001060	incRNA	A01	6457903	6460308	-	4	880	0.125255	0.460784	0.21448	0.357836	0.359788
LNC_001061	incRNA	A01	6458801	6460322	-	3	793	0.199993	0.181719	0.19998	0.216715	0.228058
LNC_001062	lincRNA	A01	6480415	6480731	-	1	317	0.0334233	0.0228857	0.0469243	0.0215533	0.169655
LNC_001063	incRNA	A01	6510151	6510848	-	4	269	0.0815803	0	0.219047	0	0.10969
LNC_001064	lincRNA	A01	6532724	6532990	-	1	267	0.0799217	0.207825	0.149429	0.168552	0.24506
LNC_001065	lincRNA	A01	6548821	6549111	-	1	291	0	0.019612	0.171827	0.0414377	0.198063
LNC_001066	lincRNA	A01	6575589	6575818	-	1	230	0	0.130999	0	0	0
LNC_001067	incRNA	A01	6638847	6639461	-	2	525	0.194141	0.110096	0.036632	0.0546453	0.192592
LNC_001068	lincRNA	A01	6677382	6677653	-	1	272	0	0.21248	0.0257227	0.047177	0.0273207
LNC_001069	lincRNA	A01	6711299	6711826	-	1	528	0.0261113	0.493022	1.04463	0.849533	0.833833
LNC_001070	lincRNA	A01	6712139	6712388	-	1	250	0	0	0	0.156566	0.00178333
LNC_001071	incRNA	A01	6728651	6729301	-	2	568	0.0705567	0.237559	0.174454	0.222861	0.326517
LNC_001072	incRNA	A01	6740659	6741136	-	2	215	0.157462	0.265973	0.282128	0.20076	0.405822
LNC_001073	incRNA	A01	6746912	6748129	-	4	676	0.0991087	0.286585	0.289533	0.133612	0.352477
LNC_001074	incRNA	A01	6900091	6900739	-	3	490	0.0288307	0.142004	0.221293	0.0980777	0.260886
LNC_001075	incRNA	A01	6900948	6901418	-	3	307	0.0433417	0.0746833	0.0914147	0.271697	0
LNC_001076	incRNA	A01	6901562	6902011	-	3	294	0.0464983	0.406119	0.315936	0.329474	0.306113
LNC_001077	lncNAT	A01	6926394	6928115	-	4	221	0	0	0.102261	0	0
LNC_001078	incRNA	A01	6932792	6933229	-	2	309	0	0	0.109707	0	0.069943
LNC_001079	lincRNA	A01	6949515	6949746	-	1	232	0.029713	0.0635293	0.258362	0.498109	0.793683
LNC_001080	lncNAT	A01	6982326	6982545	-	1	220	0.0252573	0.00228267	0.033807	0.21013	0.014591
LNC_001081	lincRNA	A01	7093428	7094312	-	4	600	0.0388107	0.061205	0.155081	0.106989	0.060266
LNC_001082	incRNA	A01	7138212	7140042	-	5	967	0.056651	0.186129	0.146978	0.336955	0.345359
LNC_001083	incRNA	A01	7140402	7141311	-	5	542	0	0	0	0.158613	0.248942
LNC_001084	lncNAT	A01	7141749	7142347	-	2	513	0.063304	0.13863	0.00597767	0.07298	0.010499
LNC_001085	lncNAT	A01	7165361	7165648	-	1	288	0	0	0	0.0392773	0.201105
LNC_001086	lincRNA	A01	7197228	7197460	-	1	233	0	0	0	0	0.125365
LNC_001087	incRNA	A01	7220818	7221169	-	2	265	0.608566	0.660101	0.207323	0.227911	0.500924
LNC_001088	lincRNA	A01	7308961	7309331	-	2	226	0.174611	0	0.0331793	0	0
LNC_001089	lncNAT	A01	7312156	7312621	-	2	266	0.0507077	0.185989	0.356961	0.201998	0.0273613
LNC_001090	lincRNA	A01	7423371	7423633	-	1	263	0.0981097	0.0143203	0	0.217221	0.11129
LNC_001091	lincRNA	A01	7425775	7426000	-	1	226	0	0	0	0	0.187987
LNC_001092	incRNA	A01	7586531	7587974	-	4	1162	0.179961	0.435453	0.229408	0.283674	0.520659
LNC_001093	lncNAT	A01	7592368	7592580	-	1	213	0.102167	0.262845	0.0384097	0.121728	0.00502833
LNC_001094	lncNAT	A01	7593425	7593662	-	1	238	0.118714	0.00506367	0	0.0861487	0.0539493
LNC_001095	lincRNA	A01	7660398	7660628	-	1	231	0	0.0363037	0.077167	0.103547	0.126406
LNC_001096	lncNAT	A01	7662661	7663147	-	1	487	0.070416	0.148822	0.223515	0.217471	0.610551
LNC_001097	incRNA	A01	7717713	7718053	-	2	252	0.10059	0.12574	0.130227	0.292177	0.186268
LNC_001098	incRNA	A01	7721181	7722129	-	6	375	0	0	0.138834	0	0
LNC_001099	lincRNA	A01	7728572	7728807	-	1	236	0	0.130697	0.0579093	0	0
LNC_001100	incRNA	A01	7733659	7734848	-	5	762	0.242602	0.259047	0.158725	0.189129	0.224251
LNC_001101	lincRNA	A01	7745268	7745954	-	3	515	0.373979	0.0620493	0.179456	0.061266	0.0271317
LNC_001102	lncNAT	A01	7745268	7768093	-	5	1094	0.212146	0.171332	0.554715	0.37402	0.327034
LNC_001103	lncNAT	A01	7749210	7768116	-	3	753	0.171961	0.16686	0.267816	0.114509	0.470848
LNC_001104	incRNA	A01	7776496	7776833	-	2	258	0	0.0253073	0.0644703	0.150945	0.0638503
LNC_001105	lincRNA	A01	7949734	7949985	-	1	252	0.02699	0.0305997	0.28874	0.115373	0
LNC_001106	lincRNA	A01	7966648	7966947	-	1	300	0.045956	0.120912	0.0651523	0	0.161665
LNC_001107	incRNA	A01	8027436	8028780	-	5	820	0.126224	0.291732	0.476558	0.303314	0.563813
LNC_001108	lincRNA	A01	8058533	8058798	-	1	266	0.0623567	0.182011	0.041112	0.186485	0.209054
LNC_001109	lincRNA	A01	8083128	8083472	-	2	313	2.38686	0.962246	1.06162	0.928981	1.16193
LNC_001110	incRNA	A01	8296370	8298380	-	5	1607	0.561527	2.29973	1.4371	1.29034	1.68437
LNC_001111	lincRNA	A01	8358979	8359323	-	1	345	0.160696	0.036449	0.028527	0	0.0813927
LNC_001112	lincRNA	A01	8379447	8379787	-	2	293	0.397651	0.0245633	0.156866	0.185705	0
LNC_001113	incRNA	A01	8400701	8403490	-	8	1601	0.226982	0.03312	0.0271673	0.0927133	0
LNC_001114	lincRNA	A01	8425193	8425415	-	1	223	0	0.13331	0	0	0.064402
LNC_001115	lincRNA	A01	8432587	8432809	-	1	223	0	0	0	0.063061	0.158486
LNC_001116	lincRNA	A01	8461670	8461896	-	1	227	0.180667	0	0	0	0
LNC_001117	incRNA	A01	8474911	8475818	-	3	328	0.170888	0.106126	0.149032	0.2627	0.222408
LNC_001118	incRNA	A01	8481705	8484053	-	5	1712	0.173816	0.10877	0.214498	0.232175	0.297969
LNC_001119	incRNA	A01	8481705	8484092	-	6	711	0.165003	0.296048	0.201466	0.256429	0.339695
LNC_001120	incRNA	A01	8519880	8523677	-	13	2536	0.23768	0.352019	0.520857	0.234728	0.409775
LNC_001121	incRNA	A01	8564594	8565212	-	3	363	0	0	0.0192743	0.0488413	0.248441
LNC_001122	incRNA	A01	8582359	8583295	-	2	564	0.061082	0.102833	0.138711	0.343487	0.0912633
LNC_001123	lncNAT	A01	8652002	8653349	-	4	694	0.052637	0.0368637	0.110952	0.21698	0.21447
LNC_001124	incRNA	A01	8669807	8670175	-	3	209	0.0765693	0.251842	0.105676	0	0.331501
LNC_001125	lincRNA	A01	8734980	8735293	-	1	314	0.152523	0.0982313	0.285118	0.0384023	0.138338
LNC_001126	incRNA	A01	8735980	8737235	-	5	806	0.469272	0.561806	0.481648	0.494452	0.590974
LNC_001127	incRNA	A01	8757000	8757314	-	2	217	0.109532	0.216397	0.168304	0.129418	0.0500507
LNC_001128	lncNAT	A01	8757000	8761902	-	2	1265	0.4384	1.54878	0.136758	1.20768	1.26785
LNC_001129	lncNAT	A01	8757850	8759426	-	2	1503	0.0752573	0.245119	0.179612	0.359881	0.299157
LNC_001130	incRNA	A01	8757850	8761902	-	5	2493	0.268083	0.331794	1.13854	0.267478	0.409402
LNC_001131	incRNA	A01	8789312	8792433	-	14	1578	0.0332257	0.0748207	0.124439	0.0313113	0.0166943
LNC_001132	incRNA	A01	8789312	8792434	-	14	1564	0	0	0	0.00243733	0.213489
LNC_001133	incRNA	A01	8789312	8792450	-	14	1528	0	0.282876	0	0	0
LNC_001134	lincRNA	A01	8801629	8801842	-	1	214	0.379568	0.100857	0.0308743	0.0760627	0.0665647
LNC_001135	incRNA	A01	8825207	8825978	-	5	444	0.308298	0.066955	0.179103	0.142141	0.0945063
LNC_001136	incRNA	A01	8827108	8827817	-	4	475	0.450283	0.044292	0.361187	0.310864	0.314165
LNC_001137	incRNA	A01	8828911	8829683	-	4	490	0.111125	0.0610853	0.0768287	0.169801	0.116468
LNC_001138	incRNA	A01	8831495	8831897	-	2	332	0.186636	0	0.028703	0	0
LNC_001139	incRNA	A01	8857914	8858871	-	3	327	0.141647	0.0833213	0.332609	0.0537153	0
LNC_001140	incRNA	A01	8859324	8860354	-	6	568	0.138804	0.0962073	0.175823	0.195578	0.111251
LNC_001141	incRNA	A01	8926581	8927766	-	6	737	0.0748263	0.110158	0.109038	0.30959	0.287818
LNC_001142	lncNAT	A01	8951522	8951854	-	1	333	0	0	0.032609	0.118772	0
LNC_001143	incRNA	A01	9029192	9030131	-	4	566	0.182079	0.141411	0.0370843	0.0939153	0.451558
LNC_001144	lincRNA	A01	9066985	9067234	-	1	250	0	0.047806	0.111945	0.157677	0.029725
LNC_001145	lincRNA	A01	9067551	9068507	-	3	378	0	0	0	0.846586	1.8624
LNC_001146	incRNA	A01	9072370	9073797	-	8	824	0.181944	0.257156	0.284353	0.175927	0.378259
LNC_001147	incRNA	A01	9075539	9076921	-	5	704	0.162175	0.341415	0.191874	0.35297	0.760419
LNC_001148	incRNA	A01	9084038	9085156	-	6	664	0.02085	0.101769	0.118497	0.0370467	0.26537
LNC_001149	incRNA	A01	9087126	9088219	-	5	737	0.149742	0.080256	0.145443	0.12203	0.216922
LNC_001150	lncNAT	A01	9195774	9196252	-	2	397	0.135213	0.17774	0	0.168701	0.112311
LNC_001151	incRNA	A01	9206842	9207237	-	2	289	0.0236513	0.05178	0	0.0809673	0.169724
LNC_001152	lincRNA	A01	9247706	9247964	-	1	259	0.292192	0.816029	0.291464	0.221223	0.384849
LNC_001153	lncNAT	A01	9275392	9275640	-	1	249	0.040444	0	0	0.188068	0
LNC_001154	incRNA	A01	9280983	9281451	-	2	385	0.0858857	0.0755827	0.145274	0.130354	0.197369
LNC_001155	lincRNA	A01	9285690	9286202	-	1	513	0.177042	0.448021	0.166238	0.0451473	0.316202
LNC_001156	lincRNA	A01	9295952	9296471	-	1	520	0	0.00511833	0.12419	0.126428	0.250002
LNC_001157	lincRNA	A01	9444133	9444447	-	1	315	0.195521	0.0191923	0.020567	0.062181	0.0428107
LNC_001158	lincRNA	A01	9463645	9463925	-	1	281	0	0	0.078281	0.0399083	0.200918
LNC_001159	lincRNA	A01	9530898	9531100	-	1	203	0.130341	0.114772	0.144895	0.03724	0
LNC_001160	incRNA	A01	9539118	9540230	-	4	850	0.130006	0.150765	0.0828213	0.202355	0.254073
LNC_001161	lincRNA	A01	9543547	9545237	-	3	1070	0.15335	0.453052	0.703833	0.479748	0.790751
LNC_001162	incRNA	A01	9556953	9557803	-	4	351	0.0926833	0.10411	0	0.023927	0.253881
LNC_001163	lncNAT	A01	9563615	9564043	-	1	429	0	0.049741	0.0526797	0.229134	0
LNC_001164	incRNA	A01	9610902	9612916	-	8	1175	0.084119	0.141226	0.37962	0.453916	0.821474
LNC_001165	incRNA	A01	9610902	9612921	-	8	1188	2.13611	1.8042	3.23215	2.87219	3.74795
LNC_001166	lincRNA	A01	9631663	9631963	-	1	301	0.455848	1.07303	0.32074	0.243898	0.561728
LNC_001167	lincRNA	A01	9672011	9672616	-	1	606	0	3.55184	0.457749	0.496615	0.480572
LNC_001168	incRNA	A01	9710241	9710640	-	3	212	0.133273	0	0.0160527	0	0.034446
LNC_001169	lncNAT	A01	9741368	9741576	-	1	209	0.130818	0	0	0	0
LNC_001170	lincRNA	A01	9750376	9750952	-	1	577	0.211853	0.069069	0.0121257	0.061562	0.192847
LNC_001171	incRNA	A01	9772060	9774287	-	10	1278	0.37395	0.275837	0.269516	0.21472	0.454979
LNC_001172	incRNA	A01	9810413	9810757	-	2	272	0.253106	0	0.0838557	0.097605	0.053562
LNC_001173	incRNA	A01	9967715	9968732	-	4	771	0.115563	0.085406	0.157058	0.185698	0.137894
LNC_001174	incRNA	A01	10008355	10008852	-	2	412	0.196585	0	0.261041	0.0958913	0.256515
LNC_001175	incRNA	A01	10010147	10011496	-	8	647	0	0.173613	0.185171	0.252743	0.244436
LNC_001176	incRNA	A01	10043882	10044235	-	2	233	0.133792	0.00622733	0.076185	0.0464737	0.168746
LNC_001177	incRNA	A01	10065046	10067525	-	9	1224	0.221725	0.232113	0.219337	0.354196	0.544449
LNC_001178	lncNAT	A01	10102072	10102354	-	1	283	0.108421	0.166901	0.098293	0.0421827	0.10184
LNC_001179	lincRNA	A01	10237496	10237934	-	2	350	1.3636	1.52771	2.10533	1.83125	3.73838
LNC_001180	incRNA	A01	10263188	10264203	-	5	350	0.139283	0.127638	0.302817	0.0655667	0.354556
LNC_001181	incRNA	A01	10274514	10275248	-	2	599	0.0684663	0.069134	0.0737417	0.154743	0.294562
LNC_001182	incRNA	A01	10282807	10283209	-	2	321	0.0515153	0.0284767	0.0421123	0.0267373	0.204591
LNC_001183	lincRNA	A01	10339614	10339836	-	1	223	0.145227	0.134436	0.196126	0.049387	0
LNC_001184	lincRNA	A01	10368183	10368417	-	1	235	0.0180343	0	0.15868	0.003553	0
LNC_001185	lincRNA	A01	10395589	10395817	-	1	229	0.199846	0.106799	0.039881	0	0.002596
LNC_001186	lncNAT	A01	10405750	10405988	-	1	239	0.0844473	0.0397853	0.124478	0.00581433	0.04298
LNC_001187	lncNAT	A01	10432186	10432466	-	1	281	0.145637	0.104386	0.176455	0.179833	0
LNC_001188	lincRNA	A01	10474146	10474384	-	1	239	0	0	0	0	0.118508
LNC_001189	lincRNA	A01	10496524	10496762	-	1	239	0	0	0	0	0.124372
LNC_001190	incRNA	A01	10498524	10498951	-	2	215	0	0.287284	0.0395933	0	0
LNC_001191	lincRNA	A01	10569773	10569998	-	1	226	0	0	0	0	0.125325
LNC_001192	incRNA	A01	10607660	10609131	-	6	660	0	0.213011	0	0.0345967	0.106115
LNC_001193	incRNA	A01	10608375	10609015	-	3	228	0	0	0.130483	0	0
LNC_001194	lncNAT	A01	10651197	10651424	-	1	228	0.120937	0.00660733	0.102137	0.162497	0.181218
LNC_001195	incRNA	A01	10694888	10697155	-	6	1491	0.440179	0.808199	0.620381	0.686016	0.545229
LNC_001196	lincRNA	A01	10750392	10753644	-	2	1725	0.0553437	0.306396	0.243947	0.242761	0.170768
LNC_001197	lincRNA	A01	10750392	10753652	-	2	1733	0.0203147	0.0160237	0.163773	0.079855	0.00264867
LNC_001198	lincRNA	A01	10750392	10753671	-	2	1752	0.141671	0.16243	0.07913	0.077183	0.202256
LNC_001199	lincRNA	A01	10809519	10809867	-	1	349	0.211536	0.278339	0.272527	0.451098	0.43252
LNC_001200	incRNA	A01	10816694	10817238	-	2	457	0.249825	0.229716	0.594128	0.615873	0.38897
LNC_001201	incRNA	A01	10817796	10819587	-	4	674	0.02096	0.103913	0.085129	0.133381	0.1994
LNC_001202	lncNAT	A01	10828946	10829291	-	1	346	0	0	0.0549473	0.0508043	0.149627
LNC_001203	lncNAT	A01	10876177	10876397	-	1	221	0.0618573	0.064122	0	0.139727	0.124463
LNC_001204	lincRNA	A01	11212643	11212852	-	1	210	0	0	0	0	0.134873
LNC_001205	lncNAT	A01	11707522	11708111	-	1	590	0.0732497	0.260043	0.137282	0.266829	0
LNC_001206	lincRNA	A01	11800373	11800596	-	1	224	0	0.100913	0.147054	0	0
LNC_001207	incRNA	A01	11913385	11914762	-	5	698	0.19649	0.789238	1.30797	1.04599	1.82706
LNC_001208	incRNA	A01	11944272	11944627	-	2	258	0	0.055666	0.114714	0.221145	0.11032
LNC_001209	lincRNA	A01	12062486	12062811	-	1	326	0.0332687	0.115465	0.188278	0.033391	0.0835037
LNC_001210	lincRNA	A01	12115402	12115675	-	1	274	0.0217863	0.0137453	0.153209	0.0396077	0.0227413
LNC_001211	lincRNA	A01	12159521	12159817	-	1	297	0.346772	0.275332	0.193515	0.123871	0.168526
LNC_001212	lincRNA	A01	12207414	12207824	-	2	306	0.042292	0.147695	0.058673	0.0832323	0.072014
LNC_001213	incRNA	A01	12297093	12297657	-	2	484	0.167134	0.154811	0.213311	0.0817173	0.320304
LNC_001214	incRNA	A01	12422360	12422953	-	4	327	0.021601	0.0643777	0.1328	0.168445	0.334803
LNC_001215	lincRNA	A01	12442293	12442497	-	1	205	0	0.147954	0	0	0
LNC_001216	lincRNA	A01	12450159	12450400	-	1	242	0	0	0	0	0.134986
LNC_001217	lncNAT	A01	12455533	12455803	-	1	271	0.100579	0.138604	0.127995	0.0404527	0.0754507
LNC_001218	lincRNA	A01	12478248	12478575	-	1	328	0.0566347	0.066073	0.0746607	0.14958	0.127865
LNC_001219	lincRNA	A01	12482115	12482437	-	1	323	0	0	0	0.111021	0.135651
LNC_001220	lncNAT	A01	12543278	12543805	-	1	528	0	0	0.103005	0.222146	0.026835
LNC_001221	incRNA	A01	12560555	12561026	-	4	215	0	0	0.0339013	0.107724	0.0281467
LNC_001222	incRNA	A01	12567908	12568988	-	6	652	0.231749	0.40064	0.061746	0.175641	0.23276
LNC_001223	lncNAT	A01	12567908	12570834	-	2	509	0.166464	0.0405863	0.0219293	0.0565903	0.0778753
LNC_001224	lincRNA	A01	12627906	12628130	-	1	225	0	0	0.0630263	0	0.125043
LNC_001225	lincRNA	A01	12635433	12635923	-	3	308	0.045714	0.294551	0.120367	0.124055	0
LNC_001226	lncNAT	A01	12784038	12784829	-	2	237	0	0.261909	0.0887017	0.012134	0
LNC_001227	incRNA	A01	12785454	12788588	-	8	840	0.364373	0.586769	0.493414	0.351804	0.47565
LNC_001228	incRNA	A01	12794670	12796001	-	4	665	0	0.066234	0.085812	0.261974	0.339262
LNC_001229	lincRNA	A01	12830793	12832674	-	4	1303	0.470071	0.593559	0.692444	0.844661	1.09333
LNC_001230	lincRNA	A01	12830793	12832674	-	5	1269	0.078459	0.0468867	0.209155	0.367727	0.308039
LNC_001231	lincRNA	A01	12830793	12832735	-	5	1295	0.285674	0.665209	0.727999	0.7207	1.09571
LNC_001232	lincRNA	A01	12940683	12940990	-	1	308	0	0	0.0162597	0.128413	0.0459963
LNC_001233	lincRNA	A01	12989896	12990147	-	1	252	0	0	0.179362	0	0
LNC_001234	lncNAT	A01	13081673	13082176	-	1	504	0.02405	0.0305997	0.192199	0.046428	0.320506
LNC_001235	lncNAT	A01	13137691	13137930	-	1	240	0.117725	0	0.0335857	0	0.001377
LNC_001236	incRNA	A01	13175212	13176468	-	6	553	0.0878503	0.0523427	0.267129	0.251323	0.268956
LNC_001237	lncNAT	A01	13206063	13206337	-	1	275	0.0248553	0.257419	0.206152	0	0
LNC_001238	lncNAT	A01	13220343	13237036	-	2	463	0	0	0.21803	0.410898	0.275293
LNC_001239	lincRNA	A01	13236550	13236953	-	2	367	0	0	0	0.249904	0
LNC_001240	incRNA	A01	13359722	13360094	-	3	222	0	0.189967	0.0480157	0.064731	0
LNC_001241	incRNA	A01	13465669	13466700	-	5	324	0.262479	0.109497	0.44198	0.249089	0.365987
LNC_001242	lncNAT	A01	13516633	13516853	-	1	221	0.148091	0.00109433	0	0.120724	0
LNC_001243	incRNA	A01	13558020	13562988	-	16	2535	0.153046	0.198708	0.235288	0.322889	0.35335
LNC_001244	lncNAT	A01	13636350	13637013	-	1	664	0.11227	0.0551427	0.186182	0.0803477	0.393976
LNC_001245	lincRNA	A01	13655309	13655526	-	1	218	0.125417	0	0	0	0
LNC_001246	lincRNA	A01	13741600	13741820	-	1	221	0	0	0	0.11931	0
LNC_001247	lincRNA	A01	13764919	13765208	-	1	290	0.0121783	0.0258007	0.0129883	0.27364	0.152427
LNC_001248	lincRNA	A01	13784550	13785386	-	2	647	0.18363	0.014228	0.097969	0.220364	0.173697
LNC_001249	lincRNA	A01	13825474	13825711	-	1	238	0	0	0.0949563	0	0
LNC_001250	incRNA	A01	13860919	13861545	-	3	476	0.0296783	0.338652	0.327364	0.190763	0.122732
LNC_001251	incRNA	A01	13884609	13886485	-	5	757	0.635326	0.443153	0.928727	0.849269	1.02891
LNC_001252	lincRNA	A01	14019678	14020237	-	2	480	0.0565807	0.0714353	0.252995	0.147853	0.466537
LNC_001253	incRNA	A01	14076214	14076642	-	2	351	0.059887	0.159563	0.1062	0.179903	0.0940377
LNC_001254	incRNA	A01	14077318	14078182	-	3	596	0.10089	0.113963	0.135235	0.429256	0.290179
LNC_001255	lncNAT	A01	14135881	14136422	-	1	542	0	0.00294033	0.0420817	0.236852	0.104427
LNC_001256	lincRNA	A01	14239933	14240157	-	1	225	0.0904127	0.291158	0.0920727	0.184404	0
LNC_001257	lncNAT	A01	14259572	14261239	-	3	1355	0.236745	0.133769	0.149166	0.212719	0.582265
LNC_001258	incRNA	A01	14440277	14440972	-	3	528	0.065462	0.124049	0.271973	0.414378	0.342774
LNC_001259	lincRNA	A01	14521711	14522092	-	1	382	0.121911	0.646877	0.658565	0.810268	0.893233
LNC_001260	lincRNA	A01	14637563	14638066	-	1	504	0.267472	1.08365	1.68811	2.3217	1.7569
LNC_001261	incRNA	A01	14692904	14694667	-	6	927	0.163599	0.17021	0.266574	0.294718	0.2313
LNC_001262	lincRNA	A01	14814120	14814372	-	1	253	0.188515	0.0113787	0.0587947	0	0
LNC_001263	lncNAT	A01	14844157	14844691	-	1	535	0.0892343	0.112233	0.0857477	0.154204	0.299348
LNC_001264	lincRNA	A01	14910861	14912356	-	1	1496	0.157088	0.0918253	0.305313	0.395537	0.0677783
LNC_001265	lincRNA	A01	15018528	15022077	-	2	557	0.48009	0.188751	0.792135	0.690575	0.800978
LNC_001266	incRNA	A01	15113471	15114897	-	4	504	0.0532003	0.174936	0.426854	0.15661	0.191584
LNC_001267	lincRNA	A01	15184085	15184389	-	2	234	0.0584207	0	0.118471	0.10592	0.151165
LNC_001268	lincRNA	A01	15207459	15207729	-	1	271	0.258521	0.025521	0.081073	0.021366	0.0269467
LNC_001269	lincRNA	A01	15223622	15224330	-	1	709	0.262513	0.325271	0.143184	0.255056	0
LNC_001270	incRNA	A01	15276364	15276725	-	2	289	0.032546	0.0967193	0.126944	0.124214	0.1165
LNC_001271	incRNA	A01	15373424	15373931	-	3	318	0.193884	0.0484977	0.12866	0	0.186639
LNC_001272	lncNAT	A01	15548375	15548813	-	1	439	0	0	0	0.120125	0.0548423
LNC_001273	incRNA	A01	15709333	15710728	-	2	504	0.0934643	0.205469	0.070766	0.0894507	0.281973
LNC_001274	lincRNA	A01	15719135	15719368	-	1	234	0	0	0	0.121742	0
LNC_001275	incRNA	A01	15815877	15816592	-	3	522	0.106699	0.0683133	0.0845307	0.0461233	0.0557987
LNC_001276	lincRNA	A01	15839113	15839421	-	1	309	0	0	0.127748	0.0187383	0
LNC_001277	lincRNA	A01	15844233	15849733	-	2	848	0.249254	0.080695	0.800255	1.11279	0.438837
LNC_001278	lincRNA	A01	15848704	15849736	-	2	421	0.312677	0.109431	0.544562	1.10127	0.759325
LNC_001279	lincRNA	A01	15921724	15921943	-	1	220	0	0	0	0	0.123593
LNC_001280	lincRNA	A01	16001186	16001497	-	1	312	0	0	0	0.185582	0
LNC_001281	lncNAT	A01	16002272	16002827	-	1	556	0.099297	0.0260093	0.0659463	0.266005	0.152603
LNC_001282	incRNA	A01	16003034	16003434	-	2	332	0	0	0.139405	0.265562	0.0889963
LNC_001283	incRNA	A01	16033985	16034332	-	2	260	0.095893	0	0	0.0253533	0.135989
LNC_001284	lincRNA	A01	16077865	16078182	-	1	318	0.540579	0.760602	0.953146	0.748314	0.796263
LNC_001285	lincRNA	A01	16099216	16100397	-	2	990	0.183625	0.172371	0.208358	0.423834	0.223825
LNC_001286	lincRNA	A01	16179671	16181346	-	2	1645	0.074853	0.113317	0.294309	0.335402	0.56206
LNC_001287	incRNA	A01	16338209	16338747	-	2	448	0.0470563	0	0	0.107484	0.146065
LNC_001288	lincRNA	A01	16371123	16372032	-	1	910	0.106052	0	0.244267	0.045804	0
LNC_001289	lincRNA	A01	16385378	16386242	-	3	477	0.0862643	0	0.284731	0.33374	0.931914
LNC_001290	lincRNA	A01	16385378	16386466	-	3	721	0.298528	0.450225	1.0159	1.21805	1.1754
LNC_001291	lncNAT	A01	16544596	16545638	-	1	1043	0.189216	0.214738	0.328896	0.481264	0.445956
LNC_001292	lincRNA	A01	16549319	16549585	-	1	267	0	0	0	0	0.157706
LNC_001293	lncNAT	A01	16746507	16746976	-	1	470	0.161237	0.114594	0.072758	0.135077	0.170696
LNC_001294	incRNA	A01	16749973	16750412	-	2	301	0.199241	0.200198	0.0682417	0.195899	0.25972
LNC_001295	lincRNA	A01	16841682	16841959	-	1	278	0	0	0.140713	0.153864	0.160208
LNC_001296	lincRNA	A01	16863079	16863326	-	1	248	0.236462	0.453296	0.20889	0.117522	0.487396
LNC_001297	lincRNA	A01	16864513	16864995	-	1	483	0.043355	0.404245	0.208113	0.0494137	0.156298
LNC_001298	lincRNA	A01	16924688	16924903	-	1	216	0	0.0430093	0	0.110907	0
LNC_001299	lincRNA	A01	17001552	17001758	-	1	207	0.0449077	0	0.109177	0	0
LNC_001300	lincRNA	A01	17197556	17198484	-	3	748	2.2315	1.77078	1.89977	1.85305	2.27268
LNC_001301	lincRNA	A01	17197556	17198527	-	3	742	0.653666	0	0.249202	0.4702	0.39527
LNC_001302	lncNAT	A01	17252118	17252473	-	1	356	0.0396827	0.0675827	0.0746707	0.122474	0.15286
LNC_001303	lncNAT	A01	17254705	17256582	-	2	1678	0.144994	0.172073	0.250417	0.292255	0.472911
LNC_001304	lincRNA	A01	17280347	17280569	-	1	223	0.0604853	0.125653	0	0.0642437	0
LNC_001305	lncNAT	A01	17298998	17299280	-	1	283	0	0.051636	0	0.113745	0.0402
LNC_001306	lncNAT	A01	17299837	17302496	-	3	2494	1.07459	0.515049	0.7272	1.083	1.56348
LNC_001307	lncNAT	A01	17541844	17542077	-	1	234	0.0284167	0.020578	0	0	0.251859
LNC_001308	lincRNA	A01	17549127	17549340	-	1	214	0	0	0	0.04921	0.138902
LNC_001309	incRNA	A01	17699141	17699520	-	2	303	0	0.0727857	0	0	0.176964
LNC_001310	lincRNA	A01	17718116	17718394	-	1	279	0.145361	0.0291127	0.0685047	0	0
LNC_001311	lincRNA	A01	17753093	17753363	-	1	271	0.202138	0	0	0	0
LNC_001312	lncNAT	A01	17798207	17798938	-	2	566	0.509294	0.076338	0.205847	0.332836	0.243844
LNC_001313	lncNAT	A01	17799698	17800846	-	2	1051	0.383084	0.100426	0.067128	0.21807	0.185894
LNC_001314	lincRNA	A01	18056078	18056304	-	1	227	0	0	0	0.29039	0
LNC_001315	lincRNA	A01	18203886	18211888	-	2	421	0.360608	0.167899	0.897803	0.164844	0.0436577
LNC_001316	lincRNA	A01	18263748	18264200	-	1	453	5.06348	6.01183	10.665	21.0803	14.5795
LNC_001317	lincRNA	A01	18572750	18573402	-	2	514	0	0.146448	0.01447	0.0638143	0.035424
LNC_001318	lincRNA	A01	18704858	18705578	-	1	721	0.0197243	0	0.123134	0.194175	0.0814173
LNC_001319	lincRNA	A01	18783535	18784252	-	1	718	0.038178	0.359902	0.07057	0	0.0204927
LNC_001320	lincRNA	A01	18803587	18803815	-	1	229	0.0955553	0.164855	0.054787	0.162303	0.0677113
LNC_001321	incRNA	A01	18826872	18827316	-	2	346	0.158783	0.0330907	0.0528807	0.192834	0.232782
LNC_001322	incRNA	A01	18827562	18828392	-	4	567	0.112406	0.236171	0.459679	0.188685	0.208296
LNC_001323	lincRNA	A01	19070777	19073413	-	2	1003	0.343573	0.240777	0.689788	0.347058	0.607517
LNC_001324	lincRNA	A01	19070777	19073413	-	2	1014	0.275418	0.132255	0.1826	0.281278	0.382684
LNC_001325	lincRNA	A01	19070777	19073413	-	2	1055	1.11722	0.84841	0.9146	0.960758	1.19379
LNC_001326	incRNA	A01	19080780	19081561	-	3	619	0	0	0.0465613	0.0925763	0.194394
LNC_001327	incRNA	A01	19092252	19092776	-	3	342	0.122926	0.0279587	0.0559483	0.136815	0.132561
LNC_001328	lincRNA	A01	19162028	19162270	-	1	243	0	0.0413303	0	0.036536	0.270082
LNC_001329	lincRNA	A01	19314326	19314613	-	1	288	0.0476267	0	0.0514773	0.122608	0.050712
LNC_001330	lncNAT	A01	19377581	19377855	-	1	275	0.214742	0.0542697	0.123017	0.021632	0.024861
LNC_001331	lincRNA	A01	19498240	19498444	-	1	205	0.266741	0	0	0	0
LNC_001332	lincRNA	A01	19582366	19582614	-	1	249	0.688556	0.333702	0.420626	0.521176	0.116184
LNC_001333	lincRNA	A01	19615712	19616026	-	1	315	4.79851	3.32533	2.92895	2.18599	3.02416
LNC_001334	lncNAT	A01	19707720	19719618	-	3	564	0.0341763	0.121287	0.223557	0.113816	0.184367
LNC_001335	lincRNA	A01	19724775	19724996	-	1	222	0	0	0.0335023	0	0.152756
LNC_001336	lincRNA	A01	19777431	19780394	-	5	2225	0.0658853	0.223547	0.422541	0.408983	0.490376
LNC_001337	lincRNA	A01	19777431	19780413	-	5	2221	0.442454	0.260714	0.297499	0.220936	0.302464
LNC_001338	lincRNA	A01	19778567	19780394	-	2	1643	0.314966	0.579832	0.651407	0.49323	0.885099
LNC_001339	lincRNA	A01	19789488	19789730	-	1	243	0.337365	0.276202	0.329256	0.241051	0.296062
LNC_001340	lincRNA	A01	19875125	19881912	-	2	334	1.43291	0.898181	1.16059	0.943602	1.53744
LNC_001341	incRNA	A01	19889398	19890171	-	2	457	0.0568287	0.101578	0.059428	0.231258	0.13523
LNC_001342	lincRNA	A01	19945253	19945663	-	1	411	0.0464007	0.0277677	0.0455897	0.179157	0.087822
LNC_001343	lincRNA	A01	19967383	19967599	-	1	217	0	0.129493	0.0671777	0.0970047	0
LNC_001344	lincRNA	A01	19985122	19985340	-	1	219	0	0.132507	0	0	0
LNC_001345	lincRNA	A01	20542258	20542462	-	1	205	0	0.133535	0	0	0
LNC_001346	lncNAT	A01	20575778	20575980	-	1	203	0.265913	0.0509857	0	0	0
LNC_001347	lincRNA	A01	20586941	20588090	-	2	289	0.263622	0.051954	0.23485	0.186631	0.0726373
LNC_001348	incRNA	A01	20614489	20616912	-	6	1454	0.234128	0.295424	0.35216	0.319069	0.457622
LNC_001349	incRNA	A01	20621617	20622673	-	4	810	0.0338977	0.138882	0.123814	0.211163	0.334944
LNC_001350	incRNA	A01	20622823	20623405	-	2	234	0.104006	0	0.190706	0	0.269652
LNC_001351	incRNA	A01	20624221	20625425	-	2	952	0.0430313	0.135339	0.219909	0.109407	0.215812
LNC_001352	lincRNA	A01	20746811	20747028	-	1	218	0	0	0.128377	0	0
LNC_001353	lincRNA	A01	20844632	20844878	-	1	247	0.315449	0.095595	0.00708167	0	0
LNC_001354	incRNA	A01	20848461	20849090	-	2	436	0	0.0984773	0.040256	0.0138283	0.266399
LNC_001355	lncNAT	A01	20871992	20872597	-	2	322	0.213358	0.0957907	0.0785493	0.0767613	0.175768
LNC_001356	lncNAT	A01	20873249	20873911	-	1	663	0.367247	0.136957	0.333193	0.251939	0.385052
LNC_001357	incRNA	A01	20933418	20940339	-	20	3343	0.36112	0.210609	0.405308	0.462611	0.397405
LNC_001358	lincRNA	A01	20965080	20965404	-	1	325	0.162184	0.0389943	0.107639	0.0321143	0.0572407
LNC_001359	incRNA	A01	21089302	21090215	-	2	809	0.0970887	0.158204	0.190906	0.266154	0.188449
LNC_001360	lincRNA	A01	21215282	21215488	-	1	207	6.12109	11.6983	7.27316	3.93293	6.40537
LNC_001361	lincRNA	A01	21270886	21271101	-	1	216	0	0	0.164293	0	0
LNC_001362	lincRNA	A01	21367887	21370740	-	2	696	1.53434	1.2113	1.62499	1.44357	1.61086
LNC_001363	lincRNA	A01	21370827	21372034	-	3	1018	0.470203	0.494398	0.542676	0.5128	0.468937
LNC_001364	lincRNA	A01	21388427	21388727	-	1	301	0	0	0	0.131399	0.0222697
LNC_001365	lincRNA	A01	21441539	21441802	-	1	264	0.0262203	0	0.0795063	0	0.356549
LNC_001366	lincRNA	A01	21512273	21512814	-	1	542	0.0474727	0.0351583	0.0740947	0.171051	0.210654
LNC_001367	lincRNA	A01	21539649	21539876	-	1	228	0.119377	0.258466	0.155971	0.167641	0.224201
LNC_001368	incRNA	A01	21630215	21630694	-	4	273	0.0250377	0.106297	0	0.0408633	0.0259373
LNC_001369	lncNAT	A01	21691003	21694154	-	2	2777	0	761.181	346.467	0	453.674
LNC_001370	lncNAT	A01	21691003	21694154	-	2	2777	622.205	65.2445	518.085	738.674	257.553
LNC_001371	lncNAT	A01	21713434	21713641	-	1	208	0	0.209272	0.035131	0.0116203	0.0333453
LNC_001372	incRNA	A01	21777291	21778464	-	6	723	0.0568887	0.103615	0.108675	0.22879	0.239226
LNC_001373	incRNA	A01	21806143	21808533	-	5	589	0	0.0228277	0.204272	0.0488247	0.271657
LNC_001374	incRNA	A01	21993361	21994942	-	7	892	0.12128	0.050044	0.181461	0.264139	0.278005
LNC_001375	lincRNA	A01	21997503	21998257	-	2	650	0.191377	0.24398	0.29648	0.577503	0.291235
LNC_001376	incRNA	A01	21999929	22004033	-	12	2180	0.27413	0.421597	0.268966	0.328432	0.366626
LNC_001377	lincRNA	A01	22057871	22058071	-	1	201	0.142619	0.0665903	0.0592937	0.145301	0.020103
LNC_001378	lincRNA	A01	22176103	22176341	-	1	239	0.0730473	0.121621	0	0.08599	0
LNC_001379	lincRNA	A01	22186420	22187186	-	2	715	0.643103	0.647964	0.687717	0.901274	1.04287
LNC_001380	incRNA	A01	22307897	22308413	-	2	432	0.0327013	0.0348723	0.136919	0.0610357	0.0352767
LNC_001381	incRNA	A01	22323409	22325671	-	12	993	0.548703	0.632826	0.798076	0.724468	0.871886
LNC_001382	lincRNA	A01	22400304	22400661	-	1	358	0.034068	0	0	0.299947	0.0800543
LNC_001383	lincRNA	A01	22468527	22471011	-	2	1026	0.708586	0.457388	0.853098	1.0464	0.997012
LNC_001384	lincRNA	A01	22468527	22471028	-	4	356	0.554399	0.117504	0.664245	0.768108	0.978564
LNC_001385	lincRNA	A01	22468527	22473138	-	4	668	0.81244	1.00481	1.05455	1.25132	1.15082
LNC_001386	lincRNA	A01	22583234	22583547	-	1	314	0.109354	0.0462087	0.177275	0	0
LNC_001387	lincRNA	A01	22710647	22711596	-	2	701	0	0.0769633	0.077564	0.0526937	0.909611
LNC_001388	lincRNA	A01	22710647	22711599	-	2	653	0.0420853	0.364419	0.541681	0.295503	0.355774
LNC_001389	lincRNA	A01	22710647	22711724	-	2	913	0.014973	0.397638	0.219035	0.474459	0.25305
LNC_001390	lincRNA	A01	22712586	22712822	-	1	237	0	0	0.021549	0	0.125422
LNC_001391	lincRNA	A01	22809036	22809303	-	1	268	0.124633	0.0399107	0	0	0.216691
LNC_001392	lincRNA	A01	22931231	22931443	-	1	213	0	0	0.16221	0.0618953	0
LNC_001393	lincRNA	A01	23001445	23001928	-	1	484	0.274456	0.0614703	0.165135	0.125564	0.375291
LNC_001394	lincRNA	A01	23075019	23075235	-	1	217	0.0609197	0.017356	0.219695	0	0.0602053
LNC_001395	lincRNA	A01	23086560	23087168	-	1	609	0.158994	0.370987	0.206464	0.181831	0.298167
LNC_001396	lincRNA	A01	23090151	23090896	-	2	580	0.0241943	0	0.0822487	0.224796	0.261867
LNC_001397	lincRNA	A01	23151099	23151721	-	1	623	0.198724	0.281876	0.563502	0.201488	0
LNC_001398	lncNAT	A01	23289209	23289447	-	1	239	0.140906	0.063033	0.0292743	0.114604	0
LNC_001399	incRNA	A01	23300063	23300939	-	3	487	0.707993	3.68121	2.40194	1.90493	2.05712
LNC_001400	lincRNA	A01	23399111	23399361	-	1	251	0.255221	0.350457	0.149189	0.376944	0.408941
LNC_001401	lincRNA	A01	23452796	23453119	-	1	324	0	0	0	0.0114373	0.179387
LNC_001402	lincRNA	A01	23495576	23506952	-	2	1035	0	0	0.115617	0.218969	0.145779
LNC_001403	lincRNA	A01	23495576	23507005	-	2	1139	0.041348	0	0.0791903	0.324121	0.231832
LNC_001404	lincRNA	A01	23645343	23645676	-	1	334	0	0.0868833	0.0812303	0.104015	0.071422
LNC_001405	lncNAT	A01	23646253	23648143	-	2	929	0.0152067	0.008108	0.0694487	0.339371	0.343621
LNC_001406	incRNA	A01	23785299	23785627	-	2	246	0	0.183718	0	0	0
LNC_001407	lincRNA	A01	23787495	23787699	-	1	205	0	0	0.0444643	0.188431	0
LNC_001408	lincRNA	A01	23788703	23789289	-	1	587	0.810181	0.332295	0.370558	0.396619	0.183054
LNC_001409	incRNA	A01	23793834	23794384	-	4	275	0.0318783	0	0.249534	0	0
LNC_001410	lincRNA	A01	23968342	23969323	-	2	408	0.187644	0.08389	0.179372	0.505629	0.708004
LNC_001411	lincRNA	A01	24261675	24261882	-	1	208	0	0	0	0.0581013	0.128262
LNC_001412	lincRNA	A01	24316794	24317135	-	1	342	0.473122	0.308641	0.158932	0.175426	0.773655
LNC_001413	lincRNA	A01	24368158	24369885	-	2	558	0.025317	0	0.133289	0	0.0622127
LNC_001414	lincRNA	A01	24382465	24382684	-	1	220	0.242067	0	0.0369813	0	0.026347
LNC_001415	lincRNA	A01	24400691	24400940	-	1	250	0.197779	0.174299	0.265414	0.162908	0.195988
LNC_001416	lincRNA	A01	24527210	24527676	-	1	467	0	0.158853	0.229861	0.102103	0.273312
LNC_001417	lincRNA	A01	24552511	24553880	-	1	1370	0.381338	0.344519	0.276819	0.160333	0.792603
LNC_001418	lncNAT	A01	24727654	24728814	-	2	604	0.169628	0.169619	0.0988017	0.225727	0.155635
LNC_001419	lncNAT	A01	24791883	24792409	-	1	527	0.101158	0.209773	0.140212	0.114371	0.090421
LNC_001420	incRNA	A01	24799724	24801366	-	6	772	0.0503227	0.154273	0.297568	0.153915	0.104955
LNC_001421	lncNAT	A01	24804894	24805112	-	1	219	0	0	0.0259707	0	0.337064
LNC_001422	lincRNA	A01	24875482	24875745	-	1	264	0	0	0.056499	0.0874373	0.107286
LNC_001423	lincRNA	A01	24917119	24917320	-	1	202	0	0	0.167819	0	0
LNC_001424	lincRNA	A01	24954019	24954602	-	1	584	0.0276803	0.109897	0	0.168538	0.12062
LNC_001425	lincRNA	A01	24994514	24997131	-	2	1129	1.93051	0.416576	0.140848	0.245091	0.429523
LNC_001426	lncNAT	A01	25035904	25036458	-	1	555	0.224369	0.022601	0.0141163	0.050029	0.100948
LNC_001427	lincRNA	A01	25065434	25066000	-	2	362	0.197271	0	0.489508	0.115905	0.11474
LNC_001428	lncNAT	A01	25070902	25071138	-	1	237	0.2323	0	0.0625547	0	0.0398507
LNC_001429	lincRNA	A01	25113943	25115345	-	1	1403	0.0447753	0.144393	0.412141	0.269042	0.3208
LNC_001430	lincRNA	A01	25131131	25131461	-	1	331	0.453504	0.33336	0.145767	0.276524	0.312561
LNC_001431	lncNAT	A01	25150670	25151150	-	1	481	0.0545683	0.308334	0.305117	0.0742143	0.153425
LNC_001432	lincRNA	A01	25184771	25185301	-	1	531	0	0.005228	0.0158893	0	0.144975
LNC_001433	lincRNA	A01	25240345	25240684	-	1	340	0.090932	0.076949	0.0781307	0.0154867	0.190528
LNC_001434	lincRNA	A01	25241874	25243635	-	2	1578	0.0792693	0.110284	0.0905283	0.141184	0.294041
LNC_001435	lincRNA	A01	25243800	25247588	-	2	491	0.0437363	0	0.134868	0.163725	0.103119
LNC_001436	lincRNA	A01	25271090	25271324	-	1	235	0	0.123485	0	0	0
LNC_001437	lincRNA	A01	25358427	25358738	-	1	312	0.246665	0.18193	0.0801587	0.0644587	0.057297
LNC_001438	lncNAT	A01	25435131	25435366	-	1	236	0	0	0	0.200291	0
LNC_001439	lincRNA	A01	25522320	25523532	-	2	983	0.375222	0.492767	0.767411	1.06408	1.04017
LNC_001440	lincRNA	A01	25525726	25525985	-	1	260	0	0.223223	0.072145	0.0445397	0.0623873
LNC_001441	lncNAT	A01	25527031	25535386	-	2	921	0.182723	0.020381	0.245734	0.417804	0.625824
LNC_001442	lncNAT	A01	25570885	25571117	-	1	233	0.117343	0	0.051109	0.174109	0.00765433
LNC_001443	lincRNA	A01	25574167	25574396	-	1	230	0.616428	0.10058	0.456606	0.370543	0.456372
LNC_001444	incRNA	A01	25609051	25609709	-	2	401	0	0.146023	0.069791	0.136542	0.160254
LNC_001445	incRNA	A01	25644134	25644493	-	2	267	0.0256	0.159311	0.209637	0.0853567	0.0555977
LNC_001446	lincRNA	A01	25649615	25650164	-	2	459	0.637029	0.629255	0.391949	0.541294	0.814371
LNC_001447	lincRNA	A01	25742593	25742893	-	1	301	0	0	0.150233	0	0
LNC_001448	lincRNA	A01	25750718	25750946	-	1	229	0.176015	0.0324543	0	0	0
LNC_001449	lincRNA	A01	25753314	25753594	-	1	281	0	0.186474	0.126063	0.0601937	0.187179
LNC_001450	lincRNA	A01	25805346	25805767	-	1	422	0.0655357	0	0.0497747	0.14965	0.156826
LNC_001451	incRNA	A01	25849632	25850466	-	4	302	0	0	0.0492553	0.222021	0
LNC_001452	lincRNA	A01	25871854	25872327	-	2	338	0.037353	0.0396363	0.04332	0	0.169969
LNC_001453	lincRNA	A01	25872884	25873335	-	3	239	0	0.0888443	0.103384	0.062068	0.202645
LNC_001454	incRNA	A01	25973939	25974277	-	2	230	0	0	0	0.114641	0
LNC_001455	lincRNA	A01	26034851	26035398	-	2	484	0.142187	0	0.259889	0.240151	0.174729
LNC_001456	lncNAT	A01	26044751	26045282	-	2	451	0	0	0.091468	0.160777	0
LNC_001457	lncNAT	A01	26061138	26061597	-	1	460	0	0.016375	0.093347	0.154736	0.106663
LNC_001458	lincRNA	A01	26066781	26067017	-	1	237	0	0.153054	0.013808	0	0.029683
LNC_001459	incRNA	A01	26079249	26080552	-	3	282	0.325672	0	0.160937	0	0.230784
LNC_001460	incRNA	A01	26127793	26128362	-	4	320	0.345436	0	0.0908403	0.0680793	0.108169
LNC_001461	incRNA	A01	26129036	26129660	-	3	357	0.332141	0.251518	0.192947	0.147717	0.364746
LNC_001462	lncNAT	A01	26289051	26289283	-	1	233	0.118482	0.093967	0.038092	0.180482	0.142285
LNC_001463	incRNA	A01	26301104	26301794	-	3	408	0.0918713	0	0.227382	0.230416	0.348034
LNC_001464	incRNA	A01	26312506	26313366	-	4	366	0	0	0	0.125564	0
LNC_001465	lincRNA	A01	26348089	26348317	-	1	229	0.120409	0	0	0	0
LNC_001466	lincRNA	A01	26424191	26424653	-	1	463	0.267103	0.0876523	0.757206	0.409377	0.228448
LNC_001467	lincRNA	A01	26425224	26425998	-	1	775	0.0176707	0.00971933	0.0191297	0	0.274173
LNC_001468	lncNAT	A01	26468446	26469414	-	2	640	0.108409	0.346175	0.1356	0.327989	0.222959
LNC_001469	incRNA	A01	26470148	26470535	-	2	311	0.0448187	0	0.188678	0.194949	0.175809
LNC_001470	incRNA	A01	26470800	26471945	-	4	868	0.296093	0.158653	0.267615	0.166164	0.137924
LNC_001471	lincRNA	A01	26710804	26715086	-	2	481	0.249528	0.173802	0.060098	0.132124	0.20022
LNC_001472	lincRNA	A01	26767478	26767731	-	1	254	0	0.0699367	0.189919	0.138041	0.111566
LNC_001473	lincRNA	A01	26794434	26795043	-	1	610	0.0232363	0.0362137	0.285567	1.31023	1.76626
LNC_001474	incRNA	A01	26961312	26964136	-	4	1162	0.111631	0.102113	0.0970277	0.053931	0.133063
LNC_001475	lncNAT	A01	27011752	27012087	-	1	336	0	0	0.065122	0.035888	0.213721
LNC_001476	lincRNA	A01	27138387	27138709	-	1	323	0.172469	0	0.00722033	0	0
LNC_001477	incRNA	A01	27159783	27160111	-	2	237	0	0.0610223	0.035441	0.171355	0.16202
LNC_001478	lncNAT	A01	27163156	27163371	-	1	216	0	0	0.130785	0.043632	0.0375897
LNC_001479	lincRNA	A01	27165704	27165971	-	1	268	0	0.034108	0.0491667	0.151928	0.0628823
LNC_001480	lincRNA	A01	27166883	27167174	-	1	292	0.555104	1.94846	4.20722	4.13265	4.91507
LNC_001481	incRNA	A01	27196311	27197664	-	2	493	0.0197277	0.1528	0.056767	0.154409	0.169146
LNC_001482	lincRNA	A01	27276238	27276478	-	1	241	0	0	0.0565787	0	0.18501
LNC_001483	lincRNA	A01	27399471	27399736	-	1	266	0	0.224095	0	0.0178493	0.0443663
LNC_001484	lincRNA	A01	27403342	27405101	-	2	1670	0.442305	0.485204	0.4172	0.548982	0.711333
LNC_001485	lncNAT	A01	27459713	27459936	-	1	224	0.00173433	0.067254	0.129534	0.00151633	0
LNC_001486	lincRNA	A01	27501765	27501999	-	1	235	0	0	0	0	0.120525
LNC_001487	lncNAT	A01	27606013	27606218	-	1	206	0.0419403	0.218607	0.0350513	0.0635203	0.06418
LNC_001488	lincRNA	A01	27671043	27671382	-	1	340	0	0	0.257611	1.0704	0.0109283
LNC_001489	lncNAT	A01	27786361	27786600	-	1	240	0.0294313	0.0779753	0.00565	0.150729	0.058417
LNC_001490	lincRNA	A01	27842876	27843132	-	1	257	0.195355	0.07252	0.0490047	0.215742	0.167855
LNC_001491	lincRNA	A01	27930202	27930596	-	2	310	0	0.0485963	0.0827317	0.251859	0.08414
LNC_001492	incRNA	A01	27980891	27981842	-	2	779	0.115643	0.179364	0.114267	0.231361	0.234219
LNC_001493	lincRNA	A01	28089956	28090845	-	1	890	1.13666	1.0961	1.33743	1.7714	2.42987
LNC_001494	lncNAT	A01	28160992	28161645	-	2	316	0	0	0	0	0.161611
LNC_001495	lncNAT	A01	28163437	28163783	-	2	270	0	0	0	0.08578	0
LNC_001496	incRNA	A01	28163437	28163817	-	2	314	0	0.147347	0	0	0
LNC_001497	incRNA	A01	28163437	28163824	-	2	322	0.085632	0.140356	0.286183	0.270605	0.313013
LNC_001498	incRNA	A01	28197769	28198432	-	3	492	0.0833567	0.153825	0.0663123	0.071583	0.0594097
LNC_001499	incRNA	A01	28199038	28199356	-	2	221	0	0.0384957	0.0687813	0	0.228201
LNC_001500	lincRNA	A01	28290443	28291800	-	2	889	0.368737	0.305588	0.318236	0.192396	0.343393
LNC_001501	lincRNA	A01	28325566	28325970	-	1	405	0.033928	0.291588	0.144737	0.0218243	0.073395
LNC_001502	lincRNA	A01	28341555	28341918	-	1	364	0	0.207917	0	0	0
LNC_001503	lncNAT	A01	28454332	28454918	-	1	587	0.271911	0.175123	0.507755	0.385053	0.702002
LNC_001504	lncNAT	A01	28463149	28463756	-	2	226	0.106349	0.055641	0.189738	0.157346	0.240126
LNC_001505	incRNA	A01	28466820	28468169	-	4	791	0.119533	0.255413	0.153024	0.356835	0.362377
LNC_001506	incRNA	A01	28469480	28471393	-	8	1002	0.110628	0.508803	0.223427	0.391958	0.501375
LNC_001507	lincRNA	A01	28477476	28477794	-	1	319	0	0	0.131304	0.035697	0.00251567
LNC_001508	incRNA	A01	28550064	28550346	-	2	212	0.0322417	0	0.140331	0	0.035053
LNC_001509	lncNAT	A01	28551273	28551556	-	1	284	0	0.0117507	0.217935	0.040232	0.16443
LNC_001510	incRNA	A01	28629331	28630114	-	2	544	0.28949	0.0536433	0	0.132996	0.266722
LNC_001511	lincRNA	A01	28634495	28634728	-	1	234	0	0.12876	0	0	0
LNC_001512	incRNA	A01	28748504	28749915	-	3	1271	0.114966	0.131991	0.119937	0.214189	0.23932
LNC_001513	incRNA	A01	28775845	28776569	-	3	466	0.562128	1.15274	0.794381	0.247747	0.342544
LNC_001514	lncNAT	A01	28864688	28866464	-	2	851	0.207899	0.107991	0.21719	0.173504	0.1236
LNC_001515	lncNAT	A01	28864688	28866464	-	3	614	0.373378	0.21698	0.401281	0.369638	0.507869
LNC_001516	incRNA	A01	28864887	28866464	-	6	845	0.0818597	0.290607	0.294645	0.375104	0.205644
LNC_001517	lncNAT	A01	28890121	28890321	-	1	201	0.122471	0.13698	0.184165	0.324572	0.338197
LNC_001518	incRNA	A01	28895157	28895683	-	2	351	0.101019	0.121455	0.164613	0.164324	0.200134
LNC_001519	incRNA	A01	28904962	28906167	-	6	723	0.17702	0.102676	0.117661	0.126457	0.345413
LNC_001520	lincRNA	A01	28967259	28967617	-	1	359	0.188112	0.00862233	0.159397	0.0988623	0.00569567
LNC_001521	lincRNA	A01	28977343	28977725	-	1	383	0.379549	0.0982717	0.0937767	0.0307493	0.159538
LNC_001522	incRNA	A01	29004300	29004695	-	3	223	0.0521073	0.13331	0	0.0763367	0.190758
LNC_001523	incRNA	A01	29026919	29028194	-	2	476	0.156633	0.133555	0.266686	0.130511	0.297752
LNC_001524	lincRNA	A01	29038956	29041859	-	2	2032	0.475211	0	0	0.102125	0.0806207
LNC_001525	lincRNA	A01	29038956	29041924	-	2	2856	0.753372	0.149757	0.476181	0.590816	0.731122
LNC_001526	lincRNA	A01	29044687	29044914	-	1	228	0	0	0.0991213	0	0
LNC_001527	lincRNA	A01	29091691	29092020	-	1	330	0.136269	0.284572	0.206182	0.233936	0.181592
LNC_001528	incRNA	A01	29152716	29153041	-	2	226	0	0.0286767	0.0909333	0.115892	0.136406
LNC_001529	incRNA	A01	29184465	29185123	-	2	451	0.093971	0.209037	0.105802	0.0292323	0.182733
LNC_001530	lincRNA	A01	29247764	29247992	-	1	229	0.0630457	0.162101	0	0	0
LNC_001531	lincRNA	A01	29295953	29296154	-	1	202	0	0	0	0.130967	0
LNC_001532	incRNA	A01	29297953	29298703	-	2	637	0.129649	0.220436	0.237652	0.209518	0.18247
LNC_001533	lincRNA	A01	29314731	29315007	-	1	277	0.309355	0.027193	0.084483	0.0496897	0.101937
LNC_001534	incRNA	A01	29337716	29338135	-	3	281	0	0.04874	0	0.175133	0.195789
LNC_001535	lincRNA	A01	29386460	29386670	-	1	211	0	0.0356987	0.156834	0	0.12157
LNC_001536	incRNA	A01	29402930	29403626	-	3	499	0.162913	0.0825203	0.0344983	0.0721277	0.129464
LNC_001537	lincRNA	A01	29534389	29534653	-	1	265	0	0.0542053	0.158412	0	0
LNC_001538	lincRNA	A01	29561277	29561489	-	1	213	0.265295	0	0	0.0274403	0.02605
LNC_001539	lincRNA	A01	29585175	29585391	-	1	217	0.0643173	0.218897	0.00867867	0.0133413	0
LNC_001540	lincRNA	A01	29606372	29606641	-	1	270	0	0.0571197	0.248728	0	0
LNC_001541	lncNAT	A01	29648076	29648281	-	1	206	0.280963	0.12298	0.0692577	0.204651	0.0829157
LNC_001542	incRNA	A01	29709898	29710202	-	2	226	0.042795	0	0.07502	0.15811	0.0503107
LNC_001543	incRNA	A01	29719657	29721039	-	6	718	0.0820793	0.216497	0.205659	0.512948	0.406202
LNC_001544	lincRNA	A01	29744563	29744792	-	1	230	0.416894	0.253981	0.37998	0.551503	0.354902
LNC_001545	lncNAT	A01	29764907	29765147	-	1	241	0.113448	0.0600047	0.103387	0.223783	0.363151
LNC_001546	incRNA	A01	29786646	29786979	-	2	253	0.17925	0.0297723	0.0462397	0.1208	0
LNC_001547	incRNA	A01	29790046	29790711	-	2	562	0.102902	0.402019	0.176734	0.14862	0.350265
LNC_001548	lincRNA	A01	29937595	29937817	-	1	223	0	0	0.0437467	0	0.142418
LNC_001549	incRNA	A01	30010159	30011589	-	2	1166	0.175946	0.063449	0.0676293	0.356743	0.084864
LNC_001550	incRNA	A01	30010159	30013540	-	6	2245	0.472248	0.132291	0.163159	0.131728	0.203519
LNC_001551	incRNA	A01	30010159	30013540	-	7	1980	0.16598	0	0.040141	0.116238	0
LNC_001552	lncNAT	A01	30018434	30019488	-	1	1055	0.151226	0.16185	0.415795	0.564102	0.472955
LNC_001553	lncNAT	A01	30032757	30033447	-	1	691	0.249583	0.301952	0.274241	0.169501	0.400127
LNC_001554	lncNAT	A01	30149670	30150073	-	2	201	0	0	0.112436	0	0
LNC_001555	lncNAT	A01	30150323	30150879	-	1	557	0.097841	0.051206	0.152232	0.239785	0.128679
LNC_001556	lncNAT	A01	30179445	30180032	-	1	588	0.257491	0.178585	0.144287	0.066666	0.469597
LNC_001557	lincRNA	A01	30237341	30237587	-	1	247	0.19457	0.0278013	0	0	0.0589683
LNC_001558	lncNAT	A01	30270755	30271423	-	2	456	0.0744727	0.367625	0.334562	0.4024	0.474446
LNC_001559	lncNAT	A01	30329515	30329740	-	1	226	0.271157	0.2453	0.148837	0.0497943	0.17009
LNC_001560	incRNA	A01	30379495	30380837	-	6	964	0.272714	0.26124	0.344405	0.427023	0.325913
LNC_001561	lincRNA	A01	30481872	30482183	-	1	312	0.135836	0	0	0	0
LNC_001562	incRNA	A01	30584033	30584904	-	5	524	0.039133	0.212666	0.170935	0.0778933	0.09458
LNC_001563	incRNA	A01	30589965	30591938	-	12	852	0.140347	0.0889433	0.0530507	0.0508237	0.0827767
LNC_001564	incRNA	A01	30593183	30593603	-	3	239	0.278266	0	0	0	0
LNC_001565	lncNAT	A01	30606790	30608253	-	4	1023	0.252446	0.213062	0.16166	0.222254	0.177255
LNC_001566	incRNA	A01	30620528	30621952	-	3	1158	0.147719	0.129131	0.288989	0.125505	0.283014
LNC_001567	incRNA	A01	30717082	30717657	-	4	325	0	0.0301713	0	0	0.214657
LNC_001568	incRNA	A01	30717082	30717661	-	4	326	0	0.249	0.307063	0.198955	0.0383533
LNC_001569	incRNA	A01	30730754	30731188	-	3	204	0	0	0.143403	0.074675	0
LNC_001570	incRNA	A01	30731835	30732143	-	2	215	0.031156	0.0353877	0	0.181155	0
LNC_001571	incRNA	A01	30770939	30772551	-	5	635	0.0654153	0.0366447	0.205778	0.305679	0.361967
LNC_001572	incRNA	A01	30772692	30774599	-	6	1170	0.104469	0.00953333	0.129553	0.0374337	0.00372933
LNC_001573	incRNA	A01	30772692	30774607	-	6	1184	0.274123	0.130727	0.0877683	0.120399	0.110206
LNC_001574	incRNA	A01	30871248	30873329	-	9	884	0.35278	0.253654	0.362983	0.352104	0.322155
LNC_001575	lncNAT	A01	30874974	30875416	-	1	443	0.13218	0.085823	0.166375	0.059258	0.0829277
LNC_001576	lncNAT	A01	31013376	31013686	-	1	311	0	0.0564113	0.132132	0.129067	0.235771
LNC_001577	incRNA	A01	31035308	31035978	-	4	208	0	0.0534443	0.068654	0	0.140765
LNC_001578	lincRNA	A01	31046329	31046913	-	2	337	0.524168	0.302401	0.528438	0.673642	0.661988
LNC_001579	incRNA	A01	31089052	31091310	-	3	1521	0.173924	0.182376	0.14242	0.23328	0.263823
LNC_001580	lincRNA	A01	31108626	31110825	-	6	1065	0.464559	0.616345	0.240543	0.179822	0.385563
LNC_001581	lncNAT	A01	31139262	31139919	-	2	470	0.193905	0.046307	0.314641	0.138923	0.248343
LNC_001582	lincRNA	A01	31224657	31225560	-	2	460	0	0.0839287	0.2229	0.0695257	0.131521
LNC_001583	incRNA	A01	31228788	31230303	-	5	1007	0.0785333	0.044681	0.108394	0.166083	0.21291
LNC_001584	lincRNA	A01	31232803	31233042	-	1	240	0.147156	0.0321297	0	0.0785887	0.0471253
LNC_001585	lncNAT	A01	31263170	31263373	-	1	204	0.033506	0	0.00443133	0.177328	0.0751723
LNC_001586	incRNA	A01	31306776	31307360	-	3	216	0.0327013	0.191362	0.220902	0.137206	0
LNC_001587	incRNA	A01	31364196	31365016	-	5	440	0.06183	0	5.13333e-05	0.010267	0.142193
LNC_001588	incRNA	A01	31364196	31365086	-	5	517	0.0761	0.23129	0.247223	0.197859	0.17031
LNC_001589	lncNAT	A01	31375895	31376171	-	1	277	0.00204	0.039635	0	0	0.170185
LNC_001590	incRNA	A01	31378543	31379781	-	4	496	0.569603	0.206081	0.212526	0.071601	0.051685
LNC_001591	incRNA	A01	31463408	31464295	-	3	451	0.688346	0.346695	0.49918	0.482301	0.453997
LNC_001592	lncNAT	A01	31505928	31506139	-	1	212	0.0442933	0.108301	0.271615	0.110304	0.0684703
LNC_001593	lincRNA	A01	31525676	31529240	-	2	433	0.0978773	0	0.289055	0.328951	0.08998
LNC_001594	incRNA	A01	31548301	31551808	-	11	1247	0.116224	0.102946	0.0967463	0.0778623	0.198347
LNC_001595	incRNA	A01	31552090	31552784	-	4	425	0.269212	0.122712	0.0293033	0.0268847	0.102686
LNC_001596	incRNA	A01	31634249	31635167	-	4	452	1.79512	1.76287	2.76583	2.67579	4.48224
LNC_001597	incRNA	A01	31651094	31652033	-	5	557	0	0.201735	0.164026	0.213871	0.232534
LNC_001598	incRNA	A01	31781047	31781889	-	3	687	0.704092	0.755	0.987788	0.75361	0.887386
LNC_001599	incRNA	A01	31782446	31783856	-	3	519	1.51773	1.74351	1.08192	1.2996	1.79578
LNC_001600	incRNA	A01	31784725	31785186	-	2	372	0.35796	0.256761	0.0573583	0.198179	0.327523
LNC_001601	lncNAT	A01	31958558	31959043	-	1	486	0.112526	0	0.0924607	0.0469407	0.0900547
LNC_001602	lincRNA	A01	31963577	31964256	-	2	557	0.378761	0.524809	0.856283	0.374106	0.530873
LNC_001603	lincRNA	A01	31968714	31968974	-	1	261	0.09838	0.131194	0.158335	0.289405	0.252446
LNC_001604	incRNA	A01	31996593	31997581	-	2	886	0.346674	0.526825	0.566349	0.766023	0.755355
LNC_001605	lncNAT	A01	32282816	32283340	-	1	525	0.0256477	0.256514	0.0971127	0.144769	0.039058
LNC_001606	incRNA	A01	32283670	32285106	-	5	738	0.132805	0.335861	0.298755	0.142438	0.315081
LNC_001607	incRNA	A01	32295025	32296453	-	3	682	0.151942	0.0886807	0.130018	0.148708	0.255465
LNC_001608	incRNA	A01	32297306	32297859	-	2	471	0.144328	0.175001	0.224332	0.0830803	0.222558
LNC_001609	incRNA	A01	32298828	32301076	-	5	935	0.420971	0.637728	1.04262	0.811763	0.450197
LNC_001610	lncNAT	A01	32320618	32320936	-	1	319	0	0.022983	0	0	0.137352
LNC_001611	incRNA	A01	32328432	32328999	-	3	420	0	0	0	0	0.238577
LNC_001612	lincRNA	A01	32464274	32465273	-	2	798	0.0365083	0.355513	0.0823287	0.0573537	0.6437
LNC_001613	lincRNA	A01	32483270	32483813	-	2	344	0.399928	0.103301	0.360115	0.492275	0.64846
LNC_001614	incRNA	A01	32510523	32511296	-	2	704	0.039167	0.085596	0.119259	0.063047	0.135729
LNC_001615	lincRNA	A01	32627256	32627478	-	1	223	0	0	0	0	0.133296
LNC_001616	incRNA	A01	32642281	32643252	-	3	467	0.16305	0.409529	0.400569	0.147514	0.02246
LNC_001617	lincRNA	A01	32643674	32644763	-	3	587	0.781758	1.30197	1.70128	1.26943	2.15521
LNC_001618	incRNA	A01	32708794	32709168	-	3	214	0	0	0	0.112695	0
LNC_001619	incRNA	A01	32750532	32751680	-	5	678	0.0504367	0.109538	0.0485143	0.130806	0.422511
LNC_001620	incRNA	A01	32771187	32771901	-	3	223	0	0.13013	0.200635	0.102424	0.116523
LNC_001621	incRNA	A01	32772339	32772930	-	3	422	0.082285	0.144066	0.274584	0.153093	0.147233
LNC_001622	incRNA	A01	32879424	32880232	-	3	328	0.159361	0.254083	0.0853237	0.0487967	0.0653073
LNC_001623	lncNAT	A01	32901999	32902784	-	1	786	0.314022	0.477835	0.246561	0.325915	0.784232
LNC_001624	lincRNA	A01	32922521	32922780	-	1	260	0	0	0	0.161903	0
LNC_001625	lncNAT	A01	32938537	32938744	-	1	208	0	0	0	0	0.281436
LNC_001626	incRNA	A01	32956282	32957374	-	6	694	0.305161	0.226065	0.191873	0.215388	0.208313
LNC_001627	incRNA	A01	32970515	32974099	-	13	1923	0.113229	0.329796	1.09148	1.10616	1.07857
LNC_001628	incRNA	A01	33046365	33047400	-	5	586	0.0687857	0.17588	0.197763	0.263541	0.15851
LNC_001629	lncNAT	A01	33217195	33217423	-	1	229	0.085276	0	0.0192703	0.105313	0
LNC_001630	incRNA	A01	33370693	33371326	-	4	359	0.210934	0.0663003	0.264315	0.0409467	0.067262
LNC_001631	incRNA	A01	33394599	33395489	-	2	805	0.0984183	0.0140527	0.223587	0.235754	0.226016
LNC_001632	lincRNA	A01	33464937	33467731	-	2	880	2.39592	0.133752	1.45307	1.49276	3.18328
LNC_001633	lincRNA	A01	33464937	33467731	-	2	880	1.94482	0.107588	1.77263	1.73149	2.70914
LNC_001634	lincRNA	A01	33464937	33467830	-	2	979	0.221574	0.00660433	0.086381	0.343486	0.476036
LNC_001635	lincRNA	A01	33466541	33467053	-	1	513	0.925773	0.381966	1.74912	1.80549	1.11915
LNC_001636	incRNA	A01	33478083	33480337	-	9	1554	0.242121	0.58034	0.589827	0.380785	0.438873
LNC_001637	incRNA	A01	33643483	33645093	-	2	1449	0.0885153	0.110193	0.146825	0.231542	0.255756
LNC_001638	incRNA	A01	33734435	33735273	-	4	429	0.288701	0.346199	0.671979	0.631212	0.990183
LNC_001639	incRNA	A01	33758044	33759381	-	6	893	0.139991	0.153945	0.154511	0.234801	0.294848
LNC_001640	incRNA	A01	33759681	33763174	-	12	2334	0.104055	0.0527473	0.208068	0.253337	0.362012
LNC_001641	incRNA	A01	33763763	33764416	-	3	409	0.034406	0.225945	0.153501	0.144153	0.325768
LNC_001642	lincRNA	A01	33830785	33831050	-	1	266	0.121693	0.0683527	0.232728	0.456552	0.356989
LNC_001643	incRNA	A01	33850272	33850805	-	3	368	0	0.38088	0.418095	0.464971	0.923798
LNC_001644	incRNA	A01	33856914	33858548	-	3	1478	0.468186	0.507776	0.580134	0.363771	0.43841
LNC_001645	incRNA	A01	33865309	33867603	-	11	861	0.488579	0.316162	0.462238	0.363601	0.510832
LNC_001646	incRNA	A02	144098	146091	+	4	1670	1.05592	2.11717	1.87783	1.66413	3.40855
LNC_001647	incRNA	A02	144153	146091	+	4	1443	0	0	1.34811	0.773671	0.512648
LNC_001648	lincRNA	A02	151194	151722	+	1	529	0	0.00436667	0.0477243	0.0197747	0.287316
LNC_001649	lincRNA	A02	156857	157070	+	1	214	0.0825637	0.21119	0.130777	0.006614	0.0196077
LNC_001650	lncNAT	A02	159126	159793	+	1	668	0.0598193	0.136346	0.245108	0.104407	0.284039
LNC_001651	lincRNA	A02	165694	166088	+	1	395	1.12817	0.0718423	0.146168	0.401764	0.404506
LNC_001652	incRNA	A02	188895	189639	+	3	573	0.14366	0.183288	0.230789	0.127779	0.295506
LNC_001653	incRNA	A02	190990	191364	+	2	303	0.0167293	0.132781	0.158172	0.169469	0.118441
LNC_001654	incRNA	A02	219135	220115	+	2	475	0.02878	0.14323	0.241513	0.0874647	0.0599577
LNC_001655	lncNAT	A02	220938	221163	+	1	226	0	0.166647	0.043166	0	0
LNC_001656	lncNAT	A02	262598	262984	+	1	387	0.056581	0.018746	0.17383	0.100684	0.0724593
LNC_001657	lncNAT	A02	263565	263796	+	1	232	0.121378	0.07987	0.038981	0	0.0449063
LNC_001658	lncNAT	A02	412741	413087	+	1	347	0	0.105045	0.0797643	0.279529	0.122344
LNC_001659	lncNAT	A02	434771	435153	+	2	286	0.305913	0	0.019755	0.100957	0
LNC_001660	incRNA	A02	444400	445383	+	3	790	0	0	0.243242	0	0.00897933
LNC_001661	incRNA	A02	477561	479396	+	2	1486	0.321923	0.297978	0.134175	0.134021	0.087169
LNC_001662	incRNA	A02	489872	490276	+	3	224	0	0.0418877	0.198777	0	0.15431
LNC_001663	incRNA	A02	493058	493775	+	3	483	0.21587	0.180488	0.235322	0.244084	0.280764
LNC_001664	lncNAT	A02	516168	516408	+	1	241	0	0.120411	0.0983947	0.100069	0
LNC_001665	lincRNA	A02	518326	518972	+	2	215	0	0.134972	0	0	0
LNC_001666	incRNA	A02	522316	524358	+	3	1869	0.165653	0.205802	0.524815	0.3639	0.395471
LNC_001667	lincRNA	A02	525532	526344	+	1	813	0	0.458309	0.873503	0.210306	0.210678
LNC_001668	incRNA	A02	526874	527328	+	2	292	0.141015	0.105452	0.286917	0	0.0822267
LNC_001669	incRNA	A02	595970	596832	+	3	617	0.0113717	0.0239957	0.181358	0.0483463	0.101179
LNC_001670	incRNA	A02	602180	603182	+	4	675	0.353067	0.428107	0.571712	0.471552	0.464165
LNC_001671	lincRNA	A02	621094	621797	+	2	637	0.114627	0.047063	0.0916197	0.017634	0.633985
LNC_001672	lncNAT	A02	720622	721282	+	2	471	0.323977	0.564986	0.44784	0.365481	0.395884
LNC_001673	lincRNA	A02	804274	804536	+	1	263	0	0.17592	0	0	0.015436
LNC_001674	incRNA	A02	879621	880783	+	3	484	1.26989	0.655051	1.11808	0.20772	0.601723
LNC_001675	incRNA	A02	882903	883275	+	2	234	0.027495	0.164768	0	0.034972	0.0603177
LNC_001676	incRNA	A02	884286	885078	+	2	660	0	0.032976	0.240365	0.282932	0.216686
LNC_001677	incRNA	A02	1036051	1039216	+	8	1386	0.169262	0.062667	0.254549	0.164466	0.290431
LNC_001678	lncNAT	A02	1073242	1073494	+	1	253	0	0	0.111658	0	0
LNC_001679	incRNA	A02	1100466	1102870	+	9	1442	0.306198	0.653316	0.718448	0.756533	0.671004
LNC_001680	incRNA	A02	1102993	1103557	+	2	297	0.366845	0.19998	0.724001	0.389294	0.485815
LNC_001681	incRNA	A02	1130823	1141317	+	7	1060	0.295785	0.157132	0.680422	0.57864	0.626178
LNC_001682	incRNA	A02	1168795	1169553	+	3	566	0.023832	0.0798493	0.239842	0.0783527	0.0999963
LNC_001683	incRNA	A02	1190541	1191154	+	3	436	0.200344	0.131578	0.139204	0.196178	0.0903327
LNC_001684	lncNAT	A02	1204260	1204638	+	1	379	0.140569	0.317089	0.320009	0.219551	0.312362
LNC_001685	lncNAT	A02	1205991	1206223	+	1	233	0.168867	0	0	0.207722	0
LNC_001686	lincRNA	A02	1354851	1355051	+	1	201	0	0	0	0.115227	0
LNC_001687	incRNA	A02	1442514	1443678	+	2	759	0.48358	0.332762	0.39096	0.333016	0.248935
LNC_001688	incRNA	A02	1459290	1461039	+	4	584	0.48615	0.517665	0.226803	0.48296	0.55504
LNC_001689	incRNA	A02	1468232	1469231	+	2	391	0	0.138566	0.059867	0.0333687	0.261387
LNC_001690	incRNA	A02	1491013	1492289	+	7	790	0.147044	0.359977	0.224391	0.0305273	0.0648457
LNC_001691	incRNA	A02	1503033	1503813	+	4	516	0.0100387	0	0.021899	0	0.374841
LNC_001692	incRNA	A02	1510055	1510839	+	3	451	0.078309	0.184782	0.205262	0.329716	0.528302
LNC_001693	incRNA	A02	1557870	1558311	+	3	217	0.0588743	0	0.167468	0.055383	0.397696
LNC_001694	incRNA	A02	1558855	1560502	+	8	761	0	0.07513	0.198608	0.272319	0.203856
LNC_001695	lncNAT	A02	1561496	1561851	+	1	356	0.116181	0.083074	0.0503123	0.111099	0.0615383
LNC_001696	lncNAT	A02	1562282	1562737	+	1	456	0	0.0481387	0.0842947	0.166066	0.181324
LNC_001697	incRNA	A02	1564676	1567774	+	4	2747	0.407532	0.989155	0.562685	0.880081	1.2003
LNC_001698	incRNA	A02	1564690	1567774	+	4	1905	0	0	0	0.222223	0.224056
LNC_001699	incRNA	A02	1564690	1567774	+	5	2304	0.714672	0.432976	0.627614	0	0.718545
LNC_001700	incRNA	A02	1564690	1567774	+	5	2509	0	0.140641	0	0.124707	0
LNC_001701	incRNA	A02	1577595	1578034	+	2	352	0.118206	0.111941	0.237689	0.247801	0.165967
LNC_001702	incRNA	A02	1576872	1577292	+	2	236	0.024341	0.0619193	0.0957613	0	0
LNC_001703	lncNAT	A02	1585767	1586001	+	1	235	0	0.0995253	0.071083	0.137119	0.0573843
LNC_001704	incRNA	A02	1676117	1676882	+	2	682	0.173323	0.350074	0.197114	0.127389	0.188456
LNC_001705	lincRNA	A02	1745239	1746604	+	2	465	0.069969	0.660851	0.216505	0.170709	0.315471
LNC_001706	lincRNA	A02	1745776	1746604	+	2	465	0.09878	0.61763	0.204838	0.163739	0.275835
LNC_001707	incRNA	A02	1776047	1780462	+	6	2646	0.121369	0.204254	0.305911	0.333088	0.266978
LNC_001708	incRNA	A02	1776054	1780462	+	7	1741	0.0948413	0.185575	0.137289	0.255054	0.246585
LNC_001709	incRNA	A02	1781715	1783643	+	5	1548	0.0621083	0.237762	0.306948	0.224903	0.177174
LNC_001710	incRNA	A02	1788025	1788742	+	3	366	0.15055	0.084275	0	0	0
LNC_001711	lincRNA	A02	1822119	1822324	+	1	206	0.0337617	0	0.0957583	0.301527	0.0636923
LNC_001712	lincRNA	A02	1836297	1836833	+	1	537	0.0339947	0.0270197	0.165555	0.206161	0.320335
LNC_001713	lncNAT	A02	1854988	1855197	+	1	210	0.128458	0.0649473	0	0	0
LNC_001714	incRNA	A02	1907842	1908528	+	3	293	0.36984	0	0.115613	0.0975367	0.475814
LNC_001715	incRNA	A02	1920277	1921543	+	6	620	0.0885717	0.16338	0.189914	0.19865	0.248648
LNC_001716	lncNAT	A02	1929019	1929406	+	1	388	0.244059	0.112934	0.086472	0.055578	0.315443
LNC_001717	incRNA	A02	1956669	1957375	+	4	299	0	0.116294	0.158964	0.118333	0.240776
LNC_001718	incRNA	A02	1957691	1958127	+	3	300	0	0.0784633	0	0	0.23014
LNC_001719	lincRNA	A02	1979657	1979870	+	1	214	0.0220047	0	0	0	0.136496
LNC_001720	lincRNA	A02	1997100	2001472	+	3	674	0.261808	0.241795	0.658034	1.25452	1.1732
LNC_001721	lincRNA	A02	2004002	2004222	+	1	221	0	0	0.134616	0.101271	0.160077
LNC_001722	lincRNA	A02	2051745	2052443	+	2	229	0	0.0362997	0.024525	0.127729	0.0896327
LNC_001723	lincRNA	A02	2062356	2062713	+	1	358	0.0767893	0.0190767	0.164149	0.184007	0.256058
LNC_001724	lincRNA	A02	2182440	2182918	+	2	252	0.192158	0.0534047	0.0727913	0.0208947	0.0805493
LNC_001725	incRNA	A02	2221968	2222368	+	3	231	0.178371	0	0.128788	0	0.0632253
LNC_001726	incRNA	A02	2222644	2223533	+	6	418	0.0327043	0.0272347	0.0756443	0.0742667	0.189825
LNC_001727	incRNA	A02	2244695	2245054	+	2	256	0.115149	0.185524	0.0819907	0.0549803	0.184444
LNC_001728	incRNA	A02	2256557	2258128	+	4	1082	0.0741627	0.0601947	0.032348	0.0802147	0.290039
LNC_001729	lncNAT	A02	2259265	2260259	+	1	995	0.949202	1.34581	2.12251	1.82363	2.13607
LNC_001730	incRNA	A02	2306561	2307010	+	2	374	0.190151	0.222151	0.248218	0.339453	0.367201
LNC_001731	incRNA	A02	2349257	2349815	+	3	385	0	0.040058	0.314973	0	0.11125
LNC_001732	incRNA	A02	2350472	2351998	+	6	832	0.129056	0.181235	0.273788	0.231805	0.527332
LNC_001733	lncNAT	A02	2358636	2358862	+	1	227	0	0.0331827	0	0.116156	0
LNC_001734	incRNA	A02	2395164	2395747	+	3	387	0.035915	0	0	0.119693	0.037456
LNC_001735	lncNAT	A02	2408528	2408747	+	1	220	0	0	0.11129	0.119523	0
LNC_001736	lincRNA	A02	2410988	2413893	+	2	2762	0.209469	0.450189	0.424332	0.415144	0.509994
LNC_001737	lncNAT	A02	2416745	2417058	+	1	314	0.21661	0.110178	0.361946	0.289799	0.270031
LNC_001738	incRNA	A02	2460811	2461823	+	5	609	0.089796	0.0618427	0.411566	0.342574	0.261469
LNC_001739	lncNAT	A02	2473706	2474066	+	1	361	0.173467	0.0576093	0.123203	0.03652	0.0816277
LNC_001740	lncNAT	A02	2481183	2481567	+	1	385	0	0	0.0587003	0.188802	0.195324
LNC_001741	incRNA	A02	2482337	2483134	+	3	201	0	0.0602037	0.043288	0.0566267	0.18461
LNC_001742	lincRNA	A02	2486521	2486782	+	1	262	0.026486	0.210004	0	0.0776353	0.245239
LNC_001743	lincRNA	A02	2509242	2509458	+	1	217	0.0624973	0.13456	0	0.106731	0.0422023
LNC_001744	lincRNA	A02	2515206	2515535	+	1	330	0	0.0879363	0	0.113993	0.0858287
LNC_001745	lincRNA	A02	2546930	2547195	+	1	266	0	0	0.0205323	0.130605	0.0525217
LNC_001746	lncNAT	A02	2608351	2608807	+	1	457	0.240199	0.160655	0.207913	0.0543547	0.236045
LNC_001747	incRNA	A02	2637003	2637512	+	4	278	0	0	0.0360077	0.207062	0.156908
LNC_001748	incRNA	A02	2638162	2638868	+	4	309	0.0223087	0	0	0.0585357	0.188747
LNC_001749	incRNA	A02	2640234	2640795	+	2	411	0	0.037524	0.127372	0.176034	0.0378167
LNC_001750	lincRNA	A02	2806498	2806842	+	1	345	0.0395223	0.257359	0.024938	0.089215	0.167492
LNC_001751	incRNA	A02	2895977	2897480	+	6	694	0.167336	0.255627	0.301276	0.30006	0.341953
LNC_001752	lncNAT	A02	2902179	2902414	+	1	236	0.0584187	0.245924	0.06303	0.0478587	0.180826
LNC_001753	lincRNA	A02	2927413	2927941	+	1	529	0.031156	0	0.064274	0.343934	0.368731
LNC_001754	lincRNA	A02	2976587	2977778	+	1	1192	0.081006	0.205154	0.459309	0.129522	0.320288
LNC_001755	lncNAT	A02	2996772	2996991	+	1	220	0	0	0	0.0542623	0.194774
LNC_001756	incRNA	A02	3042062	3045265	+	11	2284	0.172555	0.145836	0.172168	0.264048	0.25088
LNC_001757	incRNA	A02	3045370	3047529	+	8	1235	0.144251	0.269828	0.257238	0.236624	0.219563
LNC_001758	incRNA	A02	3050016	3050427	+	3	245	0.399196	0.035965	0.283532	0.235718	0.173099
LNC_001759	lincRNA	A02	3098513	3098739	+	1	227	0.0487227	0.021643	0.0489493	0.102029	0.119571
LNC_001760	incRNA	A02	3102892	3103867	+	2	311	0.147326	0.185522	0.0315113	0.115801	0
LNC_001761	lncNAT	A02	3115398	3116320	+	2	834	0	0.754363	2.42673	2.1923	3.01731
LNC_001762	lncNAT	A02	3152224	3152569	+	1	346	0.07902	0.260306	0.080885	0	0.0211057
LNC_001763	incRNA	A02	3192502	3193216	+	3	528	0.102792	0.0838027	0.138852	0.149202	0.207163
LNC_001764	incRNA	A02	3194144	3194612	+	3	313	0.141747	0.037967	0.0885187	0.0430407	0.100152
LNC_001765	incRNA	A02	3202431	3203784	+	5	646	0	0.022441	0.0721863	0.018666	0.358275
LNC_001766	incRNA	A02	3244657	3245031	+	2	310	0.0894707	0.119097	0.0225697	0.136142	0.0940247
LNC_001767	incRNA	A02	3245549	3246498	+	4	317	0.0747713	0.14257	0.073376	0	0.04726
LNC_001768	incRNA	A02	3251647	3252010	+	2	260	0.0175263	0.201081	0.198849	0.125975	0.226476
LNC_001769	lncNAT	A02	3289820	3290164	+	1	345	0.0832217	0.327413	0.122951	0.016783	0.106116
LNC_001770	incRNA	A02	3302185	3302865	+	4	457	0	0.176289	0.201108	0.096679	0.26647
LNC_001771	incRNA	A02	3322052	3322803	+	3	444	0.0164613	0	0.446315	0.155932	0.090934
LNC_001772	incRNA	A02	3327066	3327721	+	2	369	0.055077	0.203606	0.180867	0.0387057	0.168364
LNC_001773	incRNA	A02	3330512	3331051	+	3	217	0	0.0524173	0.0260363	0.0555683	0.300779
LNC_001774	lncNAT	A02	3539701	3540130	+	1	430	0.0328533	0.300744	0.060609	0.166583	0.060035
LNC_001775	incRNA	A02	3540373	3541682	+	6	744	0.148544	0.122794	0.121491	0.0945853	0.0396067
LNC_001776	incRNA	A02	3543117	3544040	+	4	628	0.101228	0.0938663	0.129181	0.185496	0.191322
LNC_001777	incRNA	A02	3551268	3552316	+	5	338	0.100631	0	0.295006	0.0356757	0.10861
LNC_001778	incRNA	A02	3684657	3685792	+	6	730	0.151298	0.14888	0.148964	0.069644	0.196406
LNC_001779	incRNA	A02	3686093	3687263	+	5	692	0.0204147	0.0209673	0.198854	0.034502	0.143184
LNC_001780	lncNAT	A02	3691947	3692164	+	1	218	0	0	0.103668	0	0
LNC_001781	incRNA	A02	3792440	3793577	+	4	728	0.155777	0.275909	0.152203	0.158312	0.282413
LNC_001782	lincRNA	A02	3892505	3892741	+	1	237	0.174025	0.303174	0.179246	0.09243	0.0672883
LNC_001783	lincRNA	A02	3894733	3896808	+	3	1677	0.096932	0.152188	0.162475	0.11911	0.187268
LNC_001784	lncNAT	A02	3919950	3920307	+	1	358	0	0.0410003	0.128646	0	0.0830307
LNC_001785	lncNAT	A02	3926670	3926998	+	1	329	0.150227	0	0	0	0
LNC_001786	lincRNA	A02	3974614	3974906	+	1	293	0.0619543	0	0	0.123052	0
LNC_001787	lncNAT	A02	3987634	3987855	+	1	222	0	0	0	0.051666	0.133896
LNC_001788	lincRNA	A02	4002655	4002938	+	1	284	0	0	0	0.122327	0
LNC_001789	lincRNA	A02	4019722	4019938	+	1	217	0	0	0	0.121509	0
LNC_001790	incRNA	A02	4033360	4034248	+	3	721	0.0173383	0.0427803	0.178793	0.0844167	0.0603093
LNC_001791	incRNA	A02	4052768	4053273	+	3	335	0.0408073	0.043312	0.040935	0.194639	0.0760717
LNC_001792	incRNA	A02	4081250	4082044	+	4	536	0.157496	0.405835	0.12023	0.212398	0.052869
LNC_001793	lncNAT	A02	4083896	4084134	+	1	239	0.368441	0.081845	0.135267	0.135558	0.173493
LNC_001794	incRNA	A02	4138166	4139599	+	7	949	0	0.366493	0.101234	0.357281	0.225424
LNC_001795	lincRNA	A02	4157136	4157341	+	1	206	0	0	0.109707	0	0
LNC_001796	lincRNA	A02	4193501	4193789	+	1	289	0	0.156035	0	0.045076	0
LNC_001797	lincRNA	A02	4194447	4194709	+	1	263	0	0	0.0199127	0.225321	0.151957
LNC_001798	lncNAT	A02	4272764	4273001	+	1	238	0	0.161164	0.057249	0	0.122732
LNC_001799	incRNA	A02	4318692	4319512	+	2	265	0.124267	0.0273763	0.201814	0.150494	0.0759013
LNC_001800	incRNA	A02	4346003	4348117	+	8	1339	0.742761	1.3263	1.36658	0.850754	1.20532
LNC_001801	lncNAT	A02	4348227	4348543	+	1	317	0.237141	0.401165	0.201671	0.219999	0.359522
LNC_001802	incRNA	A02	4349619	4350800	+	5	850	0.248062	0.237883	0.22301	0.174708	0.423306
LNC_001803	incRNA	A02	4352948	4354592	+	5	984	0.0966057	0.324386	0.368289	0.228599	0.543761
LNC_001804	incRNA	A02	4407464	4407921	+	2	390	0	0.078957	0.0717597	0	0.017022
LNC_001805	lincRNA	A02	4441275	4441739	+	1	465	0.680989	0.444349	0.511614	0.623164	0.646266
LNC_001806	lncNAT	A02	4455113	4455507	+	1	395	0.276301	0.378221	0.229867	0.258182	0.399957
LNC_001807	incRNA	A02	4465336	4469426	+	16	2214	0.156933	0.204547	0.0424207	0.240548	0.278596
LNC_001808	lncNAT	A02	4482175	4483317	+	2	355	0.0857433	0.180535	0.150082	0.057267	0.159527
LNC_001809	lncNAT	A02	4527126	4527435	+	1	310	0.0440983	0.0923617	0.119464	0.0575757	0.260621
LNC_001810	incRNA	A02	4552356	4552649	+	2	215	0.127167	0	0	0.0540287	0.081677
LNC_001811	lincRNA	A02	4639047	4639268	+	1	222	0	0	0.00474233	0.035125	0.127583
LNC_001812	incRNA	A02	4662499	4662870	+	2	287	0.240299	0.287895	0.111982	0.235019	0.354132
LNC_001813	incRNA	A02	4671907	4672756	+	4	443	0.0589293	0.154591	0.186363	0.308015	0.319939
LNC_001814	incRNA	A02	4673111	4674599	+	5	579	0.260139	0.089023	0.0935423	0.236716	0.21294
LNC_001815	incRNA	A02	4737524	4738992	+	2	1371	0.476339	0.25493	0.294138	0.401923	0.253964
LNC_001816	incRNA	A02	4756573	4758096	+	7	745	0.050538	0.139793	0.0624083	0.0637973	0.0579247
LNC_001817	lincRNA	A02	4777298	4777664	+	1	367	0	0.0358493	0.145846	0.194314	0.210136
LNC_001818	incRNA	A02	4783415	4786865	+	7	1566	0.109302	0.269125	0.418436	0.340918	0.322644
LNC_001819	lincRNA	A02	4897816	4898052	+	1	237	0.516054	1.75122	0.106328	0.0470703	0.110147
LNC_001820	incRNA	A02	4926317	4927002	+	3	357	0	0	0	0	0.122732
LNC_001821	incRNA	A02	4945871	4946343	+	2	332	0.0410097	0.175396	0.040838	0.064001	0.227408
LNC_001822	lncNAT	A02	4997953	4998423	+	1	471	0.0292713	0	0.116117	0.204319	0.193813
LNC_001823	lncNAT	A02	5088674	5088905	+	1	232	0	0	0	0.113653	0.0205
LNC_001824	lincRNA	A02	5101636	5103100	+	2	936	0.0146053	0.0625997	0.0874393	0.0443097	0.201395
LNC_001825	incRNA	A02	5120896	5122218	+	6	810	0.050665	0.148541	0.102067	0.119417	0.0529983
LNC_001826	incRNA	A02	5122466	5123794	+	4	663	0.041589	0.247216	0.0170433	0.156381	0.113353
LNC_001827	lncNAT	A02	5129178	5129646	+	1	469	0.19412	0.089897	0.089068	0.151207	0.229186
LNC_001828	incRNA	A02	5309356	5310247	+	4	552	0.024976	0.0780427	0.100625	0.187323	0.291938
LNC_001829	incRNA	A02	5323749	5326908	+	9	1841	0.041971	0	0.084279	0.026747	0.0519293
LNC_001830	incRNA	A02	5334244	5334722	+	2	380	0.018588	0	0.140929	0.034694	0.153696
LNC_001831	incRNA	A02	5335528	5336312	+	2	204	0.00715567	0.118857	0.20819	0.0399973	0.132209
LNC_001832	lincRNA	A02	5349420	5349716	+	1	297	0.190104	0	0	0.184635	0
LNC_001833	incRNA	A02	5524987	5526041	+	6	618	0.247537	0.0593793	0.0331337	0.12526	0.142589
LNC_001834	incRNA	A02	5526331	5527057	+	4	498	0.329828	0.317757	0.180096	0.304516	0.160002
LNC_001835	lincRNA	A02	5528647	5529136	+	1	490	0.204508	0.288363	0.238113	0.07667	0.107914
LNC_001836	lincRNA	A02	5564682	5564996	+	1	315	0.17831	0	0.795306	0.417947	0.929182
LNC_001837	lincRNA	A02	5591530	5591774	+	1	245	0	0.306832	0	0	0
LNC_001838	lincRNA	A02	5592680	5592887	+	1	208	0	0.144855	0	0	0
LNC_001839	incRNA	A02	5598739	5600979	+	9	843	0.243204	0.132818	0	0.122792	0.368243
LNC_001840	incRNA	A02	5598739	5601232	+	9	843	0.272879	0.337103	0.745065	0.546436	0.535216
LNC_001841	lncNAT	A02	5665327	5665654	+	1	328	0	0.091859	0.0553223	0.0384527	0.225113
LNC_001842	incRNA	A02	5685683	5688091	+	6	1216	0	0	0	0.0936853	0.0121003
LNC_001843	incRNA	A02	5731890	5732444	+	2	459	0.093831	0.148911	0.073281	0.102203	0.34275
LNC_001844	incRNA	A02	5733198	5733517	+	2	234	0	0.12876	0.057607	0.060761	0.046197
LNC_001845	incRNA	A02	5734658	5736222	+	4	484	0.272532	0.143408	0.19255	0.232069	0.167929
LNC_001846	lncNAT	A02	5780385	5788273	+	2	217	0.0479963	0.199732	0.0679233	0	0
LNC_001847	incRNA	A02	5853331	5856487	+	10	1746	0.201312	0.157348	0.30036	0.259802	0.43512
LNC_001848	lincRNA	A02	5885723	5886475	+	1	753	1.13159	0.706803	1.09098	1.28194	2.52183
LNC_001849	incRNA	A02	5900536	5901269	+	2	652	0.063295	0	0.023412	0.0177613	0.0868817
LNC_001850	incRNA	A02	5923289	5924481	+	3	486	0.136743	0.199001	0.223608	0.2124	0.23885
LNC_001851	lincRNA	A02	6001849	6003336	+	1	1488	0.0612533	0.171819	0.080928	0.405978	0.768529
LNC_001852	lincRNA	A02	6020016	6020260	+	1	245	0.129368	0	0	0.134528	0.014307
LNC_001853	incRNA	A02	6129471	6129886	+	2	342	0.039972	0.149824	0.326735	0	0.145844
LNC_001854	lncNAT	A02	6136467	6136851	+	1	385	0.104565	0.220492	0.240992	0.170234	0.229917
LNC_001855	incRNA	A02	6324626	6325298	+	2	396	0.0887097	0.03664	0.035336	0.091813	0.252973
LNC_001856	lncNAT	A02	6344771	6345094	+	1	324	0.0421927	0	0	0.0714833	0.222067
LNC_001857	lncNAT	A02	6391473	6391676	+	1	204	0	0	0	0	0.202418
LNC_001858	lncNAT	A02	6397564	6397800	+	1	237	0	0.0341133	0.0504203	0.0623717	0.213103
LNC_001859	incRNA	A02	6397883	6398398	+	4	258	0.158959	0.0531227	0.056827	0.104013	0.110366
LNC_001860	incRNA	A02	6398756	6399331	+	3	406	0.0541423	0.157228	0.177399	0.149129	0.131522
LNC_001861	lincRNA	A02	6481308	6481530	+	1	223	0	0.202667	0	0	0
LNC_001862	lincRNA	A02	6484641	6484881	+	1	241	0	0.0381823	0.004732	0.164113	0
LNC_001863	lincRNA	A02	6498165	6498642	+	1	478	0.396399	0.0290393	0.247089	0.463372	0.314653
LNC_001864	lncNAT	A02	6553309	6556092	+	2	312	0	0	0	0.27504	0.108043
LNC_001865	lincRNA	A02	6588348	6588571	+	1	224	0.342935	0.093406	0.179259	0.164732	0.130734
LNC_001866	incRNA	A02	6726781	6727595	+	3	655	0.021971	0.069135	0.211476	0.053506	0.213946
LNC_001867	incRNA	A02	6818312	6820096	+	3	277	0.0977167	0.063139	0.228347	0.139096	0
LNC_001868	lncNAT	A02	6821630	6822137	+	2	430	0.189491	0	0.14592	0.0306597	0
LNC_001869	lincRNA	A02	6871819	6872094	+	1	276	0.0374783	0.158566	0.360224	0.0878897	0.106408
LNC_001870	lincRNA	A02	6873134	6874140	+	2	212	0	0.140227	0.062485	0	0.0558023
LNC_001871	incRNA	A02	6907048	6907778	+	4	311	0	0.0458567	0	0	0.187847
LNC_001872	incRNA	A02	7027282	7027717	+	3	235	0	0	0.11909	0.112202	0
LNC_001873	incRNA	A02	7077495	7077981	+	3	306	0.135367	0	0.0243407	0	0.18641
LNC_001874	lincRNA	A02	7156181	7156600	+	3	226	0	0.172723	0.0662577	0.079081	0
LNC_001875	lncNAT	A02	7167640	7168494	+	1	855	0.024013	0.0779687	0.225754	0.25986	0.261522
LNC_001876	lncNAT	A02	7306154	7306355	+	1	202	0.136503	0.0086	0	0.04737	0.0245257
LNC_001877	lncNAT	A02	7346943	7347711	+	1	769	0.365237	0.0195903	0	0	0.0657167
LNC_001878	lincRNA	A02	7365437	7365750	+	1	314	0	0.413084	0.0776913	0.0471647	0
LNC_001879	incRNA	A02	7399768	7400532	+	4	413	0.089773	0.108214	0.331367	0.205303	0.140131
LNC_001880	incRNA	A02	7400857	7401336	+	3	318	0	0.0594083	0.0682137	0.094555	0.202501
LNC_001881	incRNA	A02	7526481	7529135	+	12	1733	1.5061	1.33117	0.964822	0.530387	0.808845
LNC_001882	lincRNA	A02	7540760	7541005	+	1	246	0.0382967	0	0	0.181274	0.0350417
LNC_001883	incRNA	A02	7553888	7554191	+	2	230	0	0	0.0541473	0	0.126577
LNC_001884	lncNAT	A02	7595943	7596260	+	1	318	0.0433547	0.189338	0.188085	0.0307757	0.0676913
LNC_001885	lincRNA	A02	7597431	7597693	+	1	263	0.269798	0	0	0	0.0679103
LNC_001886	incRNA	A02	7619082	7619704	+	3	454	0.103553	0.162632	0.0462327	0.0398403	0
LNC_001887	lincRNA	A02	7677378	7677922	+	2	352	0.039866	0.0599067	0	0	0.223759
LNC_001888	lncNAT	A02	7741790	7742006	+	1	217	0.0740313	0.080955	0.137633	0.079833	0.287234
LNC_001889	lincRNA	A02	7811189	7811428	+	1	240	0	0.027846	0	0.125607	0
LNC_001890	incRNA	A02	7897294	7898270	+	3	785	0.12976	0.250488	0	0.107138	0.113155
LNC_001891	lincRNA	A02	8045514	8045740	+	1	227	0	0	0	0.101689	0
LNC_001892	incRNA	A02	8047791	8048739	+	2	741	0.141545	0.081644	0.260605	0.157944	0.19946
LNC_001893	lncNAT	A02	8050229	8050627	+	1	399	0.121072	0.200732	0.103693	0.123706	0.185353
LNC_001894	incRNA	A02	8117048	8118439	+	2	855	0.0524773	0.406667	0.490341	0.43153	0.52333
LNC_001895	lincRNA	A02	8122706	8123137	+	1	432	0	0	0	0	0.131783
LNC_001896	lncNAT	A02	8199817	8200120	+	2	222	0.0585453	0	0.252128	0.0340803	0
LNC_001897	incRNA	A02	8277811	8278794	+	2	737	0.186795	0.217681	0.244674	0.444904	0.556298
LNC_001898	incRNA	A02	8313617	8314558	+	4	530	0.385554	0.372998	0.772429	0.456465	0.163048
LNC_001899	incRNA	A02	8342903	8343291	+	2	284	0.0481353	0.106091	0.156765	0.0424803	0.0448113
LNC_001900	incRNA	A02	8356325	8358276	+	4	1042	0.260301	0	0.165042	0.184821	0.21146
LNC_001901	lincRNA	A02	8464537	8464882	+	2	252	0.721591	0.739089	2.31252	2.53758	6.04895
LNC_001902	incRNA	A02	8483424	8483961	+	2	447	0.132091	0.167524	0.0826277	0.23406	0.319726
LNC_001903	lncNAT	A02	8487631	8487937	+	1	307	0.067202	0.0107127	0	0	0.230801
LNC_001904	lncNAT	A02	8591673	8592018	+	2	253	0	0.0122417	0.052539	0.178272	0.0280443
LNC_001905	lincRNA	A02	8633409	8634220	+	1	812	0.755151	0.188648	0.272716	0.296159	0.488958
LNC_001906	lincRNA	A02	8637385	8637598	+	1	214	0.137005	0.0821007	0.149592	0.015196	0.0888523
LNC_001907	incRNA	A02	8662736	8663380	+	3	241	0	0	0.173994	0.0498677	0
LNC_001908	incRNA	A02	8710164	8711561	+	2	557	0.841269	0.965771	0.684792	0.533133	0.626596
LNC_001909	incRNA	A02	8736597	8736989	+	3	234	0.114408	0.0940277	0.336176	0.09915	0.142399
LNC_001910	lncNAT	A02	8747196	8749610	+	2	1692	0.567521	0.618214	0.994278	0.659309	0.636703
LNC_001911	lincRNA	A02	8750215	8750431	+	1	217	0	0.121531	0.157614	0.107062	0
LNC_001912	lincRNA	A02	8750932	8751432	+	1	501	0.0819133	0.089476	0.179573	0.054074	0
LNC_001913	lincRNA	A02	8755132	8755334	+	1	203	0	0	0.111328	0	0
LNC_001914	lncNAT	A02	8758416	8772060	+	2	603	0.203	0	0	0	0.221087
LNC_001915	lincRNA	A02	8780359	8780618	+	1	260	0.103323	0	0.000280667	0.138825	0.0427687
LNC_001916	incRNA	A02	8812443	8813566	+	2	998	0.054908	0.046205	0.149645	0.212159	0.171172
LNC_001917	incRNA	A02	8876429	8877737	+	7	754	0	0.1611	0.107933	0.115902	0.312174
LNC_001918	incRNA	A02	8942567	8943461	+	2	698	0.0694477	0.326844	0.543673	0.768012	0.706739
LNC_001919	lncNAT	A02	8942570	8943461	+	2	441	0	0	0.145149	0.177696	0
LNC_001920	incRNA	A02	8945675	8946824	+	2	1077	0.320033	0.200153	0.301292	0.146217	0.191311
LNC_001921	incRNA	A02	8948405	8948767	+	2	239	0.111636	0.182128	0.0472797	0.0301383	0
LNC_001922	lincRNA	A02	9011790	9012195	+	1	406	0.254682	0	0.0257343	0	0
LNC_001923	lincRNA	A02	9028228	9028793	+	1	566	0.138922	0.0812007	0.294877	0.374274	0.52426
LNC_001924	incRNA	A02	9053034	9054446	+	6	960	0.152498	0.361053	0.335313	0.183117	0.196988
LNC_001925	lincRNA	A02	9112741	9112955	+	1	215	0	0.0425087	0.19261	0	0
LNC_001926	lincRNA	A02	9223371	9223574	+	1	204	0	0	0	0.113532	0
LNC_001927	incRNA	A02	9420290	9422947	+	12	1203	0.119973	0.140394	0.321579	0.14655	0.12578
LNC_001928	incRNA	A02	9424703	9425007	+	2	210	0	0.072705	0.196285	0.150018	0.102112
LNC_001929	incRNA	A02	9459811	9460943	+	4	490	0.535453	0.923477	0.429233	0.474245	0.788993
LNC_001930	lincRNA	A02	9596805	9597199	+	1	395	0.0698553	0.249892	0	0	0
LNC_001931	lincRNA	A02	9598333	9598733	+	1	401	0.0230683	0.103963	0.028179	0.14739	0.0106837
LNC_001932	lincRNA	A02	9647203	9647440	+	1	238	0.115276	0	0	0	0
LNC_001933	incRNA	A02	9726293	9727186	+	3	502	0.18377	0.268408	0.142853	0.0866537	0.303483
LNC_001934	lncNAT	A02	9731933	9732257	+	2	205	0.137824	0.0959613	0.112477	0.128818	0
LNC_001935	lncNAT	A02	9744065	9744767	+	2	336	0	0.113686	0.276162	0.142518	0.125488
LNC_001936	lncNAT	A02	9773811	9774039	+	1	229	0	0	0	0.101138	0.131396
LNC_001937	lncNAT	A02	9782225	9782519	+	1	295	0	0	0	0.0858077	0.105418
LNC_001938	incRNA	A02	9802711	9803603	+	2	698	0.456727	0.705253	0.312645	0.29162	0.546069
LNC_001939	lincRNA	A02	9945251	9945454	+	1	204	0	0	0	0.113532	0
LNC_001940	incRNA	A02	9947519	9949367	+	5	1001	0.13763	0.564516	0.351152	0.167244	0.230566
LNC_001941	lncNAT	A02	9951162	9953005	+	2	1579	0.88881	1.21226	1.3432	1.20334	2.27451
LNC_001942	lncNAT	A02	9998993	9999200	+	1	208	0.066003	0.139514	0.027163	0.076411	0.035727
LNC_001943	incRNA	A02	10015297	10015754	+	2	216	0.189868	0	0	0	0
LNC_001944	incRNA	A02	10017632	10019624	+	6	550	0.148147	0.026381	0.0908097	0.021055	0.21409
LNC_001945	lncNAT	A02	10023169	10023666	+	1	498	0.24006	0.256248	0.203761	0.178892	0.160819
LNC_001946	lincRNA	A02	10051357	10051568	+	1	212	0	0	0	0.113379	0
LNC_001947	lncNAT	A02	10085633	10085836	+	1	204	0	0.167358	0	0.036837	0
LNC_001948	incRNA	A02	10144124	10146859	+	10	1808	0.549636	0.926221	0.596909	0.482973	0.778473
LNC_001949	lncNAT	A02	10200812	10202061	+	3	1056	0.487813	0.662513	0.458118	0.494071	0.42612
LNC_001950	lincRNA	A02	10213693	10214051	+	1	359	0.0180497	0.0213363	0.184293	0.0671773	0
LNC_001951	lincRNA	A02	10227784	10227996	+	1	213	0.10188	0.048041	0.0976003	0.105727	0.137137
LNC_001952	lincRNA	A02	10323411	10324107	+	2	615	0.0179173	0.170058	0.237362	0.24499	0.428624
LNC_001953	lincRNA	A02	10330607	10331409	+	1	803	0.136799	0.0464223	0.120104	0.336143	0.294334
LNC_001954	lincRNA	A02	10332467	10334902	+	2	1935	2.78791	0.476069	1.63201	1.73043	1.05709
LNC_001955	lincRNA	A02	10332473	10334902	+	2	1916	0.359938	0	0.225084	0.120597	0.058233
LNC_001956	lincRNA	A02	10335315	10335810	+	2	415	0.290619	0	0	0.083527	0
LNC_001957	lncNAT	A02	10402537	10409095	+	2	224	0.13321	0	0.112915	0.026916	0.115485
LNC_001958	lncNAT	A02	10403523	10410103	+	2	250	0.181894	0.0308613	0	0.00573433	0.071078
LNC_001959	lncNAT	A02	10404652	10405221	+	2	486	0.517817	0.127707	0.153201	0.204431	0.189486
LNC_001960	incRNA	A02	10413446	10417450	+	3	1937	0.18752	0.179634	0.271291	0.178616	0.1841
LNC_001961	lncNAT	A02	10441149	10441431	+	1	283	0.234801	0.0889267	0	0.02046	0.029935
LNC_001962	lncNAT	A02	10443329	10443813	+	1	485	0.141874	0.029717	0.0813093	0.0721143	0
LNC_001963	lncNAT	A02	10444474	10444700	+	1	227	0	0.06317	0.0616437	0.004781	0.187409
LNC_001964	incRNA	A02	10472375	10472687	+	2	233	0.235511	0.179795	0.0974647	0.18436	0.218823
LNC_001965	lincRNA	A02	10481615	10481836	+	1	222	0	0.13894	0	0	0.0263673
LNC_001966	lincRNA	A02	10506031	10506424	+	1	394	0	0	0.111563	0.212806	0
LNC_001967	lncNAT	A02	10557047	10557687	+	2	334	0.108885	0.021276	0.220074	0	0.127127
LNC_001968	incRNA	A02	10617445	10620984	+	8	1060	0	0.0374377	0.0265633	0.0283857	0.130905
LNC_001969	lincRNA	A02	10651504	10652525	+	2	766	0.352968	0.282579	0.337718	0.0884823	0.215755
LNC_001970	lncNAT	A02	10681599	10681936	+	1	338	0	0.0952677	0.187869	0.258108	0.32641
LNC_001971	incRNA	A02	10687846	10689124	+	4	601	0.435507	0.775663	0.484035	0.435667	0.567729
LNC_001972	incRNA	A02	10727623	10728953	+	3	1169	0.285449	0.314611	0.536407	0.413794	0.557099
LNC_001973	lincRNA	A02	10736236	10737267	+	2	945	0.859401	0.217468	0.686892	0.490375	1.22841
LNC_001974	lincRNA	A02	10736236	10737267	+	2	952	1.64346	0.839017	1.41765	1.01608	1.81157
LNC_001975	incRNA	A02	10816226	10817095	+	2	758	0.072921	0.183814	0.477586	0.286464	0.283167
LNC_001976	lincRNA	A02	10926461	10926833	+	1	373	0.0338687	0	0.064776	0.0918113	0.221377
LNC_001977	lncNAT	A02	10991766	10992258	+	2	213	0.160656	0.416674	0.250119	0.300689	0.376485
LNC_001978	lncNAT	A02	11096763	11097634	+	2	449	0.113358	0.0842213	0.0666133	0.132528	0
LNC_001979	lincRNA	A02	11247010	11247309	+	1	300	0.230598	0.482441	1.19494	1.44348	1.46808
LNC_001980	lncNAT	A02	11247605	11248233	+	1	629	0.132997	0.186273	0.483193	0.519036	0.432161
LNC_001981	lincRNA	A02	11285898	11286395	+	1	498	0.615281	1.65129	0.721555	0.729091	0.921473
LNC_001982	lincRNA	A02	11381912	11383123	+	1	1212	5.0739	3.17715	1.37936	2.22803	1.59276
LNC_001983	lincRNA	A02	11429615	11429907	+	1	293	0	0	0.115698	0	0
LNC_001984	lincRNA	A02	11472257	11472508	+	1	252	0.164311	0	0	0	0
LNC_001985	lncNAT	A02	11519294	11523764	+	3	752	0.263219	0.346442	0.546659	0.421271	0.579951
LNC_001986	lncNAT	A02	11519309	11523764	+	3	737	0.210071	0.251491	0.284821	0.398016	0.345625
LNC_001987	lncNAT	A02	11573225	11573565	+	1	341	0.00970333	0.132536	0	0	0.0444307
LNC_001988	lincRNA	A02	11601671	11601996	+	1	326	0	0	0.170836	0.027495	0.00347533
LNC_001989	lincRNA	A02	11627657	11629421	+	2	1671	0.973164	0.778333	0.951288	1.09855	1.37626
LNC_001990	lincRNA	A02	11669181	11669452	+	1	272	0	0	0	0.145409	0
LNC_001991	lncNAT	A02	11698204	11698407	+	1	204	0	0.0937433	0.012186	0.146985	0.0772877
LNC_001992	lincRNA	A02	11729788	11730032	+	1	245	0.158466	0.047378	0	0	0
LNC_001993	lincRNA	A02	11755656	11755995	+	1	340	0.120622	0.0402567	0	0	0
LNC_001994	lincRNA	A02	11777706	11777924	+	1	219	0.124845	0.008392	0	0	0
LNC_001995	lincRNA	A02	11882480	11882712	+	1	233	0.118341	0	0	0	0
LNC_001996	incRNA	A02	11892150	11893683	+	7	1079	0.14022	0.31148	0.376855	0.250482	0.328453
LNC_001997	lincRNA	A02	11917185	11917398	+	1	214	0.165127	0.148223	0	0	0.063243
[truncated: 16,256 more rows]

## Sheet: Table S7
Table S7. The number of expressed lncRNAs and mRNAs at different treatment stages detected in Chinese cabbage.
Gene Type	CK	T1	T4	T8	T12
LncRNA	13254	13746	14927	15023	15174
mRNA	30904	31045	31628	31703	32356

## Sheet: Table S8
Table S8. The expression level of DE lncRNAs at different treatment stages in Chinese cabbage.
LncRNA ID	CK	T1	T4	T8	T12
LNC_000120	2.4096	0.03794	1.08442	0.98402	2.1568
LNC_011164	0.499307	0.001906	0.108867	0.0752337	0.033248
LNC_017541	0.228432	0.00272367	0.167993	0.106377	0.938432
LNC_007964	0.258281	0.004291	0.226084	0.442241	0.277797
LNC_005400	0.229549	0.00561233	0.321009	0.0944027	0.0721533
LNC_005144	0.564576	0.015549	0.163543	0.148522	0
LNC_011875	0.816819	0.0337843	0.247331	0.50473	0.596078
LNC_011731	0.447479	0.020013	0.0346787	0.158382	0.432309
LNC_013863	1.24482	0.0584913	1.54184	1.07986	1.20442
LNC_017807	0.963528	0.0462513	0.500655	0.236523	0.21368
LNC_011542	4.20913	0.22416	0.126534	0.088465	0.158034
LNC_001877	0.365237	0.0195903	0	0	0.0657167
LNC_001633	1.94482	0.107588	1.77263	1.73149	2.70914
LNC_015598	0.327983	0.0182383	0.197714	0.168998	0.263473
LNC_001632	2.39592	0.133752	1.45307	1.49276	3.18328
LNC_004725	0.522074	0.030701	0.319019	0.35233	0.45439
LNC_005790	1.3717	0.086078	0.032689	0.025884	0.031332
LNC_012173	0.353053	0.025738	0.077487	0.258821	0.0893513
LNC_004890	2.70282	0.198292	0.338843	0.0325767	0.204092
LNC_003387	1.08184	0.081363	1.21787	1.10051	1.91951
LNC_007820	0.615294	0.0481807	0.223107	1.11881	0.91159
LNC_005158	1.77545	0.140734	1.0142	0.576422	0.871638
LNC_000176	4.28182	0.353427	0.998084	0.379152	0.436471
LNC_005560	1.00627	0.0906217	0.807832	1.10079	0.51179
LNC_003463	2.52789	0.234356	1.92645	2.42841	3.18015
LNC_005582	0.384083	0.0360193	0.0645	0.067495	0.149029
LNC_011654	1.42738	0.135368	0.203028	0.352389	0.184149
LNC_004157	0.235858	0.0245323	0.2109	0.201547	0.123449
LNC_001370	622.205	65.2445	518.085	738.674	257.553
LNC_007767	0.704305	0.077101	0.138279	0.135218	0.111894
LNC_007770	0.971949	0.107912	0.389014	0.515434	0.230483
LNC_008001	0.738751	0.083415	0.247297	0.28994	0.424188
LNC_009811	0.651331	0.0739853	0.259652	0.505105	0.324216
LNC_012119	5.20471	0.596357	1.62646	1.37041	1.25488
LNC_003054	1.82264	0.208863	0.395139	0.990097	0.639461
LNC_005338	0.923793	0.122773	0.015095	0	0.0367063
LNC_012626	0.978232	0.130503	0.271992	0.135089	0.124685
LNC_013557	0.758189	0.106759	0.201675	0.112821	0.084113
LNC_002325	1.10931	0.157732	0.325133	0.296365	0.16117
LNC_011419	2.12337	0.307768	0.625751	0.594773	0.920825
LNC_002803	2.04944	0.298472	1.50584	1.38194	1.22027
LNC_008002	3.2192	0.50949	0.877054	0.702123	1.43252
LNC_013544	5.72348	0.907547	0.987235	0.783754	1.16903
LNC_017421	1.1194	0.179065	0	0.019512	0.033598
LNC_003411	1.53956	0.252726	0.372109	0.42404	0.337686
LNC_001954	2.78791	0.476069	1.63201	1.73043	1.05709
LNC_014328	9.32062	1.64942	2.96652	3.31701	3.63887
LNC_006421	2.21658	0.411252	0.0643403	0.104465	0.206978
LNC_012768	6.04275	1.14229	1.44721	1.69576	1.81015
LNC_015265	11.6288	2.25677	3.36617	4.87085	4.97713
LNC_001525	0.753372	0.149757	0.476181	0.590816	0.731122
LNC_013740	1.61779	0.330979	1.39288	0.447248	1.00496
LNC_005590	17.0516	3.52119	1.86925	2.68734	2.62333
LNC_006511	1.97814	0.408822	0.602658	1.25291	0.520571
LNC_016376	42.0838	8.70916	7.1406	3.20643	7.78041
LNC_017799	8.296	1.73141	3.5696	3.76789	2.34201
LNC_001425	1.93051	0.416576	0.140848	0.245091	0.429523
LNC_005860	0.495419	0.108428	0	0.034222	0.167898
LNC_005680	0.792559	0.175066	0.725611	0.393743	0.543009
LNC_017593	1.4947	0.330497	0.355345	0.394927	1.00094
LNC_014070	1.46407	0.326331	0.334881	0.539189	0.501811
LNC_002917	1.66951	0.375759	0.571209	0.420142	0.45511
LNC_011352	8.57563	1.9892	1.63056	2.01856	3.36545
LNC_008649	4.78495	1.12625	3.00747	2.84184	2.42722
LNC_013086	2.64802	0.630523	0.810038	1.39796	1.65749
LNC_006595	2.72732	0.653351	0.975632	1.45502	1.76151
LNC_013089	0.978507	0.245692	0.616663	0.52448	0.349792
LNC_015118	11.4609	2.92392	2.23221	2.02434	3.57319
LNC_010310	1.43184	0.370961	0.473249	0.372794	0.553431
LNC_004666	1.00508	0.266604	0.436377	0.108917	0.172251
LNC_004484	2.48386	0.673774	1.55403	0.937051	0.843108
LNC_006205	3.26268	0.902427	1.96026	1.75626	1.52671
LNC_015713	3.79033	1.05807	3.74007	5.02933	7.74011
LNC_018146	6.57682	1.86586	2.55577	1.06858	1.99346
LNC_013556	3.46202	0.995128	0.242851	0.757144	2.53833
LNC_004938	18.5739	5.45097	2.89601	0.528077	0.678272
LNC_017656	11.6694	3.44155	3.92472	4.70178	7.3156
LNC_002873	0.928335	0.304851	0.350533	0.353564	0.380056
LNC_000688	3.12221	1.06206	4.90837	6.01215	3.38048
LNC_002255	6.25918	2.22223	5.23605	5.06998	4.34916
LNC_015299	22.2305	8.11279	8.9039	8.46595	11.8362
LNC_010999	1.7009	0.678492	0.420826	0.280355	0.676453
LNC_009773	2.19484	0.890084	1.55984	1.48865	2.41103
LNC_004682	12.6642	5.54013	8.90786	11.7933	7.1161
LNC_013088	11.3258	5.25354	4.86876	6.82093	6.2841
LNC_013741	10.2626	4.95578	7.39205	7.26371	8.57506
LNC_014203	7.34365	3.61508	4.39288	4.49548	4.80361
LNC_013881	4.05352	2.11614	3.07455	3.00944	3.67225
LNC_000183	0.421941	0	0.251049	0.296231	0.282654
LNC_001301	0.653666	0	0.249202	0.4702	0.39527
LNC_001524	0.475211	0	0	0.102125	0.0806207
LNC_001955	0.359938	0	0.225084	0.120597	0.058233
LNC_002056	0.765554	0	0	0	0
LNC_002336	0.252183	0	0.705408	0.347654	0.437999
LNC_002778	0.30167	0	0.078708	0	0.201129
LNC_002793	1.20753	0	1.21169	2.04671	1.73158
LNC_003130	0.300206	0	0	0.0184673	0
LNC_003141	1.40167	0	0.000246667	0.889253	0.000145
LNC_003538	2.06919	0	0.862744	1.26112	1.63937
LNC_004031	0.288121	0	0	0.108927	0.0332607
LNC_004620	0.30707	0	0.247618	0.385	0.40087
LNC_004628	1.66156	0	1.69772	1.5146	1.92018
LNC_005156	0.450379	0	1.20842	0.0630823	0
LNC_005157	0.448616	0	0.398977	0.0722733	0
LNC_005159	0.809129	0	0.827851	0.604247	0.364865
LNC_005348	0.243936	0	0.049342	0.0314027	0.431443
LNC_005501	0.327925	0	0.364751	0.470928	1.15167
LNC_005613	0.413934	0	0.32913	0.386652	0.266108
LNC_005837	0.181932	0	0.0416873	0.149746	0.537172
LNC_005861	0.715176	0	0	0.0484663	0.115391
LNC_006192	0.615173	0	0.0260707	0	0.004011
LNC_006220	0.52728	0	0.604102	0	0
LNC_006864	0.299971	0	0.0659843	0.111918	0.159094
LNC_007050	0.369532	0	0.157119	0.105413	0
LNC_008395	0.591104	0	0.028297	0.06625	0.111382
LNC_008658	0.704473	0	0.78717	1.00925	2.44687
LNC_008721	1.42231	0	0	0	0.178109
LNC_009799	0.543882	0	0.0816583	1.75116	0
LNC_010421	0.224349	0	0.0926743	0.424342	0.414957
LNC_010764	0.529531	0	0.448015	0	0.327806
LNC_011547	0.539396	0	0	0	0
LNC_011548	0.616275	0	0	0	177.446
LNC_011549	1.60438	0	0	104.077	0
LNC_011773	0.417172	0	0.107433	0.310412	0.81068
LNC_011931	0.404769	0	0.114401	0.207833	0.39164
LNC_012063	1.00406	0	0.59591	0	0
LNC_012765	0.31799	0	0.724766	1.36672	0.724101
LNC_013020	0.377369	0	0.0746963	0	0.001518
LNC_013083	0.328788	0	0.0233227	0	0.0212673
LNC_013375	0.28664	0	0.226153	0.291975	0.335754
LNC_013379	0.686335	0	0	0	0
LNC_013466	0.349696	0	1.81628	1.14118	1.36534
LNC_013811	0.299799	0	0.000616667	0.000828667	0.181743
LNC_014012	0.906818	0	0.40448	0.510429	0.757433
LNC_015234	2.36042	0	0	1.38909	0.00239
LNC_015235	1.79555	0	0	0.037849	1.45839
LNC_015292	0.903187	0	0.488176	0.259381	0.822165
LNC_015791	0.260231	0	0.228227	0.175343	0.222396
LNC_016417	0.32338	0	0	0	0
LNC_017350	0.419555	0	0.840766	0.973346	0.660658
LNC_017668	2.22509	0	1.06396	1.17624	3.36543
LNC_017730	0.389012	0	0.272239	0.734296	1.28155
LNC_008377	98.4042	269.727	240.022	264.588	317.109
LNC_017407	20.1156	55.3512	91.4878	111.565	102.782
LNC_008713	30.7497	86.1364	39.4643	27.9864	32.6612
LNC_000676	38.2217	107.964	203.232	242.111	225.858
LNC_009041	6.97995	20.6103	17.6249	20.1648	15.0447
LNC_003630	2.01698	6.82395	7.12469	5.07666	16.2804
LNC_005994	1.09319	3.97462	4.3787	2.56531	7.35583
LNC_009295	13.0025	49.6786	22.1541	108.163	61.8245
LNC_016928	0.465103	1.84474	0.551881	0.252616	0.948397
LNC_001110	0.561527	2.29973	1.4371	1.29034	1.68437
LNC_011373	1.54943	6.38158	1.29281	0.919948	1.35211
LNC_010147	0.17661	0.73302	0.416797	0.427514	0.480439
LNC_002082	18.5468	81.765	27.9983	18.8604	22.116
LNC_015161	2.32662	10.7368	3.68632	9.66145	7.02632
LNC_009301	531.756	2482.8	2324.36	2765.7	3091.23
LNC_013146	0.16405	0.792959	0.461287	0.548325	1.28383
LNC_018151	4.31477	21.2689	24.1126	24.0815	39.5349
LNC_014820	1.76964	8.84409	10.0791	13.2428	11.1842
LNC_016208	0.432793	2.1764	2.98688	2.56319	2.95135
LNC_001399	0.707993	3.68121	2.40194	1.90493	2.05712
LNC_012961	0.128237	0.718569	0.493807	0.656862	1.00428
LNC_007363	0.421276	2.42626	1.51483	1.53592	1.29162
LNC_005070	0.670023	3.87267	4.47948	3.10699	3.70208
LNC_005624	0.257304	1.52763	0.772795	0.747861	0.651726
LNC_009853	0.216088	1.30533	0.0740637	0.238441	0.193508
LNC_012466	0.192459	1.17836	2.34845	1.9464	2.10596
LNC_009294	1.35029	8.27823	1.31595	12.5491	17.4611
LNC_014664	0.392258	2.5014	0.698222	0.0591707	0.313926
LNC_009997	0.613611	3.94846	3.14317	1.37729	4.72715
LNC_005745	0.15149	1.01275	0.463357	0.365909	0.449872
LNC_013535	1.00317	7.09007	21.1518	25.768	44.9549
LNC_006424	0.111324	0.788543	0.468333	0.176668	0.401371
LNC_012756	0.653646	4.71892	5.18353	5.59659	6.36602
LNC_005109	0.131545	0.962594	1.07934	0.969614	0.462205
LNC_013749	0.063123	0.4686	0.367584	0.237596	0.146603
LNC_006689	0.035212	0.269541	0.438468	0.796411	1.1481
LNC_010990	0.307299	2.38847	5.30758	3.53755	4.04756
LNC_011027	0.321612	2.53702	0.6527	0.0955367	0.282468
LNC_008591	1.27028	10.5017	12.068	11.2753	14.1772
LNC_006218	0.0704807	0.607716	0.354194	0.0911337	0.594918
LNC_003490	0.260646	2.25411	0.393329	0.220781	0.319656
LNC_004452	0.34082	2.95413	0.336122	0.671517	0.679423
LNC_004893	0.358676	3.21197	2.00916	1.39514	1.67932
LNC_000914	0.376587	3.38329	1.16403	1.30848	1.18217
LNC_014695	0.0431587	0.395378	0.369189	0.500606	0.306427
LNC_007795	0.263918	2.45455	1.05778	0.655619	1.17695
LNC_013318	0.0720703	0.682549	1.42781	1.17686	1.29051
LNC_016366	0.200445	2.02897	1.23587	0.325475	0.459399
LNC_015433	0.0636863	0.650883	0.104964	0.872548	0.0550077
LNC_002296	0.0422907	0.439989	0.654411	0.486467	0.479992
LNC_008372	0.451228	5.00236	21.6551	64.0134	15.9187
LNC_013789	0.125633	1.52575	3.24634	2.46678	1.95218
LNC_009038	0.038118	0.464446	0.568983	0.637488	0.654451
LNC_006136	0.086856	1.10412	0.0595593	0.049864	0.0520847
LNC_013468	0.0525977	0.692496	1.32549	1.41978	1.06686
LNC_016389	0.0277553	0.417253	0.0675363	0.012172	0.089323
LNC_016957	0.279552	4.4017	0.493702	1.03771	1.16028
LNC_017249	0.03097	0.497256	0.632153	0.788435	0.779052
LNC_010696	0.0296753	0.506572	1.17952	0.662978	0.539208
LNC_007457	0.064703	1.15843	0.38394	0.686151	0.873313
LNC_003057	0.0469493	0.850597	0.630187	0.052878	0.244988
LNC_007175	0.0134367	0.247733	0.172308	0.070671	0.102983
LNC_002141	0.131474	2.44339	0.973567	0.861936	4.34769
LNC_015560	0.00981733	0.186631	0.203703	0.145633	0.272142
LNC_010399	0.060435	1.32945	0.147772	0.181915	0.636397
LNC_013320	0.0921457	2.04386	3.00832	1.36235	1.50243
LNC_010247	0.004792	0.108891	0	0.302126	0.701997
LNC_006932	0.255114	5.88775	0.551625	1.42994	1.26184
LNC_001033	0.143645	3.60901	0.340989	0.123698	0.296584
LNC_016677	0.022214	0.558601	1.12163	1.80932	1.23855
LNC_012465	0.042745	1.12466	2.39748	1.74334	2.12007
LNC_001389	0.014973	0.397638	0.219035	0.474459	0.25305
LNC_018153	0.144556	3.87794	0.995596	1.33686	5.42399
LNC_006110	0.0471663	1.35602	0.53744	0.425028	0.606084
LNC_003606	0.0941477	2.76262	0.103486	0.137607	0.153398
LNC_003522	0.0165707	0.537743	0.029612	0.107405	0.0988697
LNC_015431	0.0131803	0.437745	0.274837	0.215158	0.165728
LNC_017345	0.0681823	2.28955	3.32382	2.14446	2.78941
LNC_002370	0.0172093	0.649346	0.474625	0.583504	0.708125
LNC_008108	0.0416967	1.62821	4.0694	3.96465	3.98423
LNC_003472	0.012112	0.507879	0.140292	0.197507	0.0864783
LNC_005395	0.0446577	1.89478	0.205453	0.441265	0.517072
LNC_002291	0.00932	0.40105	0.403973	0.231012	0.631563
LNC_012714	0.027617	1.21907	0.32906	0.420463	0.216688
LNC_012757	0.0173247	0.80149	1.31095	1.31005	1.65175
LNC_009307	0.00592267	0.291466	0.222586	0.165006	0.606516
LNC_003028	0.0665617	3.32925	0.19852	0.176392	0.207208
LNC_002776	0.006152	0.383262	0.100251	0.0424447	0.106078
LNC_010400	0.0158407	1.07359	0.072928	0.0897507	0.223301
LNC_002054	0.0871613	5.95012	6.21105	7.42006	6.92804
LNC_000609	0.00718367	0.801239	0.217835	0.442949	0.320445
LNC_016420	0.023312	2.87766	2.4073	2.67724	5.55873
LNC_014822	0.013724	1.86637	0.458495	1.17245	1.36422
LNC_010992	0.0310307	5.37729	0.443645	0.797264	0.528277
LNC_010846	0.00190067	0.462349	0.0660347	0.20545	0.260013
LNC_015389	0.02135	8.29891	0.447844	0.893828	1.79889
LNC_007838	0.108749	66.952	9.23389	12.378	8.64972
LNC_005895	0.011098	7.02864	1.16693	1.59038	0.897537
LNC_016696	0.022381	23.9849	0.040833	0.047836	0.104111
LNC_000155	0	4.20639	0.288486	0.54716	0.899904
LNC_001167	0	3.55184	0.457749	0.496615	0.480572
LNC_001369	0	761.181	346.467	0	453.674
LNC_001667	0	0.458309	0.873503	0.210306	0.210678
LNC_001761	0	0.754363	2.42673	2.1923	3.01731
LNC_001794	0	0.366493	0.101234	0.357281	0.225424
LNC_002242	0	0.201586	0.24803	0.4506	0.175245
LNC_002381	0	2.56587	4.06213	4.00656	4.72406
LNC_002843	0	0.395208	0.388303	0.322548	0.373722
LNC_002953	0	0.1129	0.458362	0.0430907	4.76667e-05
LNC_002954	0	0.906477	0	0.00528767	0.686668
LNC_003072	0	0.506002	0.123766	0.330647	0.217932
LNC_003137	0	1.18114	0.00789633	0.0382663	0.029689
LNC_003260	0	0.216273	0.237003	0.0648247	0.417387
LNC_003332	0	0.995154	0.279261	0.301529	1.22478
LNC_003474	0	0.277714	0.040326	0.0927393	0.147915
LNC_003977	0	0.621761	0.0806377	0.111377	0.0857083
LNC_004027	0	0.449366	0.0425763	0.211617	0
LNC_004156	0	0.973357	0.15095	0.168643	0.240259
LNC_004513	0	1.53993	0.467658	0.411941	0.390679
LNC_005110	0	0.529376	0.416944	0.449087	0
LNC_005140	0	0.285193	0.0978907	0	0.171281
LNC_005620	0	0.46024	0	0	0
LNC_005640	0	1.22781	0.60255	0.0968963	0.284863
LNC_005783	0	1.59767	0.489484	1.80068	0.683408
LNC_005977	0	0.282973	0.17335	0.0247433	0.154588
LNC_006319	0	4.44497	0.370928	0.449265	0.790013
LNC_006438	0	0.380627	0.0468583	0.298912	0.161943
LNC_006781	0	0.343958	0.24581	0.14137	0.215073
LNC_006819	0	0.338767	0.329925	0.248721	0.480933
LNC_006876	0	0.108777	0.102053	0.285666	0.598856
LNC_007129	0	0.577152	0	0	0
LNC_007448	0	0.444112	0.0642513	0.14511	0.0344837
LNC_007840	0	2.76547	0.286582	0.522442	0.343594
LNC_007987	0	0.769214	0.25061	0.345487	0.269331
LNC_008013	0	0.486343	0.083316	0.092486	0.241016
LNC_008171	0	0.193609	0.197112	0.115418	0.29949
LNC_008513	0	0.251904	0.199619	0.172132	0.160588
LNC_008725	0	0.275058	0.252752	0.195134	0.21316
LNC_008861	0	0.435797	0.342898	0.210068	0.234609
LNC_009158	0	0.457366	0	0.00493833	0.00226733
LNC_009461	0	0.511252	0.523504	0.119234	0.356075
LNC_009699	0	0.262293	0.352731	0.456185	0.563805
LNC_010075	0	2.50941	0	1.64249	1.11581
LNC_010430	0	0.584517	0	0.316314	0.269178
LNC_010836	0	0.868902	1.75008	2.19421	2.08419
LNC_011132	0	0.2626	0.030706	0.187756	0.273518
LNC_011457	0	0.379531	0.0813553	0.115558	0.288352
LNC_011465	0	0.464543	0.13854	0	0.157652
LNC_011655	0	0.251715	0.275395	0.436979	0.688802
LNC_011970	0	0.43414	0.55126	0.334146	0.0329263
LNC_012073	0	0.465083	0.0265153	0.0412847	0
LNC_012357	0	0.445991	0.919622	0.241714	1.07925
LNC_012467	0	0.568905	1.21703	1.13526	1.31728
LNC_012632	0	0.275962	0.624946	0.379559	0.356308
LNC_012713	0	2.33872	0.320774	0.233194	0.633031
LNC_012755	0	0.305717	0.225259	1.38516	0
LNC_012963	0	1.18202	0.0478053	0.0492917	0.275982
LNC_013251	0	1.03649	1.34155	1.27522	2.96458
LNC_013467	0	0.388144	0	0.169413	0.800241
LNC_014201	0	3.2008	0.559385	1.02056	0.970387
LNC_014382	0	0.414795	0.0950133	0.086233	0.182961
LNC_014392	0	0.406113	0.071704	0.15671	0.316755
LNC_015180	0	0.489727	0.618482	0.740181	0.725676
LNC_015255	0	8.03171	1.25888	2.14693	1.70207
LNC_015432	0	0.258067	0.092545	0.032245	0.0284477
LNC_015992	0	0.202717	0.445937	0.324734	0.449831
LNC_016091	0	1.5617	0.098113	0.124405	0.319536
LNC_016163	0	0.633182	0.489223	0.579924	1.05033
LNC_016179	0	0.350138	1.13201	0.628232	0.864405
LNC_016351	0	0.922314	1.66705	0.851703	0.362617
LNC_016416	0	0.767239	0.916389	0.905454	0
LNC_016550	0	1.15636	0.339978	0.300355	0.105676
LNC_016858	0	0.22284	0.136179	0.146998	0.220169
LNC_016942	0	0.474157	0.0385457	0.103814	0.315785
LNC_017386	0	1.36221	0	0	0.783984
LNC_017703	0	0.504796	0.491023	0.0141763	0.015519
LNC_017744	0	52.3231	0	1.14794	0
LNC_018169	0	2.41451	0.404874	0.511654	0.992002
LNC_018238	0	3.61706	1.10274	1.34997	3.04195
LNC_002321	0.52375	0.324529	0.001244	0.217177	0.502883
LNC_013555	0.720218	0.192502	0.00226533	0.13189	0.354011
LNC_002317	0.445395	0.215563	0.00158967	0.168115	0.445594
LNC_006091	0.378163	0.015317	0.00173733	0.158291	0.231932
LNC_011937	0.270512	0.249449	0.003673	0.23339	0.612868
LNC_012612	0.729771	0.186027	0.0105433	0.198562	0.621141
LNC_006942	0.469523	0.338351	0.008929	0.0392197	0
LNC_012061	0.402791	0.107464	0.012149	0	0.074205
LNC_000005	0.633613	0.262929	0.0200473	0.0177677	0.094001
LNC_013739	1.96049	0.454169	0.0641457	0.460642	0.59612
LNC_012964	0.416706	0.275945	0.0142757	0	0
LNC_009103	0.344214	0.0575613	0.0145707	0	0.017678
LNC_003944	0.415135	0.226434	0.0189353	0.0528173	0.0748393
LNC_010005	0.404564	0.36837	0.0252927	0.0503407	0.204287
LNC_015945	0.841914	0.50376	0.0650363	0.080011	0.27307
LNC_009961	0.726776	0.0857663	0.0657793	0.0472853	0.0514353
LNC_011818	1.06298	0.310419	0.0966747	0.153655	0.211484
LNC_012950	0.494719	0.522038	0.047249	0.141939	0.482983
LNC_015739	0.519025	0.134397	0.0510873	0.169258	0.380934
LNC_015933	2.32655	0.63919	0.244637	0.234623	0.196473
LNC_011908	3.33121	1.28019	0.397832	1.08033	0.663723
LNC_011885	0.764528	0.254808	0.0955993	0.087201	0.333332
LNC_016377	2.88377	1.15778	0.393677	0.359823	0.83308
LNC_003886	0.71752	0.259763	0.113407	0.176074	0.316585
LNC_006940	0.36123	0.46659	0.058457	0.230866	0.279057
LNC_009648	0.697746	0.407887	0.117494	0.29879	0.184112
LNC_008135	1.32606	0.521172	0.23083	0.35058	0.837049
LNC_008036	1.84751	0.616831	0.334093	0.281267	0.374907
LNC_004678	0.879025	0.213397	0.166934	0.06381	0.0395113
LNC_006941	1.63793	2.29984	0.346133	0.256823	0.171198
LNC_011587	1.07984	0.522291	0.280029	0.212591	0.642841
LNC_001982	5.0739	3.17715	1.37936	2.22803	1.59276
LNC_006232	1.83547	1.0201	0.542949	0.926461	0.972782
LNC_000248	1.85724	1.26587	0.69319	0.969727	2.3832
LNC_000105	0.478368	0.051595	0	0.0219303	0.090644
LNC_000673	0.355653	0.142361	0	0.140719	0.221491
LNC_000962	0.162683	0.0526487	0	0	0.108824
LNC_000967	0.306035	0.010708	0	0.005143	0
LNC_001510	0.28949	0.0536433	0	0.132996	0.266722
LNC_001839	0.243204	0.132818	0	0.122792	0.368243
LNC_002384	0.358909	0.009831	0	0.683628	0
LNC_002608	0.316429	0.18172	0	0.0708157	0.126292
LNC_003014	0.303131	0.0502317	0	0.010537	0.023626
LNC_003145	3.57992	0.850202	0	0.000110667	0.715696
LNC_004645	0.402074	0.0780213	0	0	0
LNC_006162	0.742436	0.0772257	0	0	0
LNC_006223	0.205307	0.0842383	0	0.075178	0.381174
LNC_007643	0.286583	0.0142073	0	0.108952	0
LNC_007936	3.23661	6.4376	0	5.28179	13.5026
LNC_008380	0.915567	0.78881	0	0	0
LNC_009316	1.16036	0.575078	0	0.0920647	0.07039
LNC_011163	0.385959	0.782847	0	0.563782	1.41556
LNC_011494	0.41719	0.2128	0	0.242264	0.125585
LNC_011555	0.281316	0.110885	0	0.0683133	0.0810787
LNC_012727	0.482054	0.283026	0	0.201802	0.434744
LNC_014199	0.311073	0.20323	0	0	0.193449
LNC_014547	0.355803	0.0923983	0	0.159269	0.317257
LNC_016612	0.28905	0.134098	0	0.0687327	0.0640723
LNC_017580	0.310032	0.14509	0	0.231822	0
LNC_015698	3.83616	8.53961	9.82224	9.63857	11.0057
LNC_016543	2.46212	2.48776	7.17361	5.74906	4.74326
LNC_012431	2.95882	5.25537	8.84912	12.7522	12.6446
LNC_013641	2.56146	2.02946	7.91208	4.52043	3.62518
LNC_007568	6.94256	13.0146	22.1302	19.6943	28.4579
LNC_015001	0.65158	1.25083	2.08463	1.57201	1.81752
LNC_016960	0.357158	0.507495	1.15141	0.950931	1.29256
LNC_006436	2.37719	4.61093	7.71855	4.67624	4.79106
LNC_004869	5.28136	6.42586	17.4753	21.3125	20.0548
LNC_011072	0.194975	0.278723	0.67818	0.535676	0.685633
LNC_009506	72.0927	39.3288	253.644	212.75	173.458
LNC_002910	0.460912	0.455459	1.70495	3.04503	3.93192
LNC_006195	5.20796	14.5895	19.5546	17.2184	25.9862
LNC_006003	4.49086	6.39821	17.2068	25.3681	25.9109
LNC_005023	2.50401	3.17066	9.63689	11.3279	7.17004
LNC_012472	0.383011	1.12999	1.5356	0.534751	0.409654
LNC_016958	3.87692	7.29899	16.0599	24.4866	20.3834
LNC_008514	0.420022	0.286096	1.75478	1.33732	1.16457
LNC_013274	11.8558	30.1433	49.9463	56.1749	59.5471
LNC_016465	0.262262	0.581682	1.1752	1.00423	0.739831
LNC_005283	0.271644	0.553537	1.25859	0.67573	0.875978
LNC_014355	0.146345	0.421821	0.698507	0.518057	0.796998
LNC_007323	0.487569	0.36083	2.46881	2.48031	2.43764
LNC_016714	0.652534	2.64231	3.3187	2.12358	2.28256
LNC_017296	2.16392	4.58964	11.1904	6.52912	14.0725
LNC_014071	0.196356	0.232792	1.02139	1.20841	1.4968
LNC_014834	0.962536	1.00472	5.02086	3.66446	3.36602
LNC_015113	0.856315	1.75781	4.47363	2.44758	2.08545
LNC_013335	0.338723	0.718536	1.79062	1.62238	1.73861
LNC_016980	0.205448	0.703937	1.08701	0.702646	0.967466
LNC_016660	1.04874	2.75019	5.55598	11.1318	18.3765
LNC_003039	0.234651	0.772642	1.26426	1.20494	1.05097
LNC_011703	0.177853	0.696127	0.996593	0.599793	0.661518
LNC_006735	0.106375	0.378336	0.599808	0.535751	1.11201
LNC_011006	0.76677	1.46894	4.40491	5.82471	3.47121
LNC_010698	0.320901	0.957631	1.86391	1.03655	1.47217
LNC_013324	0.250559	0.787753	1.4925	1.20437	1.48548
LNC_013112	0.240149	0.654883	1.43915	0.801798	0.0523843
LNC_002956	0.20813	0.806594	1.288	1.21309	2.24544
LNC_001260	0.267472	1.08365	1.68811	2.3217	1.7569
LNC_003375	0.274633	0.583861	1.77947	2.13765	2.54266
LNC_001207	0.19649	0.789238	1.30797	1.04599	1.82706
LNC_008894	0.067541	0.482759	0.456877	0.353286	0.391375
LNC_005700	0.295741	0.932608	2.00114	1.2175	2.19341
LNC_004583	0.0688543	0.0987047	0.516298	0.451309	0.401336
LNC_001480	0.555104	1.94846	4.20722	4.13265	4.91507
LNC_016207	0.490962	3.06705	3.76324	2.79477	1.86291
LNC_014195	0.669828	1.90041	5.42949	4.80345	2.96329
LNC_009455	0.104575	0.0595613	0.862022	1.30263	0.113279
LNC_015412	0.055926	0.114096	0.464594	0.476471	0.83028
LNC_015475	0.72904	0.817419	6.07504	11.155	12.7704
LNC_002153	0.683029	2.22205	5.90875	5.81958	5.63346
LNC_009320	0.104469	0.337452	0.909237	1.05041	1.14658
LNC_001429	0.0447753	0.144393	0.412141	0.269042	0.3208
LNC_009123	0.304182	1.27292	2.80117	7.87234	6.83682
LNC_017632	0.900759	2.19897	8.38626	17.3321	10.3023
LNC_002998	0.116457	0.0921137	1.09018	1.29468	1.50583
LNC_012532	0.0804437	0.173989	0.754751	0.470752	0.647305
LNC_014283	0.544167	2.32668	5.14197	4.76345	7.26138
LNC_016228	0.185569	0.540893	1.76219	1.07382	0.986523
LNC_015640	0.104439	0.185576	0.992632	0.713324	0.364082
LNC_001627	0.113229	0.329796	1.09148	1.10616	1.07857
LNC_004913	0.136892	0.509368	1.39245	0.897798	0.703257
LNC_016987	0.0855197	0.408831	0.882436	0.748936	0.754045
LNC_009525	0.0396487	0.153746	0.428943	0.221619	0.228404
LNC_000065	0.060164	0.221491	0.657384	0.611528	0.888943
LNC_012217	0.0281013	0.0800627	0.322806	0.355274	0.530227
LNC_015567	0.0770633	0.32281	0.890997	0.890679	1.03104
LNC_008669	0.103218	0.630787	1.19972	1.27464	1.82877
LNC_002021	0.0983453	0.634958	1.14578	0.965227	3.20584
LNC_010013	0.072163	0.552598	0.848347	0.815239	1.93968
LNC_014057	0.0266247	0.311391	0.317334	0.332924	0.12374
LNC_004582	0.128771	0.676524	1.57465	1.04266	2.00189
LNC_011450	0.444985	1.00919	5.59306	3.89581	5.04262
LNC_017561	0.0637947	0.413839	0.809834	0.463714	0.309071
LNC_010945	0.065955	0.42863	0.840014	1.1563	1.04325
LNC_003704	0.249459	0.965146	3.32262	1.7335	3.6195
LNC_018081	1.31307	1.65823	17.4954	53.1157	22.5425
LNC_006502	0.043083	0.146271	0.574373	0.261001	0.308646
LNC_014543	0.15703	0.224276	2.16734	0.726713	0.344293
LNC_014409	0.0325177	0.132773	0.463217	0.29284	0.902121
LNC_002316	0.0301387	0.35967	0.430161	0.129119	0
LNC_003436	0.069297	0.545572	1.00042	0.849312	0.707174
LNC_011227	0.037982	0.0597753	0.551042	0.202833	0.273564
LNC_005233	0.0951013	0.70235	1.38613	0.705647	1.15644
LNC_009408	0.764306	0.822614	11.3261	33.9531	24.7996
LNC_014927	0.0320877	0.150392	0.49019	0.784751	0.826518
LNC_008730	4.65671	5.47667	77.4577	224.535	196.205
LNC_012819	0.0449587	0.151544	0.761059	0.199208	0.14012
LNC_009475	0.14794	0.817005	2.53679	4.39237	4.33133
LNC_004324	0.0517737	0.196359	0.89082	0.759383	0.213501
LNC_009400	0.112693	0.498146	1.93907	1.52362	1.62356
LNC_015916	0.0611863	0.143311	1.09331	1.38066	1.40272
LNC_004347	0.0780163	0.218166	1.43457	0.301994	0
LNC_011617	0.036626	0.258392	0.680068	0.415438	0.365878
LNC_009454	0.057477	0.295054	1.08933	0.879929	0.55404
LNC_016480	0.0483277	0.109978	0.925793	0.335694	0.467289
LNC_010649	0.0285513	0.0328133	0.574908	0.265497	0
LNC_001014	0.112357	1.11513	2.26302	1.30495	1.47834
LNC_005835	0.0885523	0.949209	1.78935	1.40697	1.43064
LNC_002288	0.106648	1.15487	2.20167	2.13376	2.18403
LNC_006306	0.0240957	0.356774	0.507139	0.537715	0.388439
LNC_017378	0.0470783	0.381052	1.0137	0.541301	0.775848
LNC_013785	0.016858	0.208426	0.36688	0.117587	0.112408
LNC_014428	0.0116247	0.230691	0.256569	0.234503	0.345754
LNC_006305	0.0313933	0.376631	0.699919	0.500564	0.431242
LNC_007420	0.0255207	0.249656	0.569028	0.232775	0.217857
LNC_016349	0.040612	0.366751	0.93946	0.524848	0.448431
LNC_006259	0.0152033	0.160088	0.359504	0.332125	0.314839
LNC_008374	0.0211163	0.108588	0.512376	1.57097	2.43475
LNC_015201	0.69507	1.03283	17.7701	45.0408	26.6172
LNC_004208	0.0126843	0.0294037	0.326229	0.204934	0.160935
LNC_008330	0.0241077	0.468629	0.652918	0.870397	0.133299
LNC_013065	0.487611	0.940407	13.2722	32.0836	26.0552
LNC_014262	0.015739	0.184938	0.439093	0.08863	0.139271
LNC_007569	0.0144147	0	0.411716	0.609995	0.413359
LNC_002303	0.0106093	0.0920007	0.321231	0.272165	0.608545
LNC_011764	0.016017	0.0339363	0.490465	0.466876	0.38262
LNC_009703	0.0429	0.433369	1.38328	0.92795	1.20132
LNC_006080	0.0239033	0.316454	0.777782	1.23524	0.958675
LNC_018110	0.568322	0.966924	18.6277	50.4346	30.2764
LNC_014240	0.017201	0.035374	0.576568	1.10992	0.89915
LNC_006207	0.254325	0.446961	8.7172	24.6066	17.5444
LNC_015706	0.00916667	0.061525	0.327903	0.216458	0.18061
LNC_000283	0.077023	0.589182	2.75554	3.76709	2.47882
LNC_001069	0.0261113	0.493022	1.04463	0.849533	0.833833
LNC_009616	0.0192993	0.32289	0.784176	0.883123	1.05129
LNC_012264	0.0139177	0.21173	0.57909	0.626817	0.979961
LNC_018080	0.535146	1.01955	22.6521	65.2253	36.8662
LNC_017788	0.0184907	0.119246	0.808628	1.16572	1.06873
LNC_002026	0.0159447	0.459757	0.724994	0.342111	0.793537
LNC_009806	0.017392	0.518956	0.80499	0.163687	1.06309
LNC_013561	0.0271673	0.482066	1.25768	0.416915	0.638578
LNC_013279	0.0174407	0.435714	0.835432	0.634661	0.770749
LNC_000885	0.0130193	0.195248	0.669025	0.338362	0.334408
LNC_011674	0.0728523	0.236859	3.99476	2.54902	3.04905
LNC_012825	0.00923433	0.157598	0.548331	0.154001	0.372085
LNC_006517	0.00659967	0.066637	0.455614	0.410851	0.335883
LNC_002383	0.039427	0.552623	2.79343	4.63434	1.32291
LNC_017343	0.0309217	0.024828	2.22174	6.10314	3.97176
LNC_016162	0.0229017	1.13084	1.74897	0.473308	1.14737
LNC_010659	0.00635133	0.242103	0.626253	0.475457	0.290437
LNC_008169	0.128083	0.257777	12.685	16.7564	4.16154
LNC_014291	0.0967967	0.258763	11.8123	1.03394	0.628623
LNC_011449	0.011856	0.218504	1.46323	1.82348	0.951788
LNC_006075	0.00602567	0.19756	0.760445	0.147208	0.560868
LNC_014342	0.000418333	0.127494	0.458399	0.755968	1.19159
LNC_000636	0	0.0123963	0.308779	0.304838	0.159951
LNC_000658	0	0.114888	1.23604	0.411815	2.03327
LNC_000668	0	0	0.387511	0.0586587	0.272019
LNC_000671	0	0	0.490065	0.217764	0.078887
LNC_000720	0	0.162075	0.433358	0.109415	0.193204
LNC_000741	0	0.187201	0.508395	0.230598	0.548986
LNC_000905	0	0.220994	0.482793	0.150851	0.302668
LNC_001056	0	0.108103	0.3582	0.247691	0.274797
LNC_001647	0	0	1.34811	0.773671	0.512648
LNC_001694	0	0.07513	0.198608	0.272319	0.203856
LNC_002055	0	0	8.5778	0	0.0169343
LNC_002219	0	0.0590413	0.165935	0.783793	0.699563
LNC_002290	0	0.00204933	0.207449	0.144211	0.224427
LNC_002371	0	0	0.663792	0	0.290563
LNC_002955	0	0.296286	0.418673	0.766368	0.000147
LNC_003143	0	0	3.67325	2.32331	2.62189
LNC_003295	0	0.184043	0.352955	0.444836	0.354759
LNC_003657	0	0	0.712892	1.33431	0
LNC_004130	0	0.0699	0.342686	0.244241	0.184625
LNC_004209	0	0.0194243	0.233578	0.232982	0
LNC_004374	0	0	0.432383	0	0.018103
LNC_004376	0	0	0.54887	0	0
LNC_004415	0	0.128154	0.3934	0.065714	0.240348
LNC_004658	0	0	0.822832	1.7557	3.58194
LNC_004723	0	0	0.22452	0.234757	0.156742
LNC_004879	0	0.046668	0.156749	0.25461	0.280237
LNC_004964	0	0.347166	1.10556	0.757365	5.47298
LNC_005286	0	0	0.480849	0	0
LNC_005446	0	0	0.44264	0	0
LNC_005478	0	0.627491	0.556097	0.895312	0.943837
LNC_005666	0	0.25471	0.503155	0.362727	0.660765
LNC_005697	0	0.173818	0.360644	0.16098	0.382414
LNC_005707	0	0	0.608259	0	0
LNC_005708	0	0	0.483946	0	0
LNC_005710	0	0	0.293609	0	0
LNC_005836	0	0.073441	0.325882	0.426296	0.230856
LNC_005961	0	0.094584	0.372634	0	0.040903
LNC_006301	0	0	0.388679	0	0
LNC_006302	0	0	0.338626	0	0
LNC_006321	0	0	0.364777	0	0
LNC_006386	0	0.201627	0.251533	0.0476197	0.35619
LNC_006443	0	0.0529833	0.362009	0.269028	0.514685
LNC_006525	0	0.200703	0.42598	0.103185	0.291394
LNC_007307	0	0	0.356397	0	0
LNC_007378	0	0	0.283559	0.135291	0.313776
LNC_007599	0	0.0427287	0.186938	0.288975	0.41911
LNC_007629	0	0.100307	0.779024	1.14519	0.294322
LNC_007746	0	0.287299	0.308186	0.137463	0.285681
LNC_007815	0	0	1.35768	1.36843	1.03526
LNC_008085	0	0.024606	0.248813	0.110081	0.187514
LNC_008305	0	0.188165	0.343021	0.168177	0.133915
LNC_008417	0	0	1.78141	1.39285	0
LNC_008418	0	0	1.66556	0	0
LNC_008585	0	0	0.379912	0.167396	0
LNC_008746	0	0	0.376313	0.20209	0.106697
LNC_009431	0	0	2.44608	5.03274	2.73517
LNC_009638	0	0	0.2923	0.161102	0.0543557
LNC_010050	0	0.2505	0.913503	0.359824	0
LNC_010288	0	0.0290973	0.235513	0.318349	0.360262
LNC_010382	0	0	0.684641	0.705033	0
LNC_010408	0	0.033386	0.365064	0.217458	0
LNC_010502	0	0.121476	0.223977	0.073301	0.106191
LNC_010544	0	0.0879057	0.299997	0.12718	0
LNC_010740	0	0.016684	0.290414	0.187194	0.0333167
LNC_010777	0	0.0181373	0.204369	0.275819	0.288956
LNC_011206	0	0.409017	0.631395	0.150295	0.9076
LNC_011659	0	0.112181	0.469804	0.136214	0.352913
LNC_011689	0	0.15903	0.390035	0.185367	0.305417
LNC_011969	0	0.243206	0.229311	0.528815	0.071691
LNC_012302	0	0.00778067	0.526801	0.278884	0.089214
LNC_012305	0	0.0471843	0.233669	0.15899	0.299533
LNC_012691	0	0.023682	0.277482	0.211006	0.0294157
LNC_012731	0	0	1.36273	0.466661	0
LNC_012745	0	0	0.58877	0.530877	0
LNC_012821	0	0.094554	0.392448	0.06304	0
LNC_013452	0	0.443115	0.42966	0.910714	0.292477
LNC_013581	0	0.122972	0.418014	0.0763903	0.0950063
LNC_013595	0	0.0855983	0.288308	0.0338607	0.176675
LNC_013957	0	0.065581	0.329769	0.17308	0.166202
LNC_014421	0	0.069199	0.667963	0.334309	0.748101
LNC_014698	0	0.128388	0.449416	0.959381	1.38858
LNC_014791	0	0.115538	0.286575	0.47102	0.541751
LNC_015574	0	0.0501417	0.220699	0.220235	0.242994
LNC_015602	0	0.117205	0.488101	0.388066	0.344304
LNC_015890	0	0.0329113	0.298346	0.150038	0.688388
LNC_015923	0	0	0.318811	0.336431	0.419925
LNC_016043	0	0	3.32872	0	3.08309
LNC_016093	0	0	0.491352	0.0237467	0.151843
LNC_016392	0	0	0.891922	1.16168	1.04665
LNC_016402	0	0.275614	2.14377	0	0.202149
LNC_016513	0	0.116116	0.277332	0.43689	0.473252
LNC_016578	0	0	0.65322	1.18598	0.935431
LNC_016726	0	0.066255	0.10012	0.299955	0.901607
LNC_016877	0	0.128622	0.194885	0.0195803	0
LNC_017251	0	0.123179	0.34686	0.213491	0.144443
LNC_017417	0	0.159081	0.205895	0.128258	0.230201
LNC_017803	0	0	5.58365	4.05203	0
LNC_009821	40.9381	1.60965	25.6504	0.0616973	46.4843
LNC_008121	2.16735	3.52717	0.794506	0.015225	1.44534
LNC_003824	0.456497	0.257582	0.0352693	0.00401933	0.0286373
LNC_004514	0.384017	0.0379417	0.199796	0.00957067	0.149909
LNC_006849	0.397431	0.066774	0.029889	0.0177917	0.05913
LNC_005145	0.741152	0.227709	0.132928	0.035173	0.034423
LNC_015909	0.491528	0.152713	0.122858	0.0266077	0.507738
LNC_010671	3.55285	5.598	1.94841	0.209599	1.15401
LNC_011596	0.417605	0.126988	0.119689	0.0266077	0.0331033
LNC_003946	0.993689	0.057064	0.0642037	0.06438	0.249085
LNC_013266	1.00934	0.264156	0.186186	0.069111	0.117413
LNC_014474	0.920482	0.520923	0.499249	0.066071	0.247067
LNC_012222	0.359847	0.117012	0.349238	0.0261747	0.415679
LNC_004028	0.399926	0.166504	0.228975	0.0345357	0.0518883
LNC_016932	0.929132	0.338197	0.15751	0.081501	0.32658
LNC_015186	1.27135	1.31149	0.568325	0.119572	0.663232
LNC_008376	20.1796	47.802	4.31785	2.07605	11.3526
LNC_010757	0.484983	0.0941793	0.0781737	0.0552523	0.0990613
LNC_013493	1.99989	1.47648	1.07276	0.235236	0.126308
LNC_005146	0.702625	0.511164	0.250672	0.0883173	0.089713
LNC_014675	2.52934	0.994729	0.716056	0.348431	0.558296
LNC_004251	0.480712	0.220749	0.139476	0.0677127	0.125274
LNC_012908	2.00501	0.830989	0.519714	0.282905	0.687888
LNC_014997	0.597847	0.36196	0.301325	0.106225	0.21721
LNC_016762	1.2736	0.926651	0.45662	0.229354	0.601267
LNC_000641	1.89915	1.32824	0.366225	0.353347	0.183884
LNC_007556	1.74165	0.482368	0.278765	0.326244	0.347726
LNC_008123	7.51663	18.8337	3.65998	1.4281	6.76255
LNC_005139	1.33901	0.468235	0.26914	0.278935	0.222612
LNC_016626	1.23336	0.257181	0.346239	0.265968	0.316148
LNC_017523	8.0812	6.66166	4.17244	1.78604	1.82333
LNC_005149	4.14824	2.93369	3.1918	0.93107	0.872569
LNC_002578	4.98723	3.34436	2.58006	1.24948	2.28812
LNC_007204	3.36584	5.00148	2.14452	0.856076	1.48395
LNC_012383	2.4675	2.71565	1.21378	0.654631	1.89151
LNC_004355	0.947399	0.479501	0.321054	0.256195	0.444043
LNC_008588	2.28401	0.562121	1.46519	0.619518	0.855001
LNC_017659	9.82193	11.094	4.51881	2.88114	8.43517
LNC_005155	1.1664	1.04465	0.470651	0.353726	0.676011
LNC_010043	1.17659	1.08683	0.746125	0.37119	0.418836
LNC_013084	1.74377	1.21522	0.881787	0.573879	1.15231
LNC_015670	1.89779	0.808692	0.927022	0.624941	0.595296
LNC_001881	1.5061	1.33117	0.964822	0.530387	0.808845
LNC_009582	2.56215	3.06544	1.79984	0.927139	1.6983
LNC_005152	2.43612	1.61139	1.2843	0.912607	0.459879
LNC_016532	320.437	185.128	192.178	122.331	170.772
LNC_000588	0.236357	0.206266	0.276611	0	0.299992
LNC_000691	0.428902	0.202772	0.092894	0	0.0327817
LNC_001699	0.714672	0.432976	0.627614	0	0.718545
LNC_002013	0.554803	1.72549	0.349861	0	0.0224347
LNC_002545	1.02558	0.749002	0.343272	0	0.220621
LNC_002777	0.174263	0.0362663	0.163786	0	0.154963
LNC_004669	0.22598	0	0.114945	0	0
LNC_006035	0.387792	0.0827857	0.0265447	0	0.130142
LNC_006203	0.588979	0.125711	0.148458	0	0.271738
LNC_007109	0.43873	0.028106	0.0236743	0	0
LNC_007741	0.166714	0.110832	0.032132	0	0.106883
LNC_009127	0.198378	0.456419	0.087193	0	0.031833
LNC_009305	0.622326	0.107412	0.278125	0	0.31384
LNC_009688	0.50823	0.0296433	0.0782427	0	0.0286373
LNC_009776	0.495068	0.231715	0.206282	0	0.690186
LNC_010343	0.16975	0.140933	0.182806	0	0.180704
LNC_011495	0.31805	0	0.179267	0	0
LNC_011603	0.684351	0.395019	0.300487	0	0.112503
LNC_011909	0.29453	0.038935	0.035445	0	0.39472
LNC_012062	0.842791	0.077142	0.124895	0	0
LNC_012160	0.496057	0.243528	0.201686	0	0.188259
LNC_012664	0.423549	0.0585423	0.0930443	0	0.0157273
LNC_013106	0.321052	0	0	0	0.212959
LNC_014653	0.230621	0.051334	0.047753	0	0.0227313
LNC_014701	0.264556	0.408737	0.061496	0	0.017043
LNC_015341	0.28902	0.0334777	0.0227337	0	0.168891
LNC_015513	0.17008	0.384099	0.0464633	0	0.191451
LNC_015901	1.22763	0.339093	0.287505	0	0.40627
LNC_017220	0.280697	0.119427	0.205181	0	0.0164403
LNC_017862	0.915346	2.969	1.03029	0	0.579438
LNC_015453	2.62358	3.02871	5.06073	6.31086	8.82005
LNC_011468	20.2884	45.5139	47.078	50.946	62.9448
LNC_011138	0.878094	1.12959	1.83936	2.39481	3.28185
LNC_006744	4.91437	6.04064	12.2569	13.6587	14.9891
LNC_008033	2.72005	4.48765	6.18716	7.858	10.165
LNC_017308	13.2801	23.8503	23.2466	39.4615	31.8175
LNC_010072	2.1098	2.77235	2.06331	6.26936	12.7454
LNC_014029	45.6915	112.434	32.7928	144.776	66.2468
LNC_015648	0.247509	0.26034	0.761512	0.797472	1.0491
LNC_017841	34.4439	37.5859	67.4878	112.463	82.2194
LNC_013519	0.355508	0.621299	0.93629	1.16831	1.19364
LNC_017717	22.7197	37.4274	40.8802	75.688	76.0147
LNC_009401	0.610787	0.569514	1.08468	2.07293	2.37241
LNC_014165	0.315165	1.25381	0.850474	1.07674	1.42325
LNC_002962	0.409442	0.865149	1.12339	1.40379	0.941963
LNC_005915	1.08905	1.56655	1.55192	3.9064	4.15245
LNC_015202	13.353	20.0358	31.667	48.8544	47.5602
LNC_017549	0.850865	1.97644	2.81079	3.11417	3.60179
LNC_008370	3.09418	5.75096	4.4843	11.5414	8.05864
LNC_005219	2.31589	1.65663	4.54974	8.75405	4.90128
LNC_002036	0.337299	0.365214	0.956708	1.27574	0.959868
LNC_002911	0.593419	0.392484	1.62608	2.2833	3.18035
LNC_010473	0.178248	0.582212	0.651304	0.701824	0.693635
LNC_016467	0.488599	1.12994	1.80789	1.94624	1.98461
LNC_014999	0.813523	0.801211	1.87554	3.3439	4.14271
LNC_001316	5.06348	6.01183	10.665	21.0803	14.5795
LNC_003165	0.381542	1.3673	1.18737	1.63905	2.29792
LNC_014943	0.170854	0.487487	0.471326	0.765545	0.827025
LNC_002096	0.163978	0.377088	0.53466	0.774644	0.891458
LNC_011013	0.188185	0.375516	0.797638	0.905794	0.412201
LNC_002298	0.262614	0.224257	1.04288	1.29962	3.27813
LNC_008367	0.543507	0.487454	0.835545	2.7096	2.95578
LNC_014286	0.162837	0.522594	0.871585	0.827614	0.80461
LNC_016600	0.416945	0.440065	1.65258	2.14249	0.863353
LNC_015199	7.87252	9.00777	23.0535	41.337	26.6039
LNC_004325	0.268245	0.190748	0.751244	1.40963	0.711947
LNC_017665	0.42763	0.810888	0.936308	2.26949	1.05225
LNC_005237	0.174575	0.0228027	0.79539	1.0025	1.54042
LNC_018136	1.06144	1.22327	1.29813	6.19449	6.02046
LNC_006982	0.103083	0.484819	0.586479	0.612009	0.657764
LNC_002564	0.0810367	0.168763	0.245488	0.502905	0.789546
LNC_014026	9.93894	21.3033	10.2308	63.0995	37.5034
LNC_008197	0.120003	0.0722447	0.066524	0.776282	1.82686
LNC_005616	0.102535	0.211391	0.36643	0.691478	0.65998
LNC_008371	5.74521	7.23216	6.88484	42.3582	43.1835
LNC_014777	0.03426	0.0935843	0.138301	0.260112	0.193092
LNC_007924	0.126708	0.407083	0.861281	0.966042	0.484462
LNC_002302	0.114635	0.379269	0.491984	0.881764	0.627949
LNC_006102	0.0612383	0.147675	0.0665043	0.47539	0.308853
LNC_006506	0.052707	0.076317	0.224417	0.416628	0.270074
LNC_010339	0.208112	1.77073	1.52289	1.65149	0.839695
LNC_014895	0.0928097	0.13676	0.382591	0.776378	0.238817
LNC_017292	0.677813	1.64921	4.4859	5.90303	6.41019
LNC_003349	0.239318	0.594137	1.23461	2.09236	2.33248
LNC_010706	0.086963	0.27104	0.242126	0.778051	0.712787
LNC_012204	0.0595117	0.118075	0.387984	0.534791	0.583741
LNC_003112	0.0401363	0.0514713	0.16509	0.364068	1.35627
LNC_006029	0.0671273	0.235349	0.51301	0.61295	0.530293
LNC_018142	0.299496	0.302045	1.20813	2.73688	2.09431
LNC_017324	0.435332	1.09459	1.10562	4.15203	2.2667
LNC_005408	0.0432983	0.154437	0.164877	0.463113	0.159573
LNC_001918	0.0694477	0.326844	0.543673	0.768012	0.706739
LNC_003241	0.0393953	0.363382	0.3175	0.442392	1.13856
LNC_010784	0.0498803	0.014781	0.223947	0.570956	0.420532
LNC_007793	0.057022	0.0199833	0.44817	0.664338	0.182084
LNC_018046	0.130083	0.168067	0.339448	1.51991	1.28624
LNC_014343	0.152824	0.451321	0.603448	1.80146	2.49775
LNC_013074	0.025832	0.236881	0.212119	0.304815	0.163813
LNC_010853	0.105299	0.182548	0.481766	1.26004	1.31776
LNC_015264	0.102775	0.119817	0.562859	1.25684	1.00651
LNC_008366	0.381276	0.921219	1.0161	4.74797	3.50371
LNC_011796	0.064233	0.111404	0.322609	0.826058	0.506736
LNC_015360	0.0338363	0.121664	0.278843	0.452476	0.376315
LNC_005117	0.0456557	0.084438	0.282401	0.614978	0.615333
LNC_017641	0.195226	0.772844	0.454178	2.68164	3.37845
LNC_012387	0.0445523	0.158114	0.11846	0.628606	0.526525
LNC_018141	0.601628	0.522342	4.16798	8.53567	5.07932
LNC_008515	0.030002	0.098456	0.33996	0.427149	0.276944
LNC_010862	0.293311	0.344668	2.34013	4.21362	2.88681
LNC_010536	0.0242197	0.225753	0.352344	0.353711	0.380227
LNC_013737	1.01872	1.10064	4.6743	15.1428	6.78908
LNC_016398	0.040346	0.0713753	0.605141	0.62537	0.633835
LNC_005203	9.01378	6.84494	24.7608	140.083	111.072
LNC_008584	0.037198	0.136688	0.115611	0.584935	0.467337
LNC_008373	0.220655	0.575311	0.514385	3.49706	1.67736
LNC_004329	0.094337	0.743764	0.53401	1.51729	1.34124
LNC_010915	0.035262	0.0727637	0.24889	0.604021	0.514092
LNC_015238	0.318938	0.418002	1.76793	5.47373	5.0716
LNC_005689	3.91924	6.30599	2.2144	68.3496	44.1193
LNC_015100	0.092778	0.501085	0.235012	1.6238	1.77194
LNC_002295	0.0263983	0.210876	0.271493	0.471309	0.586716
LNC_017508	0.0570543	0.20934	0.337617	1.01948	0.755371
LNC_012580	0.0385007	0.0879893	0.350532	0.710377	1.01001
LNC_007407	0.018786	0.060243	0.0646123	0.347412	0.397499
LNC_008690	0.0222553	0.230659	0.115541	0.41166	0.663093
LNC_003063	0.042521	0.0296327	0.0731893	0.791616	0.528016
LNC_005528	0.0157113	0.0335883	0.155586	0.293257	0.477622
LNC_005690	0.179122	0.301466	1.51119	3.50286	5.58665
LNC_012391	0.008972	0.00724833	0.026857	0.175474	0.072632
LNC_006810	0.327844	0.736081	2.27882	6.59572	3.28084
LNC_008368	0.568423	0.867156	3.10489	11.4603	7.14323
LNC_009300	14.3657	10.3862	58.8019	298.993	201.264
LNC_010779	0.013416	0.11293	0.220863	0.292236	0.488632
LNC_008369	0.583004	1.02155	2.55814	12.9618	8.40142
LNC_001405	0.0152067	0.008108	0.0694487	0.339371	0.343621
LNC_012687	0.0167737	0.138963	0.155416	0.377867	0.364638
LNC_002294	0.040159	0.312371	0.22584	0.910884	0.67389
LNC_018115	0.139516	0.118734	1.25405	3.26339	1.89541
LNC_003193	0.0146357	0.173246	0.308111	0.376488	0.401538
LNC_010781	0.0508127	0	0.0718843	1.31874	1.1475
LNC_004272	0.0112793	0.185833	0.501251	0.296624	0.383906
LNC_006390	0.0160533	0.153441	0.393162	0.42283	0.341293
LNC_013870	0.722279	0.727796	3.30035	19.1013	9.07617
LNC_009298	4.99045	5.22679	22.9261	131.992	98.8702
LNC_000237	0.0113827	0.0628483	0.197356	0.301422	0.278927
LNC_007647	3.24316	5.003	24.2554	86.7923	45.6914
LNC_007646	0.2984	0.65555	2.90125	8.09554	4.05659
LNC_012542	0.047088	0.33749	0.627991	1.28502	2.39064
LNC_017383	0.0345667	0.218899	0.51448	0.950839	0.673856
LNC_007883	2.50973	3.48672	24.0257	69.8646	28.7538
LNC_009297	82.9197	118.066	373.695	2399.28	1318.03
LNC_017653	0.036508	0.203502	0.351671	1.06913	1.4746
LNC_017965	0.0324013	0.131505	0.207163	0.983842	1.22682
LNC_018240	0.0342887	0.105537	0.079172	1.06948	0.580101
LNC_006809	2.57622	3.94785	25.6397	91.0162	45.9273
LNC_009743	0.661483	0.839099	7.89948	24.2962	14.9942
LNC_009368	0.011595	0.0258587	0.12294	0.443456	0.395674
LNC_004233	0.00715667	0.0147007	0.209548	0.27765	0.633699
LNC_007572	0.0115867	0.0596837	0.189486	0.46913	0.216134
LNC_006039	50.1466	63.1393	583.767	2037.49	753.774
LNC_002244	0.037874	0.293537	0.420064	1.6143	0.985602
LNC_011496	0.00720433	0.045649	0.0622237	0.347605	0.444499
LNC_007198	0.00661833	0.109201	0.0337813	0.346508	0.54496
LNC_001473	0.0232363	0.0362137	0.285567	1.31023	1.76625
LNC_017691	0.0621523	0.0361493	0.342568	3.57249	2.11451
LNC_004605	0.00706867	0.0806913	0.178142	0.440719	0.37975
LNC_002621	0.00808867	0.004154	0.0743313	0.524314	0.348906
LNC_005254	0.00493267	0.0840863	0.108353	0.355795	0.280141
LNC_017568	0.0130837	0.0414757	0.129967	0.967174	0.46753
LNC_009433	0.023864	0.0342217	0.0398663	2.0079	0.366721
LNC_017970	0.210163	0.69141	6.59165	18.8749	16.2984
LNC_006256	0.00319033	0.023546	0.132242	0.295859	0.251889
LNC_017925	0.0318997	0.0331663	1.45683	4.83518	2.06894
LNC_017567	0.039561	0.307139	2.10617	7.89102	6.37661
LNC_004797	0.00160467	0	0.0903977	0.4195	0.0829033
LNC_012031	0.000326667	0.122426	0.0974723	0.219063	0.149339
LNC_011546	0.0331607	0	0	53.7017	0
LNC_000063	0	0.00139867	0.0752293	0.440574	0.239108
LNC_000332	0	0.0918457	0.108237	0.252531	0.439803
LNC_000731	0	0.146417	0.232088	0.477831	0.127639
LNC_001145	0	0	0	0.846586	1.8624
LNC_001175	0	0.173613	0.185171	0.252743	0.244436
LNC_001643	0	0.38088	0.418095	0.464971	0.923798
LNC_001676	0	0.032976	0.240365	0.282932	0.216686
LNC_002149	0	0	0.124935	0.493522	0.475781
LNC_002245	0	0	0.0395963	0.384519	0
LNC_002293	0	0	0.0855887	0.218425	0.27898
LNC_002297	0	0.0429023	0.0414793	0.178305	0.299535
LNC_002601	0	0	0	0.591536	0
LNC_002694	0	0	0.175052	0.328793	0.309698
LNC_002717	0	0.0517853	0.286715	0.294274	0.365195
LNC_002907	0	0.0972783	0.116809	0.296687	0.373227
LNC_003595	0	0.056314	0.272861	0.3343	0.464535
LNC_003609	0	0.0223187	0.176884	0.230348	0.172028
LNC_004123	0	0.311851	0.0603623	0.535409	0.10923
LNC_004349	0	0.0370083	0	0.239754	0.456451
LNC_004762	0	0.172372	0.159094	0.262523	0.348264
LNC_006353	0	0	0.144955	0.299979	0.491288
LNC_006414	0	0.134477	0.278583	0.283339	0.302006
LNC_006566	0	0.192156	0.124753	0.529152	0
LNC_006902	0	0.010767	0.123503	0.517991	0.703067
LNC_007131	0	0.107664	0.336206	0.29642	0.535049
[truncated: 357 more rows]

## Sheet: Table S9
Table S9. The 88 DE lncRNAs shared among all comparison groups of heat treatment in Chinese cabbage.
[truncated: 89 more rows]

[truncated: 18 more sheets: Table S10, Table S11, Table S12, Table S13, Table S14, Table S15, Table S16, Table S17, Table S18, Table S19, Table S20, Table S21, Table S22, Table S23, Table S24, Table S25, Table S26, Table S27]
